# Supplementary material for: Dissociation protocols used for sarcoma tissues bias the transcriptome observed in single-cell and single-nucleus RNA sequencing
Source: BMC Cancer. 2023 May 31;23:488. doi: 10.1186/s12885-023-10977-1 (PMC10230784; doi:10.1186/s12885-023-10977-1)
Supplement: Supplementary file 1 — Additional file 1: Figure S1. Gating strategy to enrich for single-cells and single-nuclei. Figure S2. Consensus of DEGs between Sarcoma Subtypes when comparing Warm and Nuclei Protocols. Figure S3. DEGs Biases introduced by Warm and Cold Protocols. Figure S4. Differences in Sequencing Performance. Figure S5. Classifying sample type based on bias scores for ES. Figure S6. Classifying sample type based on bias scores for OS and DSRCT. Figure S7. Classifying sample type based on bias scores for Neuroblastoma. Figure S8. Biases associated gene length in gene signatures. Figure S9. Integration recovers matching cell states from different dissociation methods for ES. Figure S10. Integration recovers matching cell states from different dissociation methods for DSRCT. Table S1. Number of cells analyzed pre- and post-quality control. Table S2. Gene sets curated from literature analyzed in PDX samples. The AddModuleScore function in Seurat v3 was used to observe the averaged gene expression of the gene sets. Table S3. Differentially expressed genes between Warm and Nuclei protocols for ES. Wilcoxon test was used to compare gene expression between protocols. Table S4. Differentially expressed genes between Warm and Nuclei protocols for OS. Wilcoxon test was used to compare gene expression between protocols. Table S5. Differentially expressed genes between Warm and Nuclei protocols for DSRCT. Wilcoxon test was used to compare gene expression between protocols. Table S6. Differentially expressed genes between Warm and Cold protocols for DSRCT. Wilcoxon test was used to compare gene expression between protocols. Table S7. Differentially expressed genes between Warm and Cold protocols for ES. Wilcoxon test was used to compare gene expression between protocols. Table S8. Top 200 longest genes with the most polyA regions. The polyA stretches were defined as greater than 15 A repeats within the full-length cDNA, including intronic and exonic regions for every gene. [file 12885_2023_10977_MOESM1_ESM.zip › Supplementary Table 1R1.csv]

	Lab ID	Number of Cells Pre-filtering	Number of Cells Post-filtering
1	DSRCT-1 Cold	1926	835
2	DSRCT-1 Nuclei	4559	4183
3	DSRCT-1 Warm	3458	691
4	DSRCT-2 Cold	18976	13044
5	DSRCT-2 Nuclei	4615	3913
6	DSRCT-2 Warm	7229	855
7	DSRCT-4 Cold	19534	13259
8	DSRCT-4 Nuclei	4863	3685
9	DSRCT-4 Warm	6252	2346
10	ES-1 Cold	10571	3701
11	ES-1 Nuclei	5961	4745
12	ES-1 Warm	10663	4152
13	ES-4 Cold	20122	15053
14	ES-4 Nuclei	3841	2845
15	ES-4 Warm	5546	2696
16	ES-6 Cold	5248	3213
17	ES-6 Nuclei	7819	4522
18	ES-6 Warm	6636	4315
19	OS1 Nuclei	7075	5092
20	OS1 Warm	9218	6837
21	OS31 Nuclei	9463	7903
22	OS31 Warm	8244	6678
23	SA98 Nuclei	9977	5245
24	SA98 Warm	9424	6023
