# Supplementary material for: Dissociation protocols used for sarcoma tissues bias the transcriptome observed in single-cell and single-nucleus RNA sequencing
Source: BMC Cancer. 2023 May 31;23:488. doi: 10.1186/s12885-023-10977-1 (PMC10230784; doi:10.1186/s12885-023-10977-1)
Supplement: Supplementary file 1 — Additional file 1: Figure S1. Gating strategy to enrich for single-cells and single-nuclei. Figure S2. Consensus of DEGs between Sarcoma Subtypes when comparing Warm and Nuclei Protocols. Figure S3. DEGs Biases introduced by Warm and Cold Protocols. Figure S4. Differences in Sequencing Performance. Figure S5. Classifying sample type based on bias scores for ES. Figure S6. Classifying sample type based on bias scores for OS and DSRCT. Figure S7. Classifying sample type based on bias scores for Neuroblastoma. Figure S8. Biases associated gene length in gene signatures. Figure S9. Integration recovers matching cell states from different dissociation methods for ES. Figure S10. Integration recovers matching cell states from different dissociation methods for DSRCT. Table S1. Number of cells analyzed pre- and post-quality control. Table S2. Gene sets curated from literature analyzed in PDX samples. The AddModuleScore function in Seurat v3 was used to observe the averaged gene expression of the gene sets. Table S3. Differentially expressed genes between Warm and Nuclei protocols for ES. Wilcoxon test was used to compare gene expression between protocols. Table S4. Differentially expressed genes between Warm and Nuclei protocols for OS. Wilcoxon test was used to compare gene expression between protocols. Table S5. Differentially expressed genes between Warm and Nuclei protocols for DSRCT. Wilcoxon test was used to compare gene expression between protocols. Table S6. Differentially expressed genes between Warm and Cold protocols for DSRCT. Wilcoxon test was used to compare gene expression between protocols. Table S7. Differentially expressed genes between Warm and Cold protocols for ES. Wilcoxon test was used to compare gene expression between protocols. Table S8. Top 200 longest genes with the most polyA regions. The polyA stretches were defined as greater than 15 A repeats within the full-length cDNA, including intronic and exonic regions for every gene. [file 12885_2023_10977_MOESM1_ESM.zip › Supplementary Table 3R1.csv]

	p_val	avg_log2FC	pct.1	pct.2	p_val_adj	cluster	gene
SDK1	0	5.2348460460022	0.999	0.212	0	Nuclei	SDK1
CACNB2	0	4.61750206632042	0.972	0.264	0	Nuclei	CACNB2
ADARB2	0	4.53307386578611	0.876	0.074	0	Nuclei	ADARB2
DCC	0	4.51140541714819	0.982	0.294	0	Nuclei	DCC
LOXHD1	0	4.45718954540623	0.998	0.322	0	Nuclei	LOXHD1
KAZN	0	4.42047638602531	0.951	0.139	0	Nuclei	KAZN
HS3ST4	0	4.29950166047083	0.994	0.304	0	Nuclei	HS3ST4
CCDC171	0	4.24369186992993	1	0.479	0	Nuclei	CCDC171
LINC00486	0	4.23121617884446	0.94	0.001	0	Nuclei	LINC00486
GRAMD1B	0	4.11262756320096	0.882	0.321	0	Nuclei	GRAMD1B
LSAMP	0	4.07674580678599	0.908	0.194	0	Nuclei	LSAMP
XKR4	0	3.94656670126471	0.625	0.229	0	Nuclei	XKR4
SLC24A3	0	3.88325106584943	0.942	0.155	0	Nuclei	SLC24A3
NRG1	0	3.84389430523514	0.627	0.098	0	Nuclei	NRG1
LINC02163	0	3.81495898094621	0.604	0.027	0	Nuclei	LINC02163
DLG2	0	3.67026745983184	0.897	0.376	0	Nuclei	DLG2
LRP1B	0	3.65609124019781	0.855	0.099	0	Nuclei	LRP1B
AGAP1	0	3.64453665890861	0.984	0.284	0	Nuclei	AGAP1
FGF13	0	3.59807885075968	0.433	0.209	0	Nuclei	FGF13
AC011246.1	0	3.55097563715831	0.832	0.051	0	Nuclei	AC011246.1
CUX2	0	3.52100226266505	0.852	0.089	0	Nuclei	CUX2
FREM1	0	3.49978210397655	0.736	0.169	0	Nuclei	FREM1
NCKAP5	0	3.49082162951196	0.948	0.277	0	Nuclei	NCKAP5
LDB2	0	3.48681993974623	0.967	0.358	0	Nuclei	LDB2
FP236383.3	0	3.44457902317833	0.718	0	0	Nuclei	FP236383.3
F11-AS1	0	3.42444088000182	0.926	0.152	0	Nuclei	F11-AS1
FTX	0	3.3886185101231	0.985	0.351	0	Nuclei	FTX
PVT1	0	3.37722703157497	0.968	0.278	0	Nuclei	PVT1
HMCN1	0	3.36285972866217	0.965	0.447	0	Nuclei	HMCN1
FGF14	0	3.35563146827897	0.882	0.168	0	Nuclei	FGF14
TMEM178B	0	3.3409053736182	0.924	0.158	0	Nuclei	TMEM178B
PAX7	0	3.32519245101413	0.985	0.386	0	Nuclei	PAX7
RBFOX1	0	3.31267750725176	0.617	0.04	0	Nuclei	RBFOX1
TSPEAR	0	3.29950171614553	0.633	0.041	0	Nuclei	TSPEAR
KIRREL3	0	3.29034634119776	0.583	0.064	0	Nuclei	KIRREL3
LMCD1-AS1	0	3.28747640528062	0.665	0.189	0	Nuclei	LMCD1-AS1
STARD13	0	3.26664385743256	0.983	0.422	0	Nuclei	STARD13
SOX6	0	3.24789912138806	0.972	0.483	0	Nuclei	SOX6
KCNQ5	0	3.22796641662056	0.803	0.088	0	Nuclei	KCNQ5
PLXDC2	0	3.20237548900021	0.936	0.237	0	Nuclei	PLXDC2
LINC02197	0	3.18352861263044	0.86	0.166	0	Nuclei	LINC02197
RCN3	0	3.16701686754308	0.759	0.355	0	Nuclei	RCN3
SMYD3	0	3.16511446960969	0.924	0.22	0	Nuclei	SMYD3
RIPOR3	0	3.15482575572674	0.872	0.173	0	Nuclei	RIPOR3
PTPRG	0	3.11401529258227	0.887	0.221	0	Nuclei	PTPRG
EXOC6B	0	3.11070733177745	0.823	0.39	0	Nuclei	EXOC6B
NTNG1	0	3.10412306836388	0.926	0.308	0	Nuclei	NTNG1
LINC01811	0	3.0842449249092	0.728	0.157	0	Nuclei	LINC01811
CENPP	0	3.07173946932829	0.818	0.207	0	Nuclei	CENPP
ARL15	0	3.0569069724525	0.926	0.157	0	Nuclei	ARL15
AC105052.4	0	3.05011390057491	0.712	0.004	0	Nuclei	AC105052.4
PRKCB	0	3.03086504743631	0.991	0.494	0	Nuclei	PRKCB
MAPT-AS1	0	3.02784531938678	0.916	0.29	0	Nuclei	MAPT-AS1
ZSWIM6	0	3.02456497950599	0.991	0.576	0	Nuclei	ZSWIM6
RERE	0	3.02321238386741	0.983	0.444	0	Nuclei	RERE
FSTL4	0	3.01535565972524	0.392	0.072	0	Nuclei	FSTL4
CLSTN2	0	2.97421222684169	0.848	0.246	0	Nuclei	CLSTN2
MIR181A1HG	0	2.96679053122671	0.894	0.264	0	Nuclei	MIR181A1HG
WWOX	0	2.94023678879297	0.828	0.077	0	Nuclei	WWOX
SSH2	0	2.9397774743641	0.948	0.206	0	Nuclei	SSH2
TTC28	0	2.92866703039577	0.934	0.221	0	Nuclei	TTC28
SIPA1L1	0	2.92838356435539	0.93	0.427	0	Nuclei	SIPA1L1
PLCB1	0	2.91919250125665	0.91	0.237	0	Nuclei	PLCB1
GALNT17	0	2.9126882526664	0.66	0.16	0	Nuclei	GALNT17
AC006148.1	0	2.8780931690421	0.772	0.159	0	Nuclei	AC006148.1
LRFN5	0	2.87772488908543	0.829	0.187	0	Nuclei	LRFN5
AC104041.1	0	2.87180769663598	0.57	0.05	0	Nuclei	AC104041.1
PCDH11X	0	2.86758618144321	0.802	0.255	0	Nuclei	PCDH11X
NCAM2	0	2.83705562884333	0.737	0.152	0	Nuclei	NCAM2
PCSK2	0	2.82228562954724	0.519	0.289	0	Nuclei	PCSK2
MAPT	0	2.80388714740964	0.975	0.455	0	Nuclei	MAPT
DPP6	0	2.79970139088798	0.542	0.034	0	Nuclei	DPP6
MAGI1	0	2.7784423459519	0.904	0.179	0	Nuclei	MAGI1
ANKRD30BL	0	2.76678604263871	0.847	0.049	0	Nuclei	ANKRD30BL
PBX1	0	2.76099599057485	0.974	0.505	0	Nuclei	PBX1
TENM2	0	2.75375568406735	0.717	0.089	0	Nuclei	TENM2
FNBP1	0	2.7416291040826	0.905	0.355	0	Nuclei	FNBP1
PCDH11Y	0	2.73714180049783	0.837	0.161	0	Nuclei	PCDH11Y
SYT1	0	2.70736506082168	0.784	0.276	0	Nuclei	SYT1
SEZ6L	0	2.70608673137849	0.405	0.099	0	Nuclei	SEZ6L
ADGRB3	0	2.69307978222609	0.765	0.068	0	Nuclei	ADGRB3
CDK14	0	2.68640048202076	0.867	0.369	0	Nuclei	CDK14
OLFM2	0	2.68597828846328	0.948	0.39	0	Nuclei	OLFM2
RCOR1	0	2.67922232719229	0.941	0.437	0	Nuclei	RCOR1
FCHSD2	0	2.67630195969557	0.873	0.212	0	Nuclei	FCHSD2
GNA14	0	2.66832073116361	0.555	0.197	0	Nuclei	GNA14
TCERG1L	0	2.66798509417119	0.811	0.242	0	Nuclei	TCERG1L
SHISA9	0	2.66568744370924	0.761	0.187	0	Nuclei	SHISA9
ST3GAL3	0	2.66333870563563	0.871	0.227	0	Nuclei	ST3GAL3
FLRT2	0	2.65536807860288	0.912	0.382	0	Nuclei	FLRT2
PID1	0	2.63882600192716	0.469	0.237	0	Nuclei	PID1
SH3PXD2A	0	2.62618478011382	0.979	0.555	0	Nuclei	SH3PXD2A
FGF12	0	2.62540085948199	0.527	0.177	0	Nuclei	FGF12
MYO10	0	2.62265087984165	0.835	0.392	0	Nuclei	MYO10
TNS1	0	2.60249431086981	0.879	0.276	0	Nuclei	TNS1
GRK5	0	2.59729853650257	0.861	0.291	0	Nuclei	GRK5
XG	0	2.58758465360455	0.913	0.369	0	Nuclei	XG
CDH12	0	2.58152625716737	0.729	0.168	0	Nuclei	CDH12
CAMK1D	0	2.58148379441192	0.857	0.193	0	Nuclei	CAMK1D
ABHD6	0	2.57941654703725	0.843	0.404	0	Nuclei	ABHD6
CLIP2	0	2.57830076863077	0.692	0.106	0	Nuclei	CLIP2
CPNE4	0	2.57449834466112	0.643	0.154	0	Nuclei	CPNE4
PCCA	0	2.56717825212025	0.896	0.28	0	Nuclei	PCCA
TAPT1-AS1	0	2.56401584802891	0.855	0.03	0	Nuclei	TAPT1-AS1
CSMD2	0	2.5616552258881	0.724	0.099	0	Nuclei	CSMD2
LINC00355	0	2.55233740058147	0.551	0.263	0	Nuclei	LINC00355
PITPNC1	0	2.54678088116149	0.478	0.143	0	Nuclei	PITPNC1
TP63	0	2.53846846911814	0.521	0.165	0	Nuclei	TP63
FBXL7	0	2.53264351892836	0.704	0.081	0	Nuclei	FBXL7
RAD51B	0	2.51914438040067	0.862	0.076	0	Nuclei	RAD51B
STAG1	0	2.51888159689473	0.962	0.44	0	Nuclei	STAG1
HPSE2	0	2.51745502157027	0.732	0.039	0	Nuclei	HPSE2
MICAL3	0	2.49723109855171	0.902	0.261	0	Nuclei	MICAL3
NEGR1	0	2.49128642966185	0.774	0.179	0	Nuclei	NEGR1
TMEM117	0	2.46342004111513	0.815	0.132	0	Nuclei	TMEM117
TRMT9B	0	2.45895950148767	0.894	0.42	0	Nuclei	TRMT9B
LINGO2	0	2.45582055436511	0.73	0.062	0	Nuclei	LINGO2
AC016831.7	0	2.4486796319341	0.756	0.18	0	Nuclei	AC016831.7
SLC16A1-AS1	0	2.4465428255704	0.89	0.239	0	Nuclei	SLC16A1-AS1
NAV1	0	2.44571491742503	0.88	0.405	0	Nuclei	NAV1
GTF2IRD1	0	2.44184965049692	0.886	0.138	0	Nuclei	GTF2IRD1
MARCH1	0	2.43951369253096	0.791	0.129	0	Nuclei	MARCH1
RBM6	0	2.43657686220864	0.954	0.38	0	Nuclei	RBM6
GABPB2	0	2.43371440692671	0.907	0.251	0	Nuclei	GABPB2
SNTG1	0	2.42396765675623	0.721	0.138	0	Nuclei	SNTG1
SPIDR	0	2.42259366460508	0.853	0.136	0	Nuclei	SPIDR
MAPK10	0	2.41699799487267	0.73	0.247	0	Nuclei	MAPK10
CDH4	0	2.40614784484775	0.526	0.065	0	Nuclei	CDH4
PCAT1	0	2.39026459145891	0.714	0.136	0	Nuclei	PCAT1
PDE10A	0	2.38832032064717	0.405	0.14	0	Nuclei	PDE10A
TTTY14	0	2.38691846429245	0.537	0.057	0	Nuclei	TTTY14
DPF3	0	2.3841713136668	0.836	0.168	0	Nuclei	DPF3
AGBL4	0	2.37686164544251	0.734	0.021	0	Nuclei	AGBL4
PDE3B	0	2.37665676755561	0.452	0.234	0	Nuclei	PDE3B
MLLT3	0	2.36993149154795	0.798	0.358	0	Nuclei	MLLT3
MSRA	0	2.36483553422243	0.843	0.271	0	Nuclei	MSRA
R3HDM2	0	2.3572052861834	0.96	0.475	0	Nuclei	R3HDM2
JAKMIP2	0	2.35491564601967	0.944	0.413	0	Nuclei	JAKMIP2
UBE2G2	0	2.35086312984327	0.969	0.402	0	Nuclei	UBE2G2
ATXN7L1	0	2.34612281740054	0.846	0.12	0	Nuclei	ATXN7L1
PPP6R2	0	2.34585555824589	0.916	0.279	0	Nuclei	PPP6R2
TRAPPC9	0	2.34476900105478	0.821	0.129	0	Nuclei	TRAPPC9
EPB41	0	2.339289665958	0.91	0.364	0	Nuclei	EPB41
ACACB	0	2.33401389253699	0.77	0.153	0	Nuclei	ACACB
MAML3	0	2.33195342760047	0.484	0.182	0	Nuclei	MAML3
ALK	0	2.32635181806616	0.547	0.036	0	Nuclei	ALK
PIP5K1A	0	2.32397879203095	0.946	0.357	0	Nuclei	PIP5K1A
PTK2	0	2.32310782630538	0.865	0.326	0	Nuclei	PTK2
MBD5	0	2.32213923492535	0.837	0.227	0	Nuclei	MBD5
GMDS-DT	0	2.32176378688516	0.787	0.135	0	Nuclei	GMDS-DT
MYO16	0	2.31665052189312	0.769	0.158	0	Nuclei	MYO16
EXT1	0	2.31525747556599	0.886	0.358	0	Nuclei	EXT1
LHFPL6	0	2.31158753250927	0.831	0.318	0	Nuclei	LHFPL6
BCAS3	0	2.31135298814951	0.834	0.126	0	Nuclei	BCAS3
CLASP2	0	2.30045292855536	0.803	0.332	0	Nuclei	CLASP2
BASP1-AS1	0	2.29481475386655	0.684	0.08	0	Nuclei	BASP1-AS1
PTPN13	0	2.29011700270806	0.909	0.569	0	Nuclei	PTPN13
MLXIPL	0	2.28749708547183	0.761	0.191	0	Nuclei	MLXIPL
ATXN1	0	2.28113450841726	0.76	0.254	0	Nuclei	ATXN1
DAPK1	0	2.27130086853136	0.835	0.293	0	Nuclei	DAPK1
DCHS2	0	2.26151375454249	0.556	0.121	0	Nuclei	DCHS2
AC108734.4	0	2.25069233522802	0.473	0.056	0	Nuclei	AC108734.4
GLG1	0	2.2430728348983	0.979	0.587	0	Nuclei	GLG1
SCNN1G	0	2.23928704234231	0.627	0.175	0	Nuclei	SCNN1G
FBXL17	0	2.23838820956305	0.798	0.199	0	Nuclei	FBXL17
RORA	0	2.23614397401645	0.626	0.16	0	Nuclei	RORA
CLMP	0	2.22977349936005	0.859	0.344	0	Nuclei	CLMP
PRKN	0	2.22579884043234	0.767	0.023	0	Nuclei	PRKN
BDP1	0	2.2253965772362	0.929	0.472	0	Nuclei	BDP1
PALM2-AKAP2	0	2.21292336819495	0.832	0.354	0	Nuclei	PALM2-AKAP2
RABGAP1L	0	2.20270333051305	0.832	0.241	0	Nuclei	RABGAP1L
MEIS1	0	2.2012503130556	0.72	0.245	0	Nuclei	MEIS1
HERC4	0	2.19811218187635	0.879	0.375	0	Nuclei	HERC4
AKAP8L	0	2.19746684667108	0.929	0.364	0	Nuclei	AKAP8L
LRRC4C	0	2.19349607555452	0.604	0.183	0	Nuclei	LRRC4C
PACS1	0	2.19315061308715	0.797	0.267	0	Nuclei	PACS1
PAPPA	0	2.1912011060059	0.954	0.421	0	Nuclei	PAPPA
BCL11B	0	2.19106440514689	0.976	0.465	0	Nuclei	BCL11B
TPT1-AS1	0	2.18657435065634	0.882	0.205	0	Nuclei	TPT1-AS1
FHIT	0	2.18477886164493	0.737	0.097	0	Nuclei	FHIT
NOS1	0	2.18251581517322	0.619	0.238	0	Nuclei	NOS1
ASIC2	0	2.17845753593855	0.703	0.077	0	Nuclei	ASIC2
DLGAP1	0	2.17824371634777	0.797	0.226	0	Nuclei	DLGAP1
CBFA2T2	0	2.1771575330205	0.859	0.204	0	Nuclei	CBFA2T2
CEP112	0	2.17579837913369	0.772	0.215	0	Nuclei	CEP112
PDE4D	0	2.16955462300707	0.729	0.286	0	Nuclei	PDE4D
ZNF704	0	2.14838577757804	0.812	0.377	0	Nuclei	ZNF704
GRM8	0	2.13997944324641	0.474	0.028	0	Nuclei	GRM8
TAFA5	0	2.13920461470931	0.888	0.409	0	Nuclei	TAFA5
FBXL20	0	2.13888492997947	0.856	0.186	0	Nuclei	FBXL20
NTM	0	2.13382409164637	0.506	0.237	0	Nuclei	NTM
RYR2	0	2.1281994046013	0.691	0.076	0	Nuclei	RYR2
KALRN	0	2.12116978146291	0.581	0.108	0	Nuclei	KALRN
FAM193B	0	2.12016833612137	0.819	0.087	0	Nuclei	FAM193B
CACNA1A	0	2.11087070575392	0.583	0.164	0	Nuclei	CACNA1A
CDH8	0	2.0973388455149	0.758	0.262	0	Nuclei	CDH8
MIR4713HG	0	2.09022117100375	0.5	0.006	0	Nuclei	MIR4713HG
PTGER3	0	2.08705291167065	0.874	0.395	0	Nuclei	PTGER3
MIR924HG	0	2.08358460184096	0.625	0.067	0	Nuclei	MIR924HG
SLCO5A1	0	2.08141181549619	0.785	0.336	0	Nuclei	SLCO5A1
CACNA2D3	0	2.07817480117549	0.486	0.006	0	Nuclei	CACNA2D3
DLEU1	0	2.07455735125578	0.708	0.176	0	Nuclei	DLEU1
SPATA6L	0	2.0739846208369	0.81	0.234	0	Nuclei	SPATA6L
LINC01237	0	2.06603120543927	0.776	0.019	0	Nuclei	LINC01237
INSR	0	2.06574958496	0.812	0.181	0	Nuclei	INSR
TNRC18	0	2.06574387761718	0.883	0.226	0	Nuclei	TNRC18
CMIP	0	2.06047309585943	0.861	0.402	0	Nuclei	CMIP
CADPS2	0	2.06037736973745	0.721	0.216	0	Nuclei	CADPS2
WDR70	0	2.05689712473986	0.858	0.314	0	Nuclei	WDR70
NSD1	0	2.05654053577897	0.937	0.441	0	Nuclei	NSD1
AFF1	0	2.0515813400437	0.826	0.284	0	Nuclei	AFF1
KIF9-AS1	0	2.05026151574771	0.776	0.044	0	Nuclei	KIF9-AS1
CDC42BPA	0	2.04997280541887	0.884	0.387	0	Nuclei	CDC42BPA
DNMT3A	0	2.04848167826129	0.88	0.31	0	Nuclei	DNMT3A
ACTN2	0	2.04087410317151	0.831	0.254	0	Nuclei	ACTN2
TNKS	0	2.03850451431929	0.875	0.324	0	Nuclei	TNKS
AC107223.1	0	2.03052202629084	0.716	0.05	0	Nuclei	AC107223.1
SBF2	0	2.02462727100112	0.854	0.293	0	Nuclei	SBF2
ANTXR1	0	2.02401148313839	0.723	0.335	0	Nuclei	ANTXR1
JARID2	0	2.01819905962106	0.901	0.408	0	Nuclei	JARID2
PTPRS	0	2.01624986612029	0.851	0.17	0	Nuclei	PTPRS
LIPI	0	2.0089516259595	0.894	0.397	0	Nuclei	LIPI
KLHL29	0	2.00522964086584	0.636	0.117	0	Nuclei	KLHL29
PAN3	0	2.00381948987387	0.844	0.221	0	Nuclei	PAN3
SV2C	0	1.99333704209889	0.438	0.128	0	Nuclei	SV2C
ZFAND3	0	1.99114710574299	0.813	0.293	0	Nuclei	ZFAND3
XXYLT1	0	1.99054704056969	0.76	0.226	0	Nuclei	XXYLT1
TFAP2B	0	1.98908197823576	0.593	0.218	0	Nuclei	TFAP2B
KMO	0	1.98639331984111	0.816	0.286	0	Nuclei	KMO
ZNF609	0	1.98335383690803	0.834	0.237	0	Nuclei	ZNF609
AUTS2	0	1.98221563900383	0.708	0.091	0	Nuclei	AUTS2
AC008014.1	0	1.97975083293314	0.585	0.056	0	Nuclei	AC008014.1
LRBA	0	1.97942188915876	0.812	0.186	0	Nuclei	LRBA
SYNPR	0	1.9786641960527	0.497	0.197	0	Nuclei	SYNPR
HECTD4	0	1.97788479815624	0.845	0.287	0	Nuclei	HECTD4
KIAA0825	0	1.97777338849967	0.711	0.098	0	Nuclei	KIAA0825
SREBF2	0	1.97753316034279	0.802	0.205	0	Nuclei	SREBF2
PDE4A	0	1.97410611894064	0.725	0.233	0	Nuclei	PDE4A
ARID1B	0	1.97358169816749	0.869	0.471	0	Nuclei	ARID1B
KSR1	0	1.97079262764126	0.786	0.194	0	Nuclei	KSR1
CDH23	0	1.96813825583364	0.59	0.096	0	Nuclei	CDH23
TOX2	0	1.96594710291948	0.689	0.242	0	Nuclei	TOX2
SNHG25	0	1.96521035521871	0.629	0.342	0	Nuclei	SNHG25
FAF1	0	1.96505230110234	0.846	0.299	0	Nuclei	FAF1
CAMKMT	0	1.96284385137367	0.755	0.111	0	Nuclei	CAMKMT
ACACA	0	1.96125612495228	0.818	0.162	0	Nuclei	ACACA
FAM172A	0	1.9582809350399	0.829	0.322	0	Nuclei	FAM172A
PTPN22	0	1.95234334066757	0.869	0.384	0	Nuclei	PTPN22
PPP1R13B	0	1.95022625734409	0.662	0.101	0	Nuclei	PPP1R13B
STK32B	0	1.94828913468813	0.664	0.158	0	Nuclei	STK32B
KDM2A	0	1.94674218005261	0.886	0.375	0	Nuclei	KDM2A
FADS2	0	1.9427158689608	0.858	0.311	0	Nuclei	FADS2
GSE1	0	1.94054497905389	0.746	0.166	0	Nuclei	GSE1
LINC01550	0	1.93842447785915	0.751	0.202	0	Nuclei	LINC01550
BMPR2	0	1.93742917544023	0.928	0.47	0	Nuclei	BMPR2
GNGT1	0	1.93530021710287	0.438	0.027	0	Nuclei	GNGT1
BTBD9	0	1.93478848288356	0.761	0.056	0	Nuclei	BTBD9
ADRA1D	0	1.93269990624782	0.763	0.221	0	Nuclei	ADRA1D
LINC01473	0	1.93169312148712	0.738	0.06	0	Nuclei	LINC01473
GATAD2B	0	1.93098747790802	0.927	0.465	0	Nuclei	GATAD2B
TBC1D22A	0	1.92566705637912	0.76	0.148	0	Nuclei	TBC1D22A
LINC02233	0	1.92320517510863	0.536	0.102	0	Nuclei	LINC02233
SSH1	0	1.91898923064825	0.787	0.218	0	Nuclei	SSH1
IGF2BP1	0	1.91745370269655	0.883	0.38	0	Nuclei	IGF2BP1
SCAPER	0	1.91495032133295	0.81	0.281	0	Nuclei	SCAPER
DPH6	0	1.91486267108413	0.767	0.25	0	Nuclei	DPH6
ADK	0	1.91413408108396	0.791	0.257	0	Nuclei	ADK
AC068587.4	0	1.91133398298005	0.688	0.14	0	Nuclei	AC068587.4
ASH1L	0	1.90679459371391	0.969	0.627	0	Nuclei	ASH1L
DHRSX	0	1.90400984877205	0.762	0.152	0	Nuclei	DHRSX
MAP2K5	0	1.90162846238223	0.771	0.191	0	Nuclei	MAP2K5
KCNIP1	0	1.90128562341027	0.44	0.01	0	Nuclei	KCNIP1
RPRD2	0	1.90001391041848	0.862	0.315	0	Nuclei	RPRD2
SYCP1	0	1.89967001479161	0.966	0.512	0	Nuclei	SYCP1
BBS9	0	1.89895458262461	0.738	0.083	0	Nuclei	BBS9
TMCC1	0	1.89872310413377	0.802	0.177	0	Nuclei	TMCC1
EXOC4	0	1.89571269602979	0.775	0.214	0	Nuclei	EXOC4
NAALADL2	0	1.89213563429319	0.674	0.034	0	Nuclei	NAALADL2
RPS6KC1	0	1.89107332662456	0.76	0.168	0	Nuclei	RPS6KC1
MCPH1	0	1.88274527184056	0.756	0.235	0	Nuclei	MCPH1
GPHN	0	1.88108363728475	0.779	0.153	0	Nuclei	GPHN
PARD3B	0	1.87767153568763	0.715	0.094	0	Nuclei	PARD3B
CUX1	0	1.87753155844695	0.824	0.316	0	Nuclei	CUX1
RAD9A	0	1.87734613255504	0.786	0.116	0	Nuclei	RAD9A
SDK2	0	1.87732419258318	0.374	0.072	0	Nuclei	SDK2
CCDC7	0	1.8745476082226	0.742	0.085	0	Nuclei	CCDC7
RASGEF1B	0	1.87342964935459	0.691	0.233	0	Nuclei	RASGEF1B
RNF150	0	1.87134242861768	0.423	0.146	0	Nuclei	RNF150
AOPEP	0	1.87071410765227	0.775	0.145	0	Nuclei	AOPEP
PHACTR4	0	1.86688264784625	0.853	0.299	0	Nuclei	PHACTR4
CACHD1	0	1.86631433888116	0.753	0.206	0	Nuclei	CACHD1
NRXN3	0	1.85839665230515	0.427	0.02	0	Nuclei	NRXN3
CR381670.2	0	1.85670963933987	0.6	0.005	0	Nuclei	CR381670.2
AMBRA1	0	1.85613539613179	0.807	0.083	0	Nuclei	AMBRA1
AC016074.2	0	1.85093890914571	0.576	0.086	0	Nuclei	AC016074.2
PDSS2	0	1.85055925227579	0.787	0.119	0	Nuclei	PDSS2
STOX2	0	1.8503596174061	0.723	0.217	0	Nuclei	STOX2
KIAA1217	0	1.84939162045202	0.568	0.223	0	Nuclei	KIAA1217
DKK2	0	1.84758576337707	0.767	0.322	0	Nuclei	DKK2
ATG10	0	1.84679346144252	0.779	0.226	0	Nuclei	ATG10
RHOH	0	1.8447189489568	0.796	0.346	0	Nuclei	RHOH
UBA6-AS1	0	1.84072295713572	0.681	0.15	0	Nuclei	UBA6-AS1
AP001347.1	0	1.83978152138037	0.692	0.042	0	Nuclei	AP001347.1
ADRA1A	0	1.83963372403218	0.483	0.096	0	Nuclei	ADRA1A
ZCCHC7	0	1.83840487444894	0.82	0.305	0	Nuclei	ZCCHC7
NPAS3	0	1.83768479701579	0.646	0.082	0	Nuclei	NPAS3
C11orf49	0	1.83756398212625	0.787	0.199	0	Nuclei	C11orf49
ZNF131	0	1.83591001132187	0.917	0.493	0	Nuclei	ZNF131
ARHGAP17	0	1.83584940417855	0.853	0.39	0	Nuclei	ARHGAP17
UTY	0	1.83393067761574	0.793	0.169	0	Nuclei	UTY
CCNL2	0	1.83314217429738	0.822	0.332	0	Nuclei	CCNL2
BICRAL	0	1.83106732318269	0.8	0.131	0	Nuclei	BICRAL
RGL1	0	1.83100564549489	0.796	0.308	0	Nuclei	RGL1
DTNB	0	1.82782283192472	0.716	0.085	0	Nuclei	DTNB
MAP4	0	1.82691829789269	0.886	0.421	0	Nuclei	MAP4
ZNF532	0	1.82677599224223	0.836	0.292	0	Nuclei	ZNF532
PLD5	0	1.82522663150021	0.591	0.052	0	Nuclei	PLD5
MKLN1	0	1.82246611085432	0.77	0.423	0	Nuclei	MKLN1
VPS13B	0	1.81905025305329	0.797	0.158	0	Nuclei	VPS13B
DIP2C	0	1.81708142640741	0.78	0.238	0	Nuclei	DIP2C
NSD2	0	1.81469534700083	0.787	0.259	0	Nuclei	NSD2
DAB1	0	1.81462019822321	0.661	0.105	0	Nuclei	DAB1
TMEM132B	0	1.81213168448308	0.62	0.153	0	Nuclei	TMEM132B
TBX5	0	1.81073933872954	0.393	0.252	0	Nuclei	TBX5
TTC17	0	1.80943588152404	0.801	0.271	0	Nuclei	TTC17
SPG11	0	1.80653023780848	0.826	0.331	0	Nuclei	SPG11
FAM222B	0	1.80016453367663	0.763	0.132	0	Nuclei	FAM222B
CCDC155	0	1.79837824810668	0.579	0.179	0	Nuclei	CCDC155
ZRANB3	0	1.79435633785568	0.746	0.104	0	Nuclei	ZRANB3
AC090015.1	0	1.79284426328409	0.541	0.028	0	Nuclei	AC090015.1
IMMP2L	0	1.79091120618979	0.574	0.13	0	Nuclei	IMMP2L
FARS2	0	1.78855337634852	0.785	0.205	0	Nuclei	FARS2
MLLT1	0	1.78844496548359	0.689	0.203	0	Nuclei	MLLT1
DCAKD	0	1.78491683760758	0.783	0.132	0	Nuclei	DCAKD
ZNF586	0	1.78462524451764	0.71	0.048	0	Nuclei	ZNF586
PRMT8	0	1.78258439039501	0.413	0.06	0	Nuclei	PRMT8
PKHD1	0	1.78245999998029	0.537	0.043	0	Nuclei	PKHD1
CNIH3	0	1.78163833019985	0.712	0.095	0	Nuclei	CNIH3
AL354809.1	0	1.77609914290454	0.483	0.07	0	Nuclei	AL354809.1
TBL1XR1	0	1.77566336886141	0.881	0.403	0	Nuclei	TBL1XR1
NSMCE2	0	1.77001330547103	0.779	0.254	0	Nuclei	NSMCE2
FBXO17	0	1.76882263559265	0.721	0.148	0	Nuclei	FBXO17
NAIP	0	1.76519376128268	0.722	0.202	0	Nuclei	NAIP
RABGEF1	0	1.76083645222681	0.786	0.159	0	Nuclei	RABGEF1
TRERF1	0	1.75462916251257	0.736	0.138	0	Nuclei	TRERF1
LDLRAD4	0	1.75226198061159	0.405	0.17	0	Nuclei	LDLRAD4
PLD1	0	1.75199898432675	0.397	0.094	0	Nuclei	PLD1
AL390957.1	0	1.74969378273702	0.621	0.034	0	Nuclei	AL390957.1
BICD1	0	1.74832323867965	0.514	0.173	0	Nuclei	BICD1
KATNAL2	0	1.74827826651453	0.723	0.162	0	Nuclei	KATNAL2
USP31	0	1.74780408811734	0.765	0.209	0	Nuclei	USP31
PTPN14	0	1.74602455475911	0.765	0.32	0	Nuclei	PTPN14
NINL	0	1.74442864641677	0.774	0.113	0	Nuclei	NINL
DISC1FP1	0	1.74397640770908	0.596	0.064	0	Nuclei	DISC1FP1
ZNF124	0	1.74396153250404	0.769	0.187	0	Nuclei	ZNF124
TFCP2	0	1.74067401855016	0.79	0.177	0	Nuclei	TFCP2
ASAP1	0	1.74002354893704	0.797	0.449	0	Nuclei	ASAP1
SYN3	0	1.73545936981314	0.47	0.016	0	Nuclei	SYN3
EHMT1	0	1.73299987347444	0.829	0.268	0	Nuclei	EHMT1
PTPRF	0	1.73251305878913	0.796	0.297	0	Nuclei	PTPRF
KANTR	0	1.73245942192729	0.758	0.142	0	Nuclei	KANTR
PRKY	0	1.7304669948263	0.754	0.204	0	Nuclei	PRKY
ABL1	0	1.72880790424111	0.754	0.138	0	Nuclei	ABL1
AEBP2	0	1.72660020765618	0.808	0.314	0	Nuclei	AEBP2
PIGL	0	1.7263084487188	0.749	0.089	0	Nuclei	PIGL
PRKRIP1	0	1.72165460221019	0.836	0.277	0	Nuclei	PRKRIP1
CDKAL1	0	1.71862143692052	0.759	0.138	0	Nuclei	CDKAL1
CBR4	0	1.7125277950115	0.776	0.267	0	Nuclei	CBR4
PARD3	0	1.70971586225907	0.714	0.144	0	Nuclei	PARD3
TCF12	0	1.70449332499046	0.878	0.56	0	Nuclei	TCF12
MRTFA	0	1.70415018992457	0.758	0.119	0	Nuclei	MRTFA
GALNT7	0	1.70390817795695	0.817	0.363	0	Nuclei	GALNT7
SIK3	0	1.70283876340593	0.786	0.338	0	Nuclei	SIK3
NRG3	0	1.69368840441641	0.412	0.011	0	Nuclei	NRG3
AC079781.5	0	1.69246576885956	0.741	0.071	0	Nuclei	AC079781.5
KLHL22	0	1.68996126600547	0.735	0.102	0	Nuclei	KLHL22
BRAF	0	1.68915678523074	0.791	0.354	0	Nuclei	BRAF
SUMF1	0	1.68835172501646	0.684	0.127	0	Nuclei	SUMF1
CACNA2D1	0	1.68827509692207	0.681	0.163	0	Nuclei	CACNA2D1
OBSCN	0	1.68632293837239	0.773	0.135	0	Nuclei	OBSCN
COP1	0	1.68631823384565	0.78	0.291	0	Nuclei	COP1
VPS45	0	1.68460353620072	0.807	0.275	0	Nuclei	VPS45
DDR2	0	1.68425029317987	0.812	0.42	0	Nuclei	DDR2
STX18-AS1	0	1.68341933292381	0.674	0.1	0	Nuclei	STX18-AS1
SGIP1	0	1.68282289133637	0.642	0.168	0	Nuclei	SGIP1
GPR39	0	1.68240216630939	0.513	0.035	0	Nuclei	GPR39
MDM4	0	1.68236727550579	0.9	0.381	0	Nuclei	MDM4
TNRC6B	0	1.68179404081465	0.914	0.521	0	Nuclei	TNRC6B
RFX3-AS1	0	1.68046264118876	0.646	0.024	0	Nuclei	RFX3-AS1
SHANK1	0	1.67978069945563	0.671	0.049	0	Nuclei	SHANK1
ABTB2	0	1.67858471599135	0.498	0.046	0	Nuclei	ABTB2
TRAF3	0	1.6744338137342	0.753	0.214	0	Nuclei	TRAF3
SMARCC1	0	1.67385192788725	0.938	0.53	0	Nuclei	SMARCC1
KCNMB2-AS1	0	1.67023665259123	0.562	0.071	0	Nuclei	KCNMB2-AS1
FOCAD	0	1.66591568342002	0.744	0.169	0	Nuclei	FOCAD
SVIL	0	1.66558945142123	0.656	0.328	0	Nuclei	SVIL
CDK13	0	1.66533665795124	0.893	0.502	0	Nuclei	CDK13
AC139887.2	0	1.66331445341894	0.735	0.128	0	Nuclei	AC139887.2
NDST4	0	1.65647158385309	0.53	0.132	0	Nuclei	NDST4
TMEM161B-AS1	0	1.65581098843958	0.74	0.282	0	Nuclei	TMEM161B-AS1
AC021504.1	0	1.65340058581287	0.433	0.048	0	Nuclei	AC021504.1
ZNF721	0	1.65310015269072	0.805	0.247	0	Nuclei	ZNF721
TYW1B	0	1.65275581431559	0.691	0.04	0	Nuclei	TYW1B
TACC2	0	1.65263267000209	0.416	0.192	0	Nuclei	TACC2
MIR3659HG	0	1.65238601032154	0.666	0.053	0	Nuclei	MIR3659HG
CAMK2N1	0	1.65178614203526	0.429	0.118	0	Nuclei	CAMK2N1
ADGRL1	0	1.6516180254212	0.839	0.314	0	Nuclei	ADGRL1
GALNT2	0	1.64999066631823	0.649	0.346	0	Nuclei	GALNT2
CDHR3	0	1.64740820091056	0.591	0.044	0	Nuclei	CDHR3
SLC20A2	0	1.64726474307607	0.74	0.143	0	Nuclei	SLC20A2
ATG7	0	1.63885700935037	0.724	0.109	0	Nuclei	ATG7
SLC39A11	0	1.63817404105502	0.683	0.074	0	Nuclei	SLC39A11
CCDC57	0	1.63808968905222	0.773	0.177	0	Nuclei	CCDC57
GPC6	0	1.6369253605123	0.512	0.132	0	Nuclei	GPC6
ST6GAL1	0	1.63671552854794	0.542	0.091	0	Nuclei	ST6GAL1
NOL4	0	1.63450604569088	0.656	0.119	0	Nuclei	NOL4
SEL1L3	0	1.63367740109883	0.565	0.236	0	Nuclei	SEL1L3
UNC5A	0	1.6304782635781	0.427	0.05	0	Nuclei	UNC5A
IGF2BP2	0	1.62975305114706	0.474	0.108	0	Nuclei	IGF2BP2
MTR	0	1.62954799151325	0.834	0.339	0	Nuclei	MTR
TEAD2	0	1.62793318990887	0.628	0.209	0	Nuclei	TEAD2
GMDS	0	1.62787440666968	0.709	0.174	0	Nuclei	GMDS
SELENOO	0	1.62763799834804	0.727	0.092	0	Nuclei	SELENOO
ABCC5	0	1.62711288924122	0.822	0.275	0	Nuclei	ABCC5
PCBP1-AS1	0	1.62472743671993	0.797	0.279	0	Nuclei	PCBP1-AS1
EIF4G3	0	1.62224007352501	0.88	0.536	0	Nuclei	EIF4G3
LRFN2	0	1.62174413511427	0.402	0.034	0	Nuclei	LRFN2
ZNF423	0	1.62055405927122	0.468	0.102	0	Nuclei	ZNF423
VTI1A	0	1.61999292526544	0.74	0.194	0	Nuclei	VTI1A
D2HGDH	0	1.61709586701496	0.788	0.195	0	Nuclei	D2HGDH
EDA	0	1.61506531693571	0.552	0.066	0	Nuclei	EDA
POGZ	0	1.60912569186155	0.86	0.363	0	Nuclei	POGZ
ARID2	0	1.60904383687847	0.776	0.407	0	Nuclei	ARID2
LMF1	0	1.60684706535424	0.739	0.113	0	Nuclei	LMF1
CSAD	0	1.6052994537477	0.755	0.219	0	Nuclei	CSAD
FBXO42	0	1.60478992946074	0.764	0.154	0	Nuclei	FBXO42
AGO3	0	1.60334581454528	0.791	0.274	0	Nuclei	AGO3
AC009435.1	0	1.60285428308295	0.477	0.023	0	Nuclei	AC009435.1
RREB1	0	1.60242792509777	0.713	0.195	0	Nuclei	RREB1
TIAM2	0	1.60226712366186	0.716	0.073	0	Nuclei	TIAM2
PHF21A	0	1.60008662736365	0.765	0.249	0	Nuclei	PHF21A
POU6F2	0	1.59804311456849	0.433	0.041	0	Nuclei	POU6F2
AZIN1-AS1	0	1.59656448988144	0.676	0.075	0	Nuclei	AZIN1-AS1
LENG8	0	1.59609258678707	0.768	0.27	0	Nuclei	LENG8
ZNF346	0	1.59288936444824	0.76	0.162	0	Nuclei	ZNF346
NFIC	0	1.59144405548812	0.846	0.437	0	Nuclei	NFIC
LINC02323	0	1.5910418182893	0.481	0.034	0	Nuclei	LINC02323
KCNN1	0	1.59026360889411	0.525	0.133	0	Nuclei	KCNN1
U91319.1	0	1.58941133407347	0.506	0.025	0	Nuclei	U91319.1
TMEM120B	0	1.58713321364965	0.716	0.108	0	Nuclei	TMEM120B
WARS2-AS1	0	1.5852581667885	0.664	0.058	0	Nuclei	WARS2-AS1
DISC1	0	1.58262025451071	0.64	0.052	0	Nuclei	DISC1
THADA	0	1.58001524503985	0.742	0.179	0	Nuclei	THADA
CLASP1	0	1.57797685189884	0.775	0.222	0	Nuclei	CLASP1
SPINK5	0	1.5776073840619	0.453	0.06	0	Nuclei	SPINK5
MLLT10	0	1.57604166175101	0.814	0.28	0	Nuclei	MLLT10
CCND3	0	1.57237389157456	0.643	0.16	0	Nuclei	CCND3
FCGRT	0	1.57084206986579	0.862	0.577	0	Nuclei	FCGRT
AL008633.1	0	1.56929709116866	0.472	0.003	0	Nuclei	AL008633.1
CHD9	0	1.56681151559322	0.851	0.439	0	Nuclei	CHD9
UBE3D	0	1.56341208585642	0.646	0.174	0	Nuclei	UBE3D
NLRP1	0	1.56230753739772	0.712	0.131	0	Nuclei	NLRP1
RFX3	0	1.56229068721323	0.727	0.158	0	Nuclei	RFX3
LINC02241	0	1.56186703358879	0.605	0.027	0	Nuclei	LINC02241
NLGN4X	0	1.56063071043398	0.628	0.16	0	Nuclei	NLGN4X
FANCC	0	1.55891500172942	0.67	0.064	0	Nuclei	FANCC
MYPN	0	1.55848935508265	0.658	0.202	0	Nuclei	MYPN
PRH1	0	1.55788550166262	0.714	0.205	0	Nuclei	PRH1
STS	0	1.5573236679254	0.486	0.049	0	Nuclei	STS
EVA1C	0	1.55495920076883	0.576	0.071	0	Nuclei	EVA1C
CACNA1C	0	1.55426294585804	0.413	0.055	0	Nuclei	CACNA1C
PKP4	0	1.5527308268359	0.597	0.213	0	Nuclei	PKP4
RBFOX2	0	1.55088345475365	0.861	0.52	0	Nuclei	RBFOX2
WDPCP	0	1.54957325666514	0.668	0.08	0	Nuclei	WDPCP
NVL	0	1.5489886222668	0.762	0.176	0	Nuclei	NVL
SIPA1L3	0	1.54790001982437	0.667	0.026	0	Nuclei	SIPA1L3
TRAF3IP2-AS1	0	1.54677460302053	0.664	0.103	0	Nuclei	TRAF3IP2-AS1
KDM3B	0	1.54353141260058	0.77	0.231	0	Nuclei	KDM3B
AC025159.1	0	1.5429455855832	0.564	0.112	0	Nuclei	AC025159.1
MARK3	0	1.54184200416469	0.87	0.483	0	Nuclei	MARK3
MN1	0	1.54172249966027	0.631	0.161	0	Nuclei	MN1
AC106798.1	0	1.53941383372507	0.399	0.004	0	Nuclei	AC106798.1
HDAC4	0	1.53268397779249	0.722	0.128	0	Nuclei	HDAC4
H2AFY2	0	1.53038292146921	0.541	0.181	0	Nuclei	H2AFY2
PDS5A	0	1.52886704292848	0.844	0.431	0	Nuclei	PDS5A
KIAA1958	0	1.52819106998192	0.699	0.155	0	Nuclei	KIAA1958
EPB41L2	0	1.52734875112521	0.823	0.414	0	Nuclei	EPB41L2
NFIA	0	1.52597681826487	0.904	0.56	0	Nuclei	NFIA
LINC01727	0	1.52597027842853	0.403	0.07	0	Nuclei	LINC01727
TSHZ2	0	1.52498161463209	0.446	0.146	0	Nuclei	TSHZ2
SMG6	0	1.52371531427544	0.766	0.242	0	Nuclei	SMG6
TYW1	0	1.52266004384078	0.742	0.174	0	Nuclei	TYW1
FAM193A	0	1.52263298727944	0.798	0.268	0	Nuclei	FAM193A
PDS5B	0	1.52140244933994	0.828	0.432	0	Nuclei	PDS5B
TET1	0	1.51820745658946	0.599	0.068	0	Nuclei	TET1
SIL1	0	1.51612489495811	0.775	0.319	0	Nuclei	SIL1
PIBF1	0	1.51541211996974	0.734	0.201	0	Nuclei	PIBF1
MYO1D	0	1.51425187989205	0.628	0.112	0	Nuclei	MYO1D
LINC01278	0	1.51399847616972	0.679	0.134	0	Nuclei	LINC01278
RNF216	0	1.51372965120402	0.764	0.318	0	Nuclei	RNF216
DIRC3	0	1.51168383764167	0.524	0.012	0	Nuclei	DIRC3
AC025171.1	0	1.51026518769252	0.628	0.138	0	Nuclei	AC025171.1
RNF130	0	1.50596610445757	0.781	0.427	0	Nuclei	RNF130
CACNG8	0	1.50588895825056	0.703	0.226	0	Nuclei	CACNG8
MFSD14C	0	1.50574334176867	0.759	0.175	0	Nuclei	MFSD14C
PRR14L	0	1.50536902352746	0.77	0.224	0	Nuclei	PRR14L
IL1RAP	0	1.50155621270207	0.707	0.318	0	Nuclei	IL1RAP
MALRD1	0	1.5013913986337	0.628	0.031	0	Nuclei	MALRD1
DLEU2	0	1.50138445403473	0.713	0.175	0	Nuclei	DLEU2
KLHDC10	0	1.49866183054404	0.746	0.282	0	Nuclei	KLHDC10
SCHLAP1	0	1.49710290716954	0.351	0.012	0	Nuclei	SCHLAP1
TBC1D5	0	1.49558037300842	0.678	0.174	0	Nuclei	TBC1D5
BX284613.2	0	1.49516249409899	0.409	0.015	0	Nuclei	BX284613.2
RUFY1	0	1.49280792910952	0.791	0.272	0	Nuclei	RUFY1
HCG17	0	1.49168962387912	0.663	0.012	0	Nuclei	HCG17
TDRD3	0	1.48991511317188	0.757	0.313	0	Nuclei	TDRD3
NUMB	0	1.48974370161015	0.797	0.283	0	Nuclei	NUMB
APOLD1	0	1.48744079774636	0.397	0.056	0	Nuclei	APOLD1
MEG8	0	1.48706581935467	0.542	0.155	0	Nuclei	MEG8
MIR99AHG	0	1.48654723582872	0.589	0.166	0	Nuclei	MIR99AHG
PRRC2B	0	1.4865055175228	0.854	0.377	0	Nuclei	PRRC2B
ADAMTS10	0	1.48398098802398	0.669	0.109	0	Nuclei	ADAMTS10
AC007389.1	0	1.48348820838538	0.479	0.03	0	Nuclei	AC007389.1
TMEM135	0	1.4822047840209	0.703	0.125	0	Nuclei	TMEM135
URGCP	0	1.48213845767201	0.719	0.134	0	Nuclei	URGCP
SUFU	0	1.48169278449672	0.644	0.064	0	Nuclei	SUFU
RSRP1	0	1.48102877166586	0.809	0.421	0	Nuclei	RSRP1
MIRLET7BHG	0	1.47772072406013	0.707	0.123	0	Nuclei	MIRLET7BHG
RABGAP1	0	1.4762725291833	0.789	0.347	0	Nuclei	RABGAP1
CRTC1	0	1.47601014015677	0.699	0.101	0	Nuclei	CRTC1
LINC01515	0	1.47331959828392	0.379	0.08	0	Nuclei	LINC01515
PDE8A	0	1.47302887038584	0.638	0.289	0	Nuclei	PDE8A
SIMC1	0	1.46977216284921	0.663	0.115	0	Nuclei	SIMC1
COL5A1	0	1.46909928985869	0.744	0.305	0	Nuclei	COL5A1
ACAP3	0	1.46866650919098	0.501	0.091	0	Nuclei	ACAP3
DENND2C	0	1.46645976206177	0.608	0.169	0	Nuclei	DENND2C
POU2F1	0	1.46493358370482	0.725	0.234	0	Nuclei	POU2F1
RIN2	0	1.46453636064436	0.649	0.135	0	Nuclei	RIN2
ITCH	0	1.46380282008477	0.783	0.268	0	Nuclei	ITCH
APCDD1	0	1.4623978712371	0.767	0.388	0	Nuclei	APCDD1
NRF1	0	1.45913401854223	0.703	0.093	0	Nuclei	NRF1
ERC1	0	1.45473823282369	0.748	0.259	0	Nuclei	ERC1
ATP8B1	0	1.45466854052086	0.51	0.151	0	Nuclei	ATP8B1
SHTN1	0	1.45405411790981	0.748	0.351	0	Nuclei	SHTN1
KANSL1	0	1.45396395147232	0.897	0.538	0	Nuclei	KANSL1
SCFD2	0	1.45296981489153	0.652	0.08	0	Nuclei	SCFD2
FAT4	0	1.45190785069406	0.726	0.291	0	Nuclei	FAT4
RAB11FIP3	0	1.45143355089764	0.715	0.111	0	Nuclei	RAB11FIP3
BTRC	0	1.44905144091888	0.725	0.152	0	Nuclei	BTRC
AGO4	0	1.44666928972973	0.711	0.135	0	Nuclei	AGO4
CCNY	0	1.4463340613891	0.731	0.277	0	Nuclei	CCNY
TBC1D32	0	1.44546474624575	0.673	0.116	0	Nuclei	TBC1D32
LUC7L	0	1.44474906322701	0.867	0.424	0	Nuclei	LUC7L
BABAM2	0	1.44225078151852	0.687	0.204	0	Nuclei	BABAM2
AC006001.2	0	1.44150407248193	0.675	0.012	0	Nuclei	AC006001.2
ENPP3	0	1.44123602583092	0.53	0.092	0	Nuclei	ENPP3
GCNT4	0	1.44012579819976	0.582	0.218	0	Nuclei	GCNT4
N4BP2L2	0	1.43763373811032	0.852	0.416	0	Nuclei	N4BP2L2
RFX7	0	1.43710198639727	0.724	0.229	0	Nuclei	RFX7
LARP1	0	1.43003579014767	0.898	0.499	0	Nuclei	LARP1
LUC7L3	0	1.42941231541519	0.983	0.689	0	Nuclei	LUC7L3
SCLT1	0	1.42921967006533	0.653	0.158	0	Nuclei	SCLT1
SLIT2	0	1.42744297549439	0.454	0.09	0	Nuclei	SLIT2
PRPF40B	0	1.42673360603114	0.701	0.132	0	Nuclei	PRPF40B
RPTOR	0	1.42408217842452	0.72	0.079	0	Nuclei	RPTOR
TAFA2	0	1.42195600276918	0.515	0.075	0	Nuclei	TAFA2
ZER1	0	1.42122732143914	0.7	0.106	0	Nuclei	ZER1
SLC44A5	0	1.41989954365362	0.388	0.023	0	Nuclei	SLC44A5
CCDC200	0	1.41857809510425	0.533	0.002	0	Nuclei	CCDC200
PPP6R3	0	1.41808543873811	0.764	0.279	0	Nuclei	PPP6R3
AC002066.1	0	1.41660308729249	0.566	0.028	0	Nuclei	AC002066.1
SLC44A2	0	1.41613320327205	0.653	0.172	0	Nuclei	SLC44A2
SEC22A	0	1.41610542775604	0.684	0.199	0	Nuclei	SEC22A
BMPR1A	0	1.41466543027891	0.654	0.145	0	Nuclei	BMPR1A
SDCCAG8	0	1.41463176092839	0.739	0.285	0	Nuclei	SDCCAG8
INVS	0	1.41249879955387	0.644	0.051	0	Nuclei	INVS
ARMH3	0	1.41243416784683	0.695	0.08	0	Nuclei	ARMH3
PELI2	0	1.41242605620641	0.467	0.158	0	Nuclei	PELI2
CDC42SE2	0	1.41151964575203	0.781	0.381	0	Nuclei	CDC42SE2
LINC01117	0	1.41144622287575	0.492	0.047	0	Nuclei	LINC01117
FGD6	0	1.41119458004451	0.703	0.231	0	Nuclei	FGD6
QRFPR	0	1.41095545958657	0.426	0.129	0	Nuclei	QRFPR
TMEFF2	0	1.41008263174579	0.456	0.224	0	Nuclei	TMEFF2
GARNL3	0	1.40951453106894	0.597	0.043	0	Nuclei	GARNL3
JPX	0	1.4059725411266	0.815	0.351	0	Nuclei	JPX
ZNF83	0	1.40556205621794	0.655	0.124	0	Nuclei	ZNF83
PIK3C2B	0	1.40537510146889	0.603	0.106	0	Nuclei	PIK3C2B
UBAP2	0	1.40528668611013	0.798	0.36	0	Nuclei	UBAP2
FOXK2	0	1.40286006841487	0.748	0.23	0	Nuclei	FOXK2
GTDC1	0	1.40262531246174	0.649	0.162	0	Nuclei	GTDC1
KDM2B	0	1.4015799572093	0.636	0.11	0	Nuclei	KDM2B
ANKRD26	0	1.40151468008001	0.77	0.274	0	Nuclei	ANKRD26
OPHN1	0	1.39753803335395	0.654	0.084	0	Nuclei	OPHN1
AC109492.1	0	1.39743440453686	0.352	0.012	0	Nuclei	AC109492.1
PXN	0	1.39656966763321	0.739	0.302	0	Nuclei	PXN
CRADD	0	1.39636606361139	0.606	0.105	0	Nuclei	CRADD
ARHGAP35	0	1.39519977219722	0.7	0.188	0	Nuclei	ARHGAP35
CCDC14	0	1.39393629804695	0.785	0.326	0	Nuclei	CCDC14
UBE3C	0	1.39357105469015	0.738	0.209	0	Nuclei	UBE3C
TASP1	0	1.39336166593068	0.625	0.175	0	Nuclei	TASP1
ATF7	0	1.39298353391325	0.748	0.279	0	Nuclei	ATF7
TRIO	0	1.39118117730702	0.709	0.262	0	Nuclei	TRIO
WASHC1	0	1.39084207951097	0.748	0.176	0	Nuclei	WASHC1
AC027097.2	0	1.38854888021289	0.563	0.042	0	Nuclei	AC027097.2
HDAC8	0	1.38790372134941	0.609	0.137	0	Nuclei	HDAC8
PHF20	0	1.38764795970951	0.765	0.322	0	Nuclei	PHF20
CSRNP3	0	1.38713579861707	0.579	0.176	0	Nuclei	CSRNP3
TNRC6A	0	1.38558497598489	0.871	0.562	0	Nuclei	TNRC6A
AL035530.2	0	1.38518521058696	0.667	0.174	0	Nuclei	AL035530.2
ALMS1	0	1.38458328274012	0.661	0.163	0	Nuclei	ALMS1
DOCK1	0	1.38452568456383	0.686	0.281	0	Nuclei	DOCK1
AC009120.2	0	1.38380850671612	0.681	0.058	0	Nuclei	AC009120.2
ZBTB20	0	1.38356814738631	0.869	0.635	0	Nuclei	ZBTB20
ANKRD10	0	1.38230633873565	0.752	0.269	0	Nuclei	ANKRD10
INTS3	0	1.38228006465448	0.766	0.261	0	Nuclei	INTS3
MPHOSPH9	0	1.38164667585806	0.701	0.205	0	Nuclei	MPHOSPH9
ETV6	0	1.38159832670751	0.682	0.232	0	Nuclei	ETV6
ATAT1	0	1.38121422788394	0.681	0.172	0	Nuclei	ATAT1
SLC38A10	0	1.37948129678415	0.744	0.232	0	Nuclei	SLC38A10
ROBO1	0	1.37911216665647	0.573	0.109	0	Nuclei	ROBO1
ACYP2	0	1.37806232915346	0.674	0.214	0	Nuclei	ACYP2
EHBP1	0	1.37700682658677	0.717	0.214	0	Nuclei	EHBP1
BACE2	0	1.37674097024857	0.475	0.218	0	Nuclei	BACE2
NXN	0	1.37616698874604	0.395	0.088	0	Nuclei	NXN
KAT6A	0	1.37603486998922	0.715	0.46	0	Nuclei	KAT6A
AF117829.1	0	1.37577177708113	0.647	0.164	0	Nuclei	AF117829.1
LINC00342	0	1.37481660109891	0.677	0.204	0	Nuclei	LINC00342
TTN-AS1	0	1.37435657684361	0.606	0.116	0	Nuclei	TTN-AS1
ZP3	0	1.37398251339872	0.631	0.149	0	Nuclei	ZP3
YEATS2	0	1.37260965823455	0.712	0.131	0	Nuclei	YEATS2
SOS1	0	1.37104918091066	0.746	0.293	0	Nuclei	SOS1
EPC1	0	1.37079416878556	0.85	0.501	0	Nuclei	EPC1
RFX2	0	1.37042638444032	0.65	0.103	0	Nuclei	RFX2
EVL	0	1.36981659433912	0.709	0.234	0	Nuclei	EVL
GON4L	0	1.36851041829052	0.788	0.316	0	Nuclei	GON4L
COMMD10	0	1.36751274416696	0.639	0.215	0	Nuclei	COMMD10
RNF213	0	1.36689973494689	0.814	0.339	0	Nuclei	RNF213
RB1	0	1.36578980064636	0.681	0.313	0	Nuclei	RB1
AC077690.1	0	1.36386702145611	0.389	0.048	0	Nuclei	AC077690.1
GRM7	0	1.363562960124	0.518	0.058	0	Nuclei	GRM7
TSEN2	0	1.36313475073407	0.687	0.146	0	Nuclei	TSEN2
PHLDB2	0	1.36160550121478	0.58	0.179	0	Nuclei	PHLDB2
NAV2	0	1.36148810843907	0.376	0.118	0	Nuclei	NAV2
AL513166.1	0	1.36136321692345	0.57	0.015	0	Nuclei	AL513166.1
ITPR1	0	1.36025537023721	0.476	0.28	0	Nuclei	ITPR1
METTL15	0	1.36020129363711	0.669	0.154	0	Nuclei	METTL15
CPLANE1	0	1.35988153411769	0.731	0.219	0	Nuclei	CPLANE1
SMURF1	0	1.35859181566447	0.656	0.125	0	Nuclei	SMURF1
FBXO32	0	1.35805335178474	0.493	0.33	0	Nuclei	FBXO32
SPTBN4	0	1.35785631653245	0.482	0.028	0	Nuclei	SPTBN4
SNX8	0	1.35669491863738	0.556	0.128	0	Nuclei	SNX8
IGF1R	0	1.35560127761434	0.662	0.183	0	Nuclei	IGF1R
WDFY3	0	1.35335651616327	0.728	0.252	0	Nuclei	WDFY3
SEPTIN9	0	1.35309001014307	0.74	0.335	0	Nuclei	SEPTIN9
RNF115	0	1.35224395840599	0.779	0.346	0	Nuclei	RNF115
OXR1	0	1.35194755931551	0.515	0.252	0	Nuclei	OXR1
TRIM2	0	1.35039257886564	0.732	0.29	0	Nuclei	TRIM2
BTBD2	0	1.34974362334219	0.726	0.21	0	Nuclei	BTBD2
KIF13A	0	1.34921243337005	0.605	0.138	0	Nuclei	KIF13A
DCDC2	0	1.34864245957774	0.604	0.21	0	Nuclei	DCDC2
SGCD	0	1.34862899594015	0.51	0.078	0	Nuclei	SGCD
ZNF638	0	1.34519276619047	0.845	0.467	0	Nuclei	ZNF638
AC087500.1	0	1.34401237891799	0.633	0.044	0	Nuclei	AC087500.1
SNHG14	0	1.34354767790841	0.793	0.33	0	Nuclei	SNHG14
WIPF1	0	1.34299593191336	0.558	0.187	0	Nuclei	WIPF1
RCC1	0	1.3428251052814	0.622	0.121	0	Nuclei	RCC1
DNM2	0	1.34077738591525	0.765	0.253	0	Nuclei	DNM2
SCMH1	0	1.34063799456484	0.588	0.073	0	Nuclei	SCMH1
C20orf194	0	1.34036851364316	0.67	0.137	0	Nuclei	C20orf194
DIS3L2	0	1.34013725837973	0.714	0.164	0	Nuclei	DIS3L2
UBE4B	0	1.33482751090476	0.724	0.187	0	Nuclei	UBE4B
BRWD1	0	1.33368239844058	0.768	0.307	0	Nuclei	BRWD1
SPRY4-AS1	0	1.33243058487485	0.353	0.029	0	Nuclei	SPRY4-AS1
CYB561	0	1.33221038595374	0.5	0.118	0	Nuclei	CYB561
DGLUCY	0	1.33115802848939	0.657	0.181	0	Nuclei	DGLUCY
CMSS1	0	1.33104629575225	0.724	0.367	0	Nuclei	CMSS1
GABPB1-AS1	0	1.32972861509445	0.85	0.364	0	Nuclei	GABPB1-AS1
NUBPL	0	1.32845810421534	0.662	0.149	0	Nuclei	NUBPL
KIAA1328	0	1.32843366427639	0.611	0.104	0	Nuclei	KIAA1328
AL137139.2	0	1.32696076361826	0.476	0.015	0	Nuclei	AL137139.2
UBE2R2	0	1.32578894030493	0.829	0.448	0	Nuclei	UBE2R2
PHC3	0	1.32570291968342	0.72	0.232	0	Nuclei	PHC3
VWA8	0	1.32399558063382	0.655	0.087	0	Nuclei	VWA8
HLCS	0	1.32316941897468	0.614	0.151	0	Nuclei	HLCS
BCL2	0	1.32228497936526	0.55	0.207	0	Nuclei	BCL2
RUFY3	0	1.32012183740355	0.707	0.244	0	Nuclei	RUFY3
JAZF1	0	1.31978164096021	0.575	0.075	0	Nuclei	JAZF1
SPIN1	0	1.31921747194016	0.849	0.47	0	Nuclei	SPIN1
CCDC138	0	1.31635924445619	0.633	0.094	0	Nuclei	CCDC138
ZNF407	0	1.31475899237266	0.676	0.145	0	Nuclei	ZNF407
FBXW4	0	1.31474223840808	0.697	0.164	0	Nuclei	FBXW4
FAM120B	0	1.31315088642845	0.663	0.126	0	Nuclei	FAM120B
CERKL	0	1.31266591604985	0.416	0.119	0	Nuclei	CERKL
ANKRD24	0	1.31232478254362	0.361	0.016	0	Nuclei	ANKRD24
LPAR1	0	1.31152358830631	0.481	0.109	0	Nuclei	LPAR1
ENTPD1-AS1	0	1.30888905351734	0.597	0.116	0	Nuclei	ENTPD1-AS1
FRG1-DT	0	1.30873617975553	0.572	0.03	0	Nuclei	FRG1-DT
TMEM164	0	1.30768348808245	0.522	0.173	0	Nuclei	TMEM164
ENOSF1	0	1.30755079885011	0.636	0.153	0	Nuclei	ENOSF1
COL27A1	0	1.30653831858044	0.522	0.242	0	Nuclei	COL27A1
ULK4	0	1.30559879813307	0.609	0.055	0	Nuclei	ULK4
TRHDE	0	1.30545657008809	0.532	0.178	0	Nuclei	TRHDE
CCDC18-AS1	0	1.3039625727981	0.648	0.166	0	Nuclei	CCDC18-AS1
COG5	0	1.30335048900954	0.674	0.16	0	Nuclei	COG5
SLC10A7	0	1.30307470512617	0.66	0.111	0	Nuclei	SLC10A7
PRKAG2	0	1.30251777742444	0.536	0.099	0	Nuclei	PRKAG2
ABCB8	0	1.30227084596186	0.543	0.165	0	Nuclei	ABCB8
TBCK	0	1.30189456032482	0.657	0.143	0	Nuclei	TBCK
SEMA5B	0	1.30158557959825	0.435	0.14	0	Nuclei	SEMA5B
GTF2I	0	1.30013154786196	0.868	0.44	0	Nuclei	GTF2I
NTN1	0	1.29958093244133	0.401	0.111	0	Nuclei	NTN1
ZMYND8	0	1.29924368176873	0.702	0.297	0	Nuclei	ZMYND8
AKT3	0	1.29832173176679	0.414	0.211	0	Nuclei	AKT3
TECPR2	0	1.29773212820984	0.654	0.103	0	Nuclei	TECPR2
SGK3	0	1.29653658336521	0.69	0.181	0	Nuclei	SGK3
C1orf159	0	1.2963817218671	0.588	0.036	0	Nuclei	C1orf159
SLC6A16	0	1.2943925928449	0.404	0.059	0	Nuclei	SLC6A16
FOXN3	0	1.29383276269836	0.736	0.34	0	Nuclei	FOXN3
USP13	0	1.29379416461528	0.628	0.192	0	Nuclei	USP13
MAU2	0	1.29197893045152	0.722	0.183	0	Nuclei	MAU2
TGIF2	0	1.29182243479105	0.712	0.213	0	Nuclei	TGIF2
GABBR1	0	1.2907939567799	0.668	0.162	0	Nuclei	GABBR1
MSH5	0	1.28937038218187	0.628	0.069	0	Nuclei	MSH5
TCF20	0	1.28838425420471	0.724	0.225	0	Nuclei	TCF20
ZDHHC20	0	1.28738416770777	0.723	0.297	0	Nuclei	ZDHHC20
MEG3	0	1.28656123026353	0.59	0.284	0	Nuclei	MEG3
SPECC1L	0	1.28620880213025	0.714	0.227	0	Nuclei	SPECC1L
TLL1	0	1.28610689529344	0.346	0.075	0	Nuclei	TLL1
LRCH3	0	1.28608284654721	0.743	0.255	0	Nuclei	LRCH3
GPR137C	0	1.28605315675245	0.473	0.064	0	Nuclei	GPR137C
ROR1	0	1.28569031089946	0.436	0.05	0	Nuclei	ROR1
LINC00907	0	1.28533556655444	0.537	0.025	0	Nuclei	LINC00907
AC097515.1	0	1.28487199245314	0.467	0.006	0	Nuclei	AC097515.1
ASIP	0	1.28364304582625	0.414	0.048	0	Nuclei	ASIP
FAM13A	0	1.28353724021909	0.445	0.116	0	Nuclei	FAM13A
ESRRB	0	1.28347929879304	0.444	0.024	0	Nuclei	ESRRB
PCMTD2	0	1.28177847986151	0.709	0.272	0	Nuclei	PCMTD2
AC053527.2	0	1.28065078276634	0.603	0.005	0	Nuclei	AC053527.2
WASF1	0	1.27872900603758	0.75	0.386	0	Nuclei	WASF1
STRADA	0	1.27849134647192	0.675	0.161	0	Nuclei	STRADA
LINC02732	0	1.27845534632079	0.776	0.337	0	Nuclei	LINC02732
DENND1A	0	1.2781348664009	0.622	0.08	0	Nuclei	DENND1A
LINC01004	0	1.27801397907973	0.646	0.071	0	Nuclei	LINC01004
ZNF248	0	1.27749740227892	0.645	0.129	0	Nuclei	ZNF248
TMEM38A	0	1.27712874670284	0.591	0.155	0	Nuclei	TMEM38A
MSH2	0	1.27688472550146	0.639	0.231	0	Nuclei	MSH2
SH2B3	0	1.27399306628705	0.64	0.245	0	Nuclei	SH2B3
PPM1L	0	1.27296155185444	0.551	0.128	0	Nuclei	PPM1L
TMEM91	0	1.27233461951536	0.568	0.134	0	Nuclei	TMEM91
AP003062.2	0	1.27230642377076	0.369	0.047	0	Nuclei	AP003062.2
AC011603.2	0	1.27039070493011	0.627	0.114	0	Nuclei	AC011603.2
ZMYM4	0	1.26989558352372	0.771	0.336	0	Nuclei	ZMYM4
ATP9B	0	1.26962813928503	0.688	0.156	0	Nuclei	ATP9B
ITSN1	0	1.26917397577568	0.682	0.203	0	Nuclei	ITSN1
SUGCT	0	1.26902372039543	0.555	0.053	0	Nuclei	SUGCT
AL592156.2	0	1.26893800984595	0.47	0.009	0	Nuclei	AL592156.2
UIMC1	0	1.26865011465037	0.718	0.277	0	Nuclei	UIMC1
PIK3C3	0	1.26828305595303	0.65	0.309	0	Nuclei	PIK3C3
DIAPH2	0	1.26803922292612	0.665	0.204	0	Nuclei	DIAPH2
PI4KA	0	1.26719903201279	0.712	0.192	0	Nuclei	PI4KA
ZNF236	0	1.26696758304815	0.691	0.175	0	Nuclei	ZNF236
KMT2C	0	1.26605876095	0.817	0.433	0	Nuclei	KMT2C
NAT10	0	1.26587769189184	0.669	0.217	0	Nuclei	NAT10
POLA1	0	1.26580526180971	0.648	0.166	0	Nuclei	POLA1
UNK	0	1.26406861967352	0.696	0.183	0	Nuclei	UNK
AC069277.1	0	1.26373532943387	0.421	0.029	0	Nuclei	AC069277.1
SOX2-OT	0	1.26308355597103	0.434	0.023	0	Nuclei	SOX2-OT
NBPF3	0	1.26286998759758	0.624	0.14	0	Nuclei	NBPF3
AC104389.5	0	1.26283490459278	0.559	0.027	0	Nuclei	AC104389.5
NR3C2	0	1.26182485379249	0.486	0.066	0	Nuclei	NR3C2
TANGO6	0	1.25956428736663	0.6	0.04	0	Nuclei	TANGO6
STAU2	0	1.25949693042093	0.62	0.167	0	Nuclei	STAU2
CNTN4	0	1.25711444687925	0.423	0.036	0	Nuclei	CNTN4
ITGB2-AS1	0	1.25667801227817	0.645	0.276	0	Nuclei	ITGB2-AS1
MIR100HG	0	1.25601536074367	0.697	0.29	0	Nuclei	MIR100HG
LINC00632	0	1.25534929790611	0.6	0.274	0	Nuclei	LINC00632
CDK19	0	1.25366560571531	0.692	0.236	0	Nuclei	CDK19
ZKSCAN1	0	1.2529737777594	0.79	0.339	0	Nuclei	ZKSCAN1
VGLL4	0	1.25218802515764	0.729	0.314	0	Nuclei	VGLL4
ADAMTS6	0	1.25003812215294	0.48	0.144	0	Nuclei	ADAMTS6
MECOM	0	1.24861315015514	0.392	0.107	0	Nuclei	MECOM
FAM168A	0	1.24734805597697	0.697	0.2	0	Nuclei	FAM168A
LRRC37A3	0	1.24686619933462	0.637	0.08	0	Nuclei	LRRC37A3
SETD2	0	1.24682831956054	0.825	0.422	0	Nuclei	SETD2
RALGAPA1	0	1.24676890940004	0.755	0.332	0	Nuclei	RALGAPA1
ELOVL6	0	1.24657533844263	0.579	0.152	0	Nuclei	ELOVL6
ATP8A2	0	1.24618697743334	0.523	0.1	0	Nuclei	ATP8A2
NT5C2	0	1.24494016126958	0.659	0.159	0	Nuclei	NT5C2
ATE1	0	1.24280728600663	0.706	0.306	0	Nuclei	ATE1
RUBCNL	0	1.24237298937161	0.388	0.049	0	Nuclei	RUBCNL
MTA3	0	1.24168555848647	0.698	0.259	0	Nuclei	MTA3
CDH11	0	1.24155598358403	0.783	0.479	0	Nuclei	CDH11
TNC	0	1.24141436489314	0.396	0.324	0	Nuclei	TNC
EML4	0	1.24111263040881	0.747	0.363	0	Nuclei	EML4
CYTH1	0	1.24086507333561	0.705	0.213	0	Nuclei	CYTH1
UQCC1	0	1.24062528978339	0.674	0.165	0	Nuclei	UQCC1
KDM4B	0	1.24016892132023	0.683	0.166	0	Nuclei	KDM4B
SYNE1	0	1.24008494115519	0.76	0.421	0	Nuclei	SYNE1
MOCOS	0	1.23968933194063	0.365	0.122	0	Nuclei	MOCOS
SCAI	0	1.23906167953999	0.641	0.125	0	Nuclei	SCAI
GAK	0	1.23899207813895	0.707	0.222	0	Nuclei	GAK
GRIK3	0	1.23817336273599	0.32	0.042	0	Nuclei	GRIK3
ABCA10	0	1.23720046762819	0.537	0.071	0	Nuclei	ABCA10
ARHGAP32	0	1.23701119293693	0.684	0.18	0	Nuclei	ARHGAP32
AC004951.1	0	1.23618974612232	0.485	0.153	0	Nuclei	AC004951.1
AP2A2	0	1.23600449561232	0.74	0.31	0	Nuclei	AP2A2
ZMYM2	0	1.23573125900487	0.783	0.402	0	Nuclei	ZMYM2
AGPAT3	0	1.23557762089669	0.759	0.346	0	Nuclei	AGPAT3
PDE7B	0	1.23556453074389	0.534	0.064	0	Nuclei	PDE7B
PUDP	0	1.2340544147865	0.538	0.038	0	Nuclei	PUDP
AKAP10	0	1.2331920125494	0.682	0.128	0	Nuclei	AKAP10
NISCH	0	1.23154334522076	0.66	0.17	0	Nuclei	NISCH
PPP1R9A	0	1.23086841741673	0.634	0.189	0	Nuclei	PPP1R9A
LRIG1	0	1.22814869753139	0.649	0.261	0	Nuclei	LRIG1
PTPRO	0	1.22718839778318	0.316	0.058	0	Nuclei	PTPRO
SPATA13	0	1.2269703754465	0.698	0.264	0	Nuclei	SPATA13
SMARCA4	0	1.22590682504941	0.852	0.474	0	Nuclei	SMARCA4
LRCH1	0	1.22428231784631	0.652	0.175	0	Nuclei	LRCH1
SNX29	0	1.22389125886327	0.65	0.098	0	Nuclei	SNX29
MIR181A2HG	0	1.22341329334594	0.535	0.023	0	Nuclei	MIR181A2HG
MON2	0	1.22331667616858	0.721	0.262	0	Nuclei	MON2
SETX	0	1.2218046097422	0.747	0.327	0	Nuclei	SETX
BRIP1	0	1.22149575708533	0.537	0.104	0	Nuclei	BRIP1
HOXD11	0	1.22072233353625	0.392	0.107	0	Nuclei	HOXD11
VPS13D	0	1.22021751214797	0.691	0.191	0	Nuclei	VPS13D
KYAT1	0	1.21952596921394	0.576	0.04	0	Nuclei	KYAT1
SPPL3	0	1.21934337686672	0.7	0.253	0	Nuclei	SPPL3
EEF1AKMT2	0	1.21817186159789	0.673	0.178	0	Nuclei	EEF1AKMT2
DEAF1	0	1.21554893835366	0.7	0.273	0	Nuclei	DEAF1
PPP1R12B	0	1.21531702800346	0.663	0.156	0	Nuclei	PPP1R12B
GIGYF1	0	1.21527803259939	0.72	0.197	0	Nuclei	GIGYF1
TBCD	0	1.21447312796705	0.67	0.2	0	Nuclei	TBCD
ZNF814	0	1.21429695401726	0.602	0.12	0	Nuclei	ZNF814
SOBP	0	1.21365308823338	0.575	0.141	0	Nuclei	SOBP
QRICH1	0	1.21364425843501	0.748	0.309	0	Nuclei	QRICH1
SEPTIN6	0	1.21331372336384	0.796	0.402	0	Nuclei	SEPTIN6
CEP192	0	1.21027526260176	0.657	0.128	0	Nuclei	CEP192
ATN1	0	1.21015631354356	0.742	0.376	0	Nuclei	ATN1
SRPK2	0	1.20961598068873	0.774	0.429	0	Nuclei	SRPK2
ELF2	0	1.20903405914181	0.767	0.478	0	Nuclei	ELF2
ASB3	0	1.20884610072556	0.661	0.163	0	Nuclei	ASB3
PPFIA3	0	1.20755935820816	0.578	0.192	0	Nuclei	PPFIA3
FUT8	0	1.20654086412732	0.649	0.248	0	Nuclei	FUT8
IGSF1	0	1.20552029658155	0.34	0.019	0	Nuclei	IGSF1
HGSNAT	0	1.20547970420231	0.714	0.284	0	Nuclei	HGSNAT
TASOR2	0	1.20295919110977	0.672	0.244	0	Nuclei	TASOR2
N4BP2	0	1.20173734140865	0.761	0.337	0	Nuclei	N4BP2
AL136962.1	0	1.20052107568049	0.356	0.008	0	Nuclei	AL136962.1
ITFG1	0	1.20027662974129	0.644	0.27	0	Nuclei	ITFG1
DDB2	0	1.19999363914094	0.633	0.23	0	Nuclei	DDB2
WDR60	0	1.19993951308235	0.726	0.274	0	Nuclei	WDR60
RILPL1	0	1.19859612359469	0.657	0.153	0	Nuclei	RILPL1
SHLD2	0	1.19829370879371	0.552	0.086	0	Nuclei	SHLD2
LINC02795	0	1.19803764956672	0.366	0.025	0	Nuclei	LINC02795
JMJD1C	0	1.19797345208419	0.924	0.642	0	Nuclei	JMJD1C
AC244131.2	0	1.19775695083216	0.534	0.003	0	Nuclei	AC244131.2
EXOC6	0	1.19775448386792	0.652	0.202	0	Nuclei	EXOC6
CALN1	0	1.19629567590666	0.509	0.006	0	Nuclei	CALN1
CAMSAP2	0	1.19380447169237	0.772	0.382	0	Nuclei	CAMSAP2
NDUFAF6	0	1.1931101466049	0.622	0.222	0	Nuclei	NDUFAF6
ATXN10	0	1.19301727621131	0.745	0.397	0	Nuclei	ATXN10
AC005670.3	0	1.19297848705846	0.681	0.204	0	Nuclei	AC005670.3
PUM1	0	1.19237954304889	0.9	0.573	0	Nuclei	PUM1
STUM	0	1.19162577797652	0.421	0.097	0	Nuclei	STUM
IVNS1ABP	0	1.19136724830798	0.918	0.58	0	Nuclei	IVNS1ABP
ZNF292	0	1.19081088829793	0.769	0.36	0	Nuclei	ZNF292
CFAP44	0	1.19069009322034	0.587	0.076	0	Nuclei	CFAP44
FNBP4	0	1.19054504362781	0.818	0.431	0	Nuclei	FNBP4
AL049828.1	0	1.18860326296547	0.508	0.035	0	Nuclei	AL049828.1
KCNMA1	0	1.18780289636283	0.364	0.044	0	Nuclei	KCNMA1
ZFYVE9	0	1.18761315797028	0.658	0.167	0	Nuclei	ZFYVE9
ANAPC7	0	1.18690628318091	0.721	0.285	0	Nuclei	ANAPC7
SSBP3	0	1.18528827828098	0.598	0.275	0	Nuclei	SSBP3
FAM27C	0	1.18492867912093	0.476	0.141	0	Nuclei	FAM27C
AHI1	0	1.18365300641568	0.717	0.335	0	Nuclei	AHI1
AL139260.1	0	1.18249968114041	0.542	0.027	0	Nuclei	AL139260.1
AVL9	0	1.18129229250935	0.683	0.193	0	Nuclei	AVL9
DIAPH3	0	1.18098500365246	0.56	0.211	0	Nuclei	DIAPH3
NEO1	0	1.18061500357932	0.647	0.206	0	Nuclei	NEO1
DCAF8	0	1.18038920064258	0.764	0.346	0	Nuclei	DCAF8
TBKBP1	0	1.18036034503548	0.464	0.088	0	Nuclei	TBKBP1
TSHZ3	0	1.18009145736955	0.476	0.16	0	Nuclei	TSHZ3
TTLL5	0	1.17915336299875	0.644	0.143	0	Nuclei	TTLL5
ZNF544	0	1.17885705281177	0.579	0.086	0	Nuclei	ZNF544
ZMAT4	0	1.17860477049404	0.342	0.086	0	Nuclei	ZMAT4
QTRT1	0	1.17858299202403	0.689	0.302	0	Nuclei	QTRT1
ATXN2	0	1.17790207236498	0.805	0.452	0	Nuclei	ATXN2
CHD2	0	1.17705171921686	0.8	0.43	0	Nuclei	CHD2
SIM2	0	1.17567528318946	0.598	0.196	0	Nuclei	SIM2
PCNX1	0	1.17440388754994	0.639	0.191	0	Nuclei	PCNX1
AC008443.1	0	1.17433840409106	0.579	0.112	0	Nuclei	AC008443.1
ARHGAP26	0	1.17427758987604	0.588	0.113	0	Nuclei	ARHGAP26
R3HDM1	0	1.17389161230669	0.73	0.322	0	Nuclei	R3HDM1
MAPK8	0	1.17362537713249	0.649	0.195	0	Nuclei	MAPK8
APBB2	0	1.17332872256207	0.598	0.163	0	Nuclei	APBB2
YAP1	0	1.17252265885145	0.661	0.257	0	Nuclei	YAP1
AKAP9	0	1.17216897607139	0.853	0.451	0	Nuclei	AKAP9
ADNP	0	1.17177038830213	0.812	0.472	0	Nuclei	ADNP
NR6A1	0	1.17168802350063	0.415	0.034	0	Nuclei	NR6A1
WRN	0	1.16765058966709	0.678	0.213	0	Nuclei	WRN
USP9Y	0	1.16705790533589	0.712	0.258	0	Nuclei	USP9Y
FRYL	0	1.16617241176996	0.683	0.244	0	Nuclei	FRYL
LARS	0	1.16490347330588	0.874	0.468	0	Nuclei	LARS
TENT2	0	1.16465162035369	0.709	0.286	0	Nuclei	TENT2
DENND1B	0	1.16439925612162	0.592	0.249	0	Nuclei	DENND1B
LINC02615	0	1.16282597297119	0.569	0.059	0	Nuclei	LINC02615
LPP	0	1.16242498960553	0.637	0.257	0	Nuclei	LPP
FNDC3A	0	1.16105865614364	0.743	0.498	0	Nuclei	FNDC3A
TCAIM	0	1.16002561986175	0.637	0.244	0	Nuclei	TCAIM
CSNK1G1	0	1.1585460573239	0.661	0.183	0	Nuclei	CSNK1G1
DLG1	0	1.15778218356494	0.673	0.252	0	Nuclei	DLG1
HSPA12A	0	1.1577174605977	0.553	0.098	0	Nuclei	HSPA12A
VPS54	0	1.15739466778996	0.667	0.175	0	Nuclei	VPS54
KIAA1549L	0	1.15632239230904	0.365	0.023	0	Nuclei	KIAA1549L
ERVMER61-1	0	1.15549133161482	0.342	0.022	0	Nuclei	ERVMER61-1
CCDC91	0	1.15452377752214	0.616	0.203	0	Nuclei	CCDC91
VPS35L	0	1.15226922409507	0.642	0.165	0	Nuclei	VPS35L
RBMS2	0	1.15211269208174	0.62	0.132	0	Nuclei	RBMS2
FTO	0	1.15099037176966	0.622	0.134	0	Nuclei	FTO
GATAD2A	0	1.15039978334861	0.721	0.312	0	Nuclei	GATAD2A
AC010476.2	0	1.15007325674469	0.369	0.017	0	Nuclei	AC010476.2
NUP160	0	1.14939011147785	0.672	0.2	0	Nuclei	NUP160
SUGP2	0	1.14891526525412	0.75	0.309	0	Nuclei	SUGP2
MIPOL1	0	1.14767223313076	0.534	0.113	0	Nuclei	MIPOL1
BIRC6	0	1.14738394281163	0.812	0.503	0	Nuclei	BIRC6
GIGYF2	0	1.14711244422384	0.753	0.347	0	Nuclei	GIGYF2
CABLES1	0	1.14691484652581	0.366	0.089	0	Nuclei	CABLES1
TEAD1	0	1.14604078328422	0.765	0.473	0	Nuclei	TEAD1
LINC01798	0	1.14588694394565	0.374	0.019	0	Nuclei	LINC01798
CRMP1	0	1.14582237247915	0.578	0.262	0	Nuclei	CRMP1
PTBP2	0	1.14527505354899	0.733	0.334	0	Nuclei	PTBP2
GOLGA4	0	1.14445068693939	0.758	0.372	0	Nuclei	GOLGA4
PATJ	0	1.14334109993714	0.58	0.097	0	Nuclei	PATJ
PPFIA1	0	1.14308914382347	0.715	0.301	0	Nuclei	PPFIA1
NFATC3	0	1.14158082102009	0.591	0.098	0	Nuclei	NFATC3
NEK7	0	1.14098225054055	0.645	0.206	0	Nuclei	NEK7
SND1	0	1.14084997182998	0.723	0.383	0	Nuclei	SND1
AC079142.1	0	1.14076483388435	0.456	0.012	0	Nuclei	AC079142.1
UBE2K	0	1.14034594666904	0.877	0.613	0	Nuclei	UBE2K
GYG2	0	1.13947412951138	0.59	0.168	0	Nuclei	GYG2
CACNG3	0	1.13814893218633	0.322	0.129	0	Nuclei	CACNG3
XPO1	0	1.13758637808021	0.828	0.462	0	Nuclei	XPO1
MED15	0	1.13722031041388	0.689	0.195	0	Nuclei	MED15
PHYKPL	0	1.13621087576797	0.705	0.237	0	Nuclei	PHYKPL
YY1AP1	0	1.13585552302785	0.691	0.252	0	Nuclei	YY1AP1
CCDC130	0	1.1357895676039	0.64	0.191	0	Nuclei	CCDC130
SULT1A1	0	1.13547703113855	0.585	0.13	0	Nuclei	SULT1A1
SRSF4	0	1.13538677645887	0.755	0.368	0	Nuclei	SRSF4
CHFR	0	1.13428352129049	0.637	0.124	0	Nuclei	CHFR
MYO9B	0	1.13401460696729	0.59	0.136	0	Nuclei	MYO9B
ANKMY1	0	1.13384298290453	0.59	0.039	0	Nuclei	ANKMY1
COA1	0	1.13234576152133	0.701	0.311	0	Nuclei	COA1
PARN	0	1.13231990153538	0.665	0.215	0	Nuclei	PARN
ZC4H2	0	1.13118487632239	0.536	0.085	0	Nuclei	ZC4H2
PTPN9	0	1.13044225392528	0.666	0.228	0	Nuclei	PTPN9
RANGAP1	0	1.1295917996534	0.594	0.209	0	Nuclei	RANGAP1
SH2B1	0	1.12951787887683	0.604	0.136	0	Nuclei	SH2B1
ACIN1	0	1.12939309704889	0.889	0.56	0	Nuclei	ACIN1
KIAA0319L	0	1.12911212956343	0.646	0.166	0	Nuclei	KIAA0319L
NPRL3	0	1.12620828812191	0.676	0.233	0	Nuclei	NPRL3
CDC73	0	1.12582538372813	0.74	0.372	0	Nuclei	CDC73
RIMBP2	0	1.12533397264523	0.44	0.06	0	Nuclei	RIMBP2
XKR6	0	1.12495878329367	0.365	0.013	0	Nuclei	XKR6
MAVS	0	1.12413386953363	0.675	0.223	0	Nuclei	MAVS
NF1	0	1.12367409354365	0.763	0.393	0	Nuclei	NF1
TET2	0	1.12338777178742	0.696	0.275	0	Nuclei	TET2
AC096711.2	0	1.1227300192554	0.577	0.006	0	Nuclei	AC096711.2
APLF	0	1.12242625915223	0.566	0.107	0	Nuclei	APLF
SNTG2	0	1.12162457235143	0.346	0.008	0	Nuclei	SNTG2
GIT2	0	1.1213632549693	0.652	0.243	0	Nuclei	GIT2
ABHD18	0	1.12106173794304	0.604	0.072	0	Nuclei	ABHD18
PRORP	0	1.12072386326968	0.622	0.203	0	Nuclei	PRORP
DYM	0	1.12042116747425	0.64	0.167	0	Nuclei	DYM
GLCE	0	1.11909440337241	0.637	0.344	0	Nuclei	GLCE
DEPDC5	0	1.1188647500728	0.613	0.101	0	Nuclei	DEPDC5
MBD3	0	1.11881222084346	0.68	0.256	0	Nuclei	MBD3
IRS2	0	1.11876780362897	0.843	0.495	0	Nuclei	IRS2
CKMT2-AS1	0	1.11834637919018	0.571	0.084	0	Nuclei	CKMT2-AS1
NCOR2	0	1.11787629543507	0.725	0.307	0	Nuclei	NCOR2
MYO9A	0	1.11747595473736	0.713	0.28	0	Nuclei	MYO9A
RAB40B	0	1.1172544241807	0.453	0.186	0	Nuclei	RAB40B
BCL2L13	0	1.11718063761733	0.65	0.227	0	Nuclei	BCL2L13
MAP2K6	0	1.11702594212297	0.549	0.155	0	Nuclei	MAP2K6
GALNT14	0	1.11679463680616	0.419	0.133	0	Nuclei	GALNT14
KIFC3	0	1.11634171262102	0.559	0.24	0	Nuclei	KIFC3
VPS53	0	1.11626608934582	0.687	0.235	0	Nuclei	VPS53
CHD3	0	1.11558177536087	0.932	0.515	0	Nuclei	CHD3
USP33	0	1.11526533008503	0.71	0.307	0	Nuclei	USP33
ARHGEF11	0	1.1148864913874	0.597	0.1	0	Nuclei	ARHGEF11
WBP1L	0	1.11454345826061	0.642	0.181	0	Nuclei	WBP1L
JCAD	0	1.11450117396713	0.523	0.315	0	Nuclei	JCAD
HULC	0	1.11417054267514	0.474	0.073	0	Nuclei	HULC
GTF2H2	0	1.11403717747433	0.655	0.27	0	Nuclei	GTF2H2
CDC42BPB	0	1.11301559629598	0.732	0.317	0	Nuclei	CDC42BPB
RBMS3	0	1.11245356572344	0.463	0.121	0	Nuclei	RBMS3
FBXO28	0	1.11162433837629	0.673	0.261	0	Nuclei	FBXO28
JPH1	0	1.11099152096357	0.481	0.196	0	Nuclei	JPH1
EIF2B3	0	1.11094260746708	0.679	0.295	0	Nuclei	EIF2B3
AC011509.2	0	1.11091497225204	0.452	0.004	0	Nuclei	AC011509.2
STX8	0	1.1102538592697	0.729	0.42	0	Nuclei	STX8
GIPC1	0	1.10991549671574	0.657	0.258	0	Nuclei	GIPC1
TBC1D19	0	1.10975916734246	0.585	0.137	0	Nuclei	TBC1D19
CCDC84	0	1.10898900999625	0.669	0.188	0	Nuclei	CCDC84
RPAP2	0	1.108836957423	0.673	0.242	0	Nuclei	RPAP2
ANK3	0	1.10846701519303	0.579	0.205	0	Nuclei	ANK3
RNF215	0	1.10809453682934	0.561	0.047	0	Nuclei	RNF215
RAPGEF6	0	1.10806280246433	0.74	0.35	0	Nuclei	RAPGEF6
ROBO2	0	1.10776309189863	0.387	0.043	0	Nuclei	ROBO2
GYS1	0	1.10618636022137	0.549	0.095	0	Nuclei	GYS1
RFC3	0	1.10545912574638	0.526	0.211	0	Nuclei	RFC3
PAK3	0	1.10475866318052	0.536	0.29	0	Nuclei	PAK3
PLEKHA5	0	1.10417266956418	0.668	0.309	0	Nuclei	PLEKHA5
CTNND1	0	1.10403097456232	0.761	0.378	0	Nuclei	CTNND1
CLEC16A	0	1.10398942969531	0.604	0.066	0	Nuclei	CLEC16A
CUEDC1	0	1.10272292424972	0.539	0.138	0	Nuclei	CUEDC1
GPATCH2	0	1.10252252266568	0.684	0.286	0	Nuclei	GPATCH2
ASXL1	0	1.10095572161648	0.809	0.445	0	Nuclei	ASXL1
TRMT11	0	1.10079254791614	0.594	0.159	0	Nuclei	TRMT11
DISP1	0	1.10054778561939	0.539	0.065	0	Nuclei	DISP1
SPATS2	0	1.10044633922677	0.678	0.288	0	Nuclei	SPATS2
FRMD5	0	1.10031896912317	0.405	0.026	0	Nuclei	FRMD5
DNAJC5	0	1.10020725703211	0.61	0.137	0	Nuclei	DNAJC5
DNAJC11	0	1.10020015871367	0.56	0.115	0	Nuclei	DNAJC11
LARP4B	0	1.10018847155134	0.693	0.252	0	Nuclei	LARP4B
RNF24	0	1.09910530418806	0.592	0.245	0	Nuclei	RNF24
AC009061.2	0	1.09827653276834	0.58	0.09	0	Nuclei	AC009061.2
ARAF	0	1.09783161763658	0.431	0.177	0	Nuclei	ARAF
UBR2	0	1.0978083408846	0.671	0.214	0	Nuclei	UBR2
CYP20A1	0	1.09542808785866	0.576	0.176	0	Nuclei	CYP20A1
NCOA6	0	1.09509588646421	0.696	0.241	0	Nuclei	NCOA6
FAT3	0	1.09445358642263	0.385	0.064	0	Nuclei	FAT3
PUM3	0	1.09206866729884	0.696	0.31	0	Nuclei	PUM3
DOP1B	0	1.09173154212598	0.576	0.179	0	Nuclei	DOP1B
LINC00174	0	1.09153952931643	0.575	0.08	0	Nuclei	LINC00174
KDM6A	0	1.09010043309884	0.711	0.234	0	Nuclei	KDM6A
ALOX12-AS1	0	1.08906834435255	0.508	0.109	0	Nuclei	ALOX12-AS1
AC019205.1	0	1.08893414873067	0.549	0.057	0	Nuclei	AC019205.1
ACAD10	0	1.08886819354121	0.574	0.08	0	Nuclei	ACAD10
AATK	0	1.08860995358798	0.387	0.134	0	Nuclei	AATK
AKAP7	0	1.08804985152142	0.672	0.334	0	Nuclei	AKAP7
MAPK14	0	1.08797770685156	0.645	0.214	0	Nuclei	MAPK14
KLC1	0	1.08745302662811	0.76	0.345	0	Nuclei	KLC1
MAPK8IP3	0	1.08503905342515	0.67	0.117	0	Nuclei	MAPK8IP3
HIBCH	0	1.08446272187038	0.636	0.224	0	Nuclei	HIBCH
COG7	0	1.08418163094362	0.643	0.196	0	Nuclei	COG7
LINC02256	0	1.08383674080685	0.555	0.092	0	Nuclei	LINC02256
HOXD10	0	1.08374264449267	0.434	0.076	0	Nuclei	HOXD10
CCDC144A	0	1.08345956558476	0.706	0.255	0	Nuclei	CCDC144A
ZBTB8OS	0	1.08339959655447	0.721	0.364	0	Nuclei	ZBTB8OS
MTHFD1L	0	1.08302979564329	0.54	0.155	0	Nuclei	MTHFD1L
SMAD9	0	1.08243128187281	0.651	0.271	0	Nuclei	SMAD9
DCAF6	0	1.08230009474724	0.686	0.316	0	Nuclei	DCAF6
ANKHD1	0	1.08192339320575	0.829	0.481	0	Nuclei	ANKHD1
KIFC2	0	1.08176973060678	0.341	0.046	0	Nuclei	KIFC2
SUCLA2	0	1.08138104674471	0.655	0.299	0	Nuclei	SUCLA2
LRSAM1	0	1.07997873126509	0.611	0.114	0	Nuclei	LRSAM1
TCF3	0	1.07990359646422	0.715	0.287	0	Nuclei	TCF3
SLC38A9	0	1.07969055026059	0.593	0.088	0	Nuclei	SLC38A9
IPO9	0	1.07917909010117	0.726	0.338	0	Nuclei	IPO9
AFMID	0	1.07904607923123	0.543	0.125	0	Nuclei	AFMID
ATR	0	1.07899362659494	0.664	0.248	0	Nuclei	ATR
TMEM14B	0	1.07887657338644	0.735	0.359	0	Nuclei	TMEM14B
SETBP1	0	1.07887204955388	0.42	0.066	0	Nuclei	SETBP1
GGA2	0	1.07883854936541	0.629	0.194	0	Nuclei	GGA2
PHKA2	0	1.07860803381419	0.634	0.162	0	Nuclei	PHKA2
IP6K1	0	1.07750521934943	0.661	0.221	0	Nuclei	IP6K1
ARMC2	0	1.07716828088087	0.565	0.063	0	Nuclei	ARMC2
PKNOX1	0	1.07716793789924	0.589	0.163	0	Nuclei	PKNOX1
RAB28	0	1.07695187576865	0.599	0.142	0	Nuclei	RAB28
CDK17	0	1.07637411630787	0.686	0.318	0	Nuclei	CDK17
TRAP1	0	1.07610827660764	0.723	0.347	0	Nuclei	TRAP1
PRIM2	0	1.07574531473508	0.573	0.118	0	Nuclei	PRIM2
SCLY	0	1.07455796580361	0.579	0.142	0	Nuclei	SCLY
WDR27	0	1.07373081812065	0.591	0.107	0	Nuclei	WDR27
AC079447.1	0	1.07328330583591	0.458	0.004	0	Nuclei	AC079447.1
METTL24	0	1.07262979862501	0.545	0.035	0	Nuclei	METTL24
DCAF10	0	1.07227411902348	0.641	0.232	0	Nuclei	DCAF10
PAX3	0	1.07219222734648	0.526	0.13	0	Nuclei	PAX3
MED13L	0	1.0714639428769	0.673	0.282	0	Nuclei	MED13L
ZNF251	0	1.07099348569117	0.586	0.064	0	Nuclei	ZNF251
ANKUB1	0	1.07005844546842	0.345	0.004	0	Nuclei	ANKUB1
TET3	0	1.06890597027073	0.648	0.163	0	Nuclei	TET3
ARHGEF18	0	1.06861087907368	0.558	0.065	0	Nuclei	ARHGEF18
RFTN2	0	1.0684891353756	0.5	0.079	0	Nuclei	RFTN2
BAHCC1	0	1.06823434069176	0.648	0.232	0	Nuclei	BAHCC1
LSM14A	0	1.0657453329047	0.736	0.377	0	Nuclei	LSM14A
PEAK1	0	1.0646442981906	0.597	0.147	0	Nuclei	PEAK1
FUT10	0	1.0644388267593	0.534	0.056	0	Nuclei	FUT10
RERG	0	1.06412039515243	0.349	0.11	0	Nuclei	RERG
DSCAM	0	1.06388869187138	0.345	0.022	0	Nuclei	DSCAM
ZNF91	0	1.06330042816906	0.642	0.208	0	Nuclei	ZNF91
ELP4	0	1.06282269290279	0.571	0.126	0	Nuclei	ELP4
NFX1	0	1.06217665441538	0.65	0.228	0	Nuclei	NFX1
OGT	0	1.0618383028295	0.815	0.422	0	Nuclei	OGT
RCOR3	0	1.06141931905974	0.681	0.231	0	Nuclei	RCOR3
PARVB	0	1.06113607165127	0.505	0.159	0	Nuclei	PARVB
VASH1	0	1.06094163224849	0.517	0.208	0	Nuclei	VASH1
ODF2L	0	1.0605917722972	0.668	0.39	0	Nuclei	ODF2L
CEP170	0	1.06058603339428	0.757	0.418	0	Nuclei	CEP170
BAZ2B	0	1.0589327728297	0.779	0.472	0	Nuclei	BAZ2B
MMS22L	0	1.05800316109366	0.576	0.16	0	Nuclei	MMS22L
ZSWIM5	0	1.05798143028624	0.365	0.038	0	Nuclei	ZSWIM5
BPTF	0	1.05796504438497	0.9	0.668	0	Nuclei	BPTF
GBF1	0	1.05775267136846	0.65	0.21	0	Nuclei	GBF1
INPP4A	0	1.05652699956958	0.629	0.163	0	Nuclei	INPP4A
ALPK1	0	1.05591905017377	0.575	0.149	0	Nuclei	ALPK1
UBXN2A	0	1.05502168626062	0.64	0.257	0	Nuclei	UBXN2A
METTL16	0	1.05457162249602	0.645	0.227	0	Nuclei	METTL16
MYEOV	0	1.05201968253594	0.455	0.156	0	Nuclei	MYEOV
STRBP	0	1.05183031169037	0.652	0.297	0	Nuclei	STRBP
MRC2	0	1.0508000594918	0.628	0.228	0	Nuclei	MRC2
PACSIN2	0	1.05031410498589	0.581	0.153	0	Nuclei	PACSIN2
AP3S2	0	1.0502398661774	0.591	0.157	0	Nuclei	AP3S2
SLC35F3	0	1.04967614963738	0.35	0.069	0	Nuclei	SLC35F3
MAP4K3	0	1.04919211311463	0.634	0.141	0	Nuclei	MAP4K3
TNPO2	0	1.04887004566932	0.672	0.214	0	Nuclei	TNPO2
ZNF518A	0	1.04885598688337	0.63	0.214	0	Nuclei	ZNF518A
AC023469.1	0	1.04841359983938	0.23	0	0	Nuclei	AC023469.1
FOXJ3	0	1.04770853564843	0.671	0.247	0	Nuclei	FOXJ3
VAV1	0	1.0475577754195	0.502	0.126	0	Nuclei	VAV1
DIP2B	0	1.0473994560572	0.708	0.244	0	Nuclei	DIP2B
HERC1	0	1.04647787235018	0.768	0.406	0	Nuclei	HERC1
ABL2	0	1.04642752708244	0.711	0.287	0	Nuclei	ABL2
SMAD3	0	1.04625816676845	0.549	0.104	0	Nuclei	SMAD3
TBC1D8	0	1.0459720939297	0.581	0.028	0	Nuclei	TBC1D8
ZNF551	0	1.04579579895644	0.53	0.046	0	Nuclei	ZNF551
AC009271.1	0	1.04517923946451	0.305	0.016	0	Nuclei	AC009271.1
ALCAM	0	1.0445680530471	0.593	0.313	0	Nuclei	ALCAM
SREK1	0	1.04278195241806	0.857	0.541	0	Nuclei	SREK1
AC046134.2	0	1.04189480422039	0.536	0.08	0	Nuclei	AC046134.2
USP4	0	1.04125572689349	0.629	0.206	0	Nuclei	USP4
PPCDC	0	1.04094464374273	0.47	0.071	0	Nuclei	PPCDC
TTLL3	0	1.0406651283015	0.646	0.196	0	Nuclei	TTLL3
AC118549.1	0	1.04042865554024	0.719	0.311	0	Nuclei	AC118549.1
PKD1	0	1.0403002536963	0.635	0.149	0	Nuclei	PKD1
MAN2A1	0	1.04029150718528	0.617	0.301	0	Nuclei	MAN2A1
TBC1D16	0	1.03813152343163	0.558	0.113	0	Nuclei	TBC1D16
AC245297.3	0	1.03723382172164	0.536	0.218	0	Nuclei	AC245297.3
EYA3	0	1.03611404483079	0.608	0.11	0	Nuclei	EYA3
AC021231.1	0	1.03567874681905	0.502	0.001	0	Nuclei	AC021231.1
EPS15L1	0	1.03446144023665	0.636	0.151	0	Nuclei	EPS15L1
GP1BB	0	1.03343868534102	0.627	0.281	0	Nuclei	GP1BB
CRLF3	0	1.03340328326309	0.594	0.145	0	Nuclei	CRLF3
EVI5	0	1.03280530344445	0.691	0.323	0	Nuclei	EVI5
LAMTOR5-AS1	0	1.03209335355609	0.557	0.036	0	Nuclei	LAMTOR5-AS1
CERS5	0	1.03171414999566	0.609	0.179	0	Nuclei	CERS5
RABL6	0	1.03146286819972	0.708	0.346	0	Nuclei	RABL6
DHTKD1	0	1.03124199977795	0.567	0.159	0	Nuclei	DHTKD1
SLC2A13	0	1.03093649306834	0.441	0.093	0	Nuclei	SLC2A13
TYSND1	0	1.03036979397511	0.515	0.175	0	Nuclei	TYSND1
KDM4C	0	1.02894827787195	0.605	0.094	0	Nuclei	KDM4C
CABIN1	0	1.02804912725959	0.668	0.204	0	Nuclei	CABIN1
ADGRG2	0	1.02710949752463	0.476	0.297	0	Nuclei	ADGRG2
IGSF21	0	1.02678166794552	0.244	0.052	0	Nuclei	IGSF21
ANKIB1	0	1.02626129337501	0.642	0.242	0	Nuclei	ANKIB1
LTBP3	0	1.02567932315564	0.692	0.293	0	Nuclei	LTBP3
FLG-AS1	0	1.02509497204049	0.482	0.034	0	Nuclei	FLG-AS1
C7	0	1.02505746505001	0.484	0.234	0	Nuclei	C7
ANKS1A	0	1.023136851932	0.598	0.097	0	Nuclei	ANKS1A
CEP128	0	1.0225666246858	0.526	0.069	0	Nuclei	CEP128
PSPC1	0	1.02218861137686	0.74	0.357	0	Nuclei	PSPC1
ZSCAN5A	0	1.02126700867481	0.479	0.035	0	Nuclei	ZSCAN5A
SMG1	0	1.02108477787922	0.808	0.451	0	Nuclei	SMG1
FAM117B	0	1.02057451700129	0.576	0.138	0	Nuclei	FAM117B
ARHGAP28	0	1.02055909836389	0.522	0.111	0	Nuclei	ARHGAP28
ST6GAL2	0	1.02048206414962	0.462	0.147	0	Nuclei	ST6GAL2
PCNX4	0	1.0203318932362	0.7	0.33	0	Nuclei	PCNX4
HNF4G	0	1.02019253137466	0.521	0.064	0	Nuclei	HNF4G
TRA2A	0	1.01923138539183	0.777	0.428	0	Nuclei	TRA2A
CYYR1	0	1.01915900384967	0.597	0.297	0	Nuclei	CYYR1
SKI	0	1.01824092609419	0.682	0.285	0	Nuclei	SKI
MTERF1	0	1.0179241768232	0.55	0.122	0	Nuclei	MTERF1
DDX17	0	1.01752952121343	0.904	0.622	0	Nuclei	DDX17
CASTOR3	0	1.01749368944202	0.557	0.084	0	Nuclei	CASTOR3
COMT	0	1.01739051240526	0.688	0.312	0	Nuclei	COMT
APTX	0	1.01727333276137	0.65	0.269	0	Nuclei	APTX
UBAC2	0	1.01641791298835	0.632	0.223	0	Nuclei	UBAC2
ITFG2	0	1.01603159172619	0.589	0.146	0	Nuclei	ITFG2
SPG7	0	1.01579348569451	0.709	0.278	0	Nuclei	SPG7
WDFY2	0	1.01522380310943	0.588	0.18	0	Nuclei	WDFY2
ZNF235	0	1.01465196070912	0.477	0.022	0	Nuclei	ZNF235
PGAP2	0	1.01362323055882	0.631	0.214	0	Nuclei	PGAP2
ARHGEF1	0	1.01299433028894	0.64	0.291	0	Nuclei	ARHGEF1
PRPF3	0	1.01287779878539	0.693	0.262	0	Nuclei	PRPF3
LINGO1	0	1.01206836345253	0.744	0.37	0	Nuclei	LINGO1
PCNX2	0	1.01196149831883	0.355	0.057	0	Nuclei	PCNX2
CPEB2	0	1.00986881916942	0.718	0.451	0	Nuclei	CPEB2
RFPL1S	0	1.00968274133587	0.329	0.044	0	Nuclei	RFPL1S
TTC3	0	1.00946596145417	0.906	0.603	0	Nuclei	TTC3
RHOT1	0	1.00839139295465	0.654	0.245	0	Nuclei	RHOT1
CD46	0	1.00758695294114	0.711	0.305	0	Nuclei	CD46
LRRFIP1	0	1.00717228916741	0.784	0.489	0	Nuclei	LRRFIP1
SENP6	0	1.00708669690133	0.78	0.461	0	Nuclei	SENP6
AC007216.4	0	1.00609662666186	0.514	0.007	0	Nuclei	AC007216.4
ATP11C	0	1.00573493553138	0.676	0.356	0	Nuclei	ATP11C
ZNF717	0	1.00428478208022	0.511	0.061	0	Nuclei	ZNF717
NME7	0	1.00382211085443	0.621	0.25	0	Nuclei	NME7
CYP4F22	0	1.00379383955102	0.474	0.229	0	Nuclei	CYP4F22
EFCAB2	0	1.00364040705024	0.473	0.072	0	Nuclei	EFCAB2
SHISA6	0	1.00338821347108	0.301	0.02	0	Nuclei	SHISA6
NPAS2	0	1.00241685414686	0.414	0.081	0	Nuclei	NPAS2
DLC1	0	1.00212087724139	0.498	0.226	0	Nuclei	DLC1
CRAMP1	0	1.00198559498039	0.614	0.111	0	Nuclei	CRAMP1
AK3	0	1.00133344839733	0.868	0.439	0	Nuclei	AK3
TARSL2	0	1.00050467369291	0.518	0.314	0	Nuclei	TARSL2
ANKRD36	0	1.00002742783088	0.571	0.091	0	Nuclei	ANKRD36
RNF38	0	0.999890198047447	0.642	0.185	0	Nuclei	RNF38
KIAA0556	0	0.997952988676948	0.572	0.071	0	Nuclei	KIAA0556
SNX32	0	0.997910166427859	0.522	0.052	0	Nuclei	SNX32
DGKD	0	0.997543051193315	0.603	0.209	0	Nuclei	DGKD
ZNF398	0	0.997046321280407	0.58	0.096	0	Nuclei	ZNF398
AL139383.1	0	0.99697005565479	0.472	0.017	0	Nuclei	AL139383.1
CHD6	0	0.99636214687026	0.762	0.397	0	Nuclei	CHD6
CTIF	0	0.995879395239743	0.507	0.073	0	Nuclei	CTIF
LINC00271	0	0.995808388721206	0.481	0.075	0	Nuclei	LINC00271
TARBP1	0	0.995797919892641	0.563	0.125	0	Nuclei	TARBP1
ZFYVE28	0	0.994945499999945	0.525	0.094	0	Nuclei	ZFYVE28
OGDH	0	0.994470011900083	0.612	0.21	0	Nuclei	OGDH
KIRREL1	0	0.993972689223583	0.416	0.059	0	Nuclei	KIRREL1
AC092683.1	0	0.993521178265924	0.535	0.175	0	Nuclei	AC092683.1
PDIA5	0	0.993369301649446	0.578	0.277	0	Nuclei	PDIA5
DMGDH	0	0.992918432688446	0.41	0.019	0	Nuclei	DMGDH
TAF1	0	0.992915601837248	0.668	0.244	0	Nuclei	TAF1
ZDHHC21	0	0.992251232312046	0.638	0.289	0	Nuclei	ZDHHC21
AHCYL2	0	0.990661926980793	0.565	0.11	0	Nuclei	AHCYL2
BCKDHB	0	0.990598395532415	0.559	0.137	0	Nuclei	BCKDHB
HERC2	0	0.990574337137832	0.719	0.366	0	Nuclei	HERC2
OR4E2	0	0.990544040162712	0.326	0.024	0	Nuclei	OR4E2
COL25A1	0	0.990524972629904	0.317	0.043	0	Nuclei	COL25A1
MIB1	0	0.990101714881002	0.681	0.318	0	Nuclei	MIB1
IKBKB	0	0.989485536926587	0.646	0.205	0	Nuclei	IKBKB
WSB1	0	0.988543896623445	0.797	0.648	0	Nuclei	WSB1
MCCC2	0	0.988288204746026	0.609	0.202	0	Nuclei	MCCC2
MTCL1	0	0.98798832515754	0.314	0.068	0	Nuclei	MTCL1
ABCC1	0	0.987848190575439	0.575	0.108	0	Nuclei	ABCC1
AP000446.1	0	0.987593458641393	0.426	0.002	0	Nuclei	AP000446.1
C11orf80	0	0.987523435035523	0.492	0.045	0	Nuclei	C11orf80
EPHA4	0	0.987200701663445	0.556	0.239	0	Nuclei	EPHA4
SH3GL3	0	0.985923630817414	0.436	0.11	0	Nuclei	SH3GL3
DAP3	0	0.985483213577205	0.744	0.404	0	Nuclei	DAP3
ABR	0	0.985036164162209	0.536	0.081	0	Nuclei	ABR
ERCC6L2	0	0.984972123263736	0.633	0.221	0	Nuclei	ERCC6L2
ING5	0	0.984714020653476	0.628	0.223	0	Nuclei	ING5
CELF1	0	0.984582747262863	0.859	0.568	0	Nuclei	CELF1
TFDP2	0	0.984489862182972	0.696	0.384	0	Nuclei	TFDP2
ANKRD17	0	0.98448199412164	0.802	0.528	0	Nuclei	ANKRD17
LINC01138	0	0.983847522629164	0.502	0.05	0	Nuclei	LINC01138
STXBP4	0	0.983405916454141	0.556	0.111	0	Nuclei	STXBP4
NBAS	0	0.982954433646476	0.622	0.233	0	Nuclei	NBAS
OSBPL1A	0	0.982512341577061	0.546	0.193	0	Nuclei	OSBPL1A
KNTC1	0	0.982241233346226	0.461	0.102	0	Nuclei	KNTC1
CLMN	0	0.981991810475934	0.363	0.075	0	Nuclei	CLMN
SLC25A16	0	0.981961018249065	0.53	0.117	0	Nuclei	SLC25A16
ACBD6	0	0.981411106252827	0.745	0.505	0	Nuclei	ACBD6
SPATA5	0	0.981007748326139	0.563	0.106	0	Nuclei	SPATA5
CPEB3	0	0.980051880534506	0.516	0.053	0	Nuclei	CPEB3
ATM	0	0.97981168009385	0.651	0.261	0	Nuclei	ATM
YLPM1	0	0.979540381166802	0.717	0.352	0	Nuclei	YLPM1
PDSS1	0	0.979537073226489	0.535	0.17	0	Nuclei	PDSS1
SENP7	0	0.979455543100598	0.616	0.206	0	Nuclei	SENP7
USP48	0	0.979376880525185	0.694	0.329	0	Nuclei	USP48
PTPN4	0	0.978830754968458	0.608	0.152	0	Nuclei	PTPN4
LATS1	0	0.978700900875472	0.669	0.229	0	Nuclei	LATS1
NAA25	0	0.978239863651545	0.656	0.24	0	Nuclei	NAA25
HTT	0	0.977866115015671	0.649	0.232	0	Nuclei	HTT
SPRED2	0	0.977741201918227	0.562	0.209	0	Nuclei	SPRED2
ST7L	0	0.976900629473755	0.607	0.165	0	Nuclei	ST7L
PTPRK	0	0.976474076662901	0.498	0.126	0	Nuclei	PTPRK
CNST	0	0.976062093093289	0.626	0.198	0	Nuclei	CNST
MDN1	0	0.976025202209665	0.674	0.25	0	Nuclei	MDN1
AGO2	0	0.975934924767214	0.739	0.383	0	Nuclei	AGO2
PISD	0	0.975582130882096	0.595	0.157	0	Nuclei	PISD
SENP5	0	0.975499849519209	0.642	0.234	0	Nuclei	SENP5
CDR2	0	0.975419166900557	0.505	0.107	0	Nuclei	CDR2
OCLN	0	0.974804602894856	0.607	0.169	0	Nuclei	OCLN
AC093865.1	0	0.974154371766037	0.373	0	0	Nuclei	AC093865.1
MFSD4B	0	0.973915946636779	0.554	0.134	0	Nuclei	MFSD4B
SLC25A37	0	0.973790648009707	0.611	0.261	0	Nuclei	SLC25A37
AC068631.1	0	0.973648327686324	0.47	0.029	0	Nuclei	AC068631.1
ABCA5	0	0.972449045095144	0.64	0.301	0	Nuclei	ABCA5
PARP4	0	0.972429306950492	0.621	0.201	0	Nuclei	PARP4
DCAF1	0	0.97214828801668	0.61	0.2	0	Nuclei	DCAF1
MOB3A	0	0.971755854452135	0.567	0.132	0	Nuclei	MOB3A
CCDC125	0	0.971376709949091	0.529	0.1	0	Nuclei	CCDC125
ZHX2	0	0.970834347584278	0.434	0.052	0	Nuclei	ZHX2
BMERB1	0	0.97006610082525	0.446	0.138	0	Nuclei	BMERB1
ANKRD36C	0	0.969430994808126	0.603	0.138	0	Nuclei	ANKRD36C
AC099482.2	0	0.969298815887098	0.372	0.016	0	Nuclei	AC099482.2
KAT6B	0	0.969157064517548	0.607	0.285	0	Nuclei	KAT6B
CCAR1	0	0.968851728352093	0.8	0.512	0	Nuclei	CCAR1
STK3	0	0.968389271618715	0.589	0.186	0	Nuclei	STK3
ZNF337-AS1	0	0.967887544670213	0.517	0.077	0	Nuclei	ZNF337-AS1
AP3D1	0	0.967802478762575	0.678	0.295	0	Nuclei	AP3D1
SLC23A2	0	0.967700849961652	0.655	0.203	0	Nuclei	SLC23A2
FOXK1	0	0.967526131351126	0.574	0.137	0	Nuclei	FOXK1
LCLAT1	0	0.967171313340173	0.583	0.133	0	Nuclei	LCLAT1
RUFY2	0	0.966614684122475	0.509	0.118	0	Nuclei	RUFY2
PIGU	0	0.966450548970885	0.57	0.152	0	Nuclei	PIGU
TRRAP	0	0.966290563852058	0.642	0.195	0	Nuclei	TRRAP
AC021851.2	0	0.965269305412968	0.455	0.01	0	Nuclei	AC021851.2
SLC35E2A	0	0.965210413211369	0.51	0.088	0	Nuclei	SLC35E2A
PUM2	0	0.965193083234606	0.793	0.481	0	Nuclei	PUM2
MBOAT2	0	0.964858668121775	0.564	0.214	0	Nuclei	MBOAT2
AC009299.3	0	0.963950770306927	0.468	0.002	0	Nuclei	AC009299.3
ZNF786	0	0.963265929585369	0.466	0.049	0	Nuclei	ZNF786
KLHL13	0	0.963169309791726	0.539	0.224	0	Nuclei	KLHL13
E2F3	0	0.96240769397837	0.563	0.189	0	Nuclei	E2F3
DUXAP8	0	0.962184820687992	0.593	0.23	0	Nuclei	DUXAP8
SLC30A5	0	0.962148131432031	0.622	0.294	0	Nuclei	SLC30A5
ZNF678	0	0.960676004627713	0.594	0.158	0	Nuclei	ZNF678
ARHGEF6	0	0.960650536424604	0.585	0.27	0	Nuclei	ARHGEF6
ABHD3	0	0.960530150058714	0.448	0.118	0	Nuclei	ABHD3
SFI1	0	0.960316766605367	0.538	0.102	0	Nuclei	SFI1
GOLGA8A	0	0.959567303004996	0.602	0.135	0	Nuclei	GOLGA8A
ATAD5	0	0.959527488294145	0.516	0.145	0	Nuclei	ATAD5
STAT5B	0	0.959502672979622	0.569	0.117	0	Nuclei	STAT5B
NFATC2IP	0	0.959490305974906	0.624	0.222	0	Nuclei	NFATC2IP
PEX14	0	0.959202421899117	0.562	0.112	0	Nuclei	PEX14
PHF14	0	0.958900721084032	0.8	0.532	0	Nuclei	PHF14
LINC01572	0	0.958496831117671	0.423	0.013	0	Nuclei	LINC01572
MAD1L1	0	0.958331372145921	0.577	0.113	0	Nuclei	MAD1L1
TAF15	0	0.958098713121297	0.768	0.456	0	Nuclei	TAF15
GPATCH8	0	0.957962831114219	0.841	0.523	0	Nuclei	GPATCH8
ZNF587B	0	0.957842484583769	0.525	0.057	0	Nuclei	ZNF587B
SPHKAP	0	0.957639282162167	0.391	0.126	0	Nuclei	SPHKAP
PRRX1	0	0.956264335329033	0.637	0.458	0	Nuclei	PRRX1
EDNRA	0	0.955114945280368	0.546	0.256	0	Nuclei	EDNRA
PIAS1	0	0.954770907085995	0.642	0.26	0	Nuclei	PIAS1
ZNF718	0	0.954589444217251	0.551	0.072	0	Nuclei	ZNF718
PRR5L	0	0.954569806707098	0.474	0.12	0	Nuclei	PRR5L
RGS12	0	0.954111119581871	0.537	0.127	0	Nuclei	RGS12
MRTFB	0	0.953795910836414	0.601	0.192	0	Nuclei	MRTFB
SYCP2L	0	0.95352997165318	0.428	0.031	0	Nuclei	SYCP2L
PACS2	0	0.953456439448697	0.61	0.153	0	Nuclei	PACS2
SMPD4	0	0.953300182008925	0.564	0.161	0	Nuclei	SMPD4
ANKAR	0	0.952462808498205	0.555	0.096	0	Nuclei	ANKAR
SLC35G2	0	0.952255771274047	0.572	0.198	0	Nuclei	SLC35G2
PANK2	0	0.951715006799965	0.623	0.23	0	Nuclei	PANK2
ZNF37A	0	0.951216790482276	0.655	0.276	0	Nuclei	ZNF37A
EPN2	0	0.950910415239283	0.638	0.259	0	Nuclei	EPN2
KLF3-AS1	0	0.950064373163884	0.482	0.158	0	Nuclei	KLF3-AS1
KCNQ1OT1	0	0.949663970175716	0.683	0.302	0	Nuclei	KCNQ1OT1
AC098656.1	0	0.949245159720339	0.319	0.006	0	Nuclei	AC098656.1
KIF26B	0	0.948632788191758	0.328	0.036	0	Nuclei	KIF26B
CLYBL	0	0.948367140328998	0.482	0.106	0	Nuclei	CLYBL
CPSF1	0	0.94821536642996	0.426	0.156	0	Nuclei	CPSF1
FRMD4A	0	0.948105219730766	0.528	0.298	0	Nuclei	FRMD4A
AC010894.3	0	0.946751149650627	0.384	0.015	0	Nuclei	AC010894.3
VRK1	0	0.946742753770829	0.741	0.376	0	Nuclei	VRK1
KIF6	0	0.946705730537196	0.461	0.072	0	Nuclei	KIF6
GPR107	0	0.946701238436673	0.591	0.141	0	Nuclei	GPR107
COLQ	0	0.946367807656974	0.499	0.023	0	Nuclei	COLQ
KIF16B	0	0.945800936491585	0.594	0.169	0	Nuclei	KIF16B
PPHLN1	0	0.945774694855659	0.684	0.351	0	Nuclei	PPHLN1
MSH3	0	0.945666607192073	0.606	0.225	0	Nuclei	MSH3
RIF1	0	0.944951254182703	0.756	0.386	0	Nuclei	RIF1
AC138150.1	0	0.94475085447718	0.532	0.045	0	Nuclei	AC138150.1
TRAPPC12	0	0.944541602392722	0.622	0.208	0	Nuclei	TRAPPC12
GPSM1	0	0.944539951785591	0.533	0.121	0	Nuclei	GPSM1
TXNDC15	0	0.943904824132056	0.542	0.204	0	Nuclei	TXNDC15
RPRD1A	0	0.943441865799108	0.685	0.323	0	Nuclei	RPRD1A
UBE2E1	0	0.942618621040468	0.663	0.346	0	Nuclei	UBE2E1
GDNF-AS1	0	0.942420344494092	0.415	0.073	0	Nuclei	GDNF-AS1
CYP7B1	0	0.942080794018455	0.534	0.153	0	Nuclei	CYP7B1
AL050309.1	0	0.941698072026239	0.306	0.03	0	Nuclei	AL050309.1
ARHGAP31	0	0.940872049063403	0.587	0.175	0	Nuclei	ARHGAP31
DENND4C	0	0.940241873931138	0.605	0.157	0	Nuclei	DENND4C
SCAF8	0	0.940019879524165	0.672	0.264	0	Nuclei	SCAF8
SAFB	0	0.940018868284631	0.713	0.35	0	Nuclei	SAFB
ZHX3	0	0.939772365522862	0.552	0.125	0	Nuclei	ZHX3
TRPC4AP	0	0.93956709687378	0.627	0.237	0	Nuclei	TRPC4AP
DGKG	0	0.939550417994724	0.252	0.021	0	Nuclei	DGKG
POLE	0	0.93902555555553	0.525	0.122	0	Nuclei	POLE
LRRC4B	0	0.938984180645749	0.459	0.105	0	Nuclei	LRRC4B
TMEM143	0	0.938055901021572	0.395	0.057	0	Nuclei	TMEM143
PLCXD1	0	0.937287782689694	0.483	0.131	0	Nuclei	PLCXD1
RASAL2	0	0.936846046670254	0.572	0.19	0	Nuclei	RASAL2
ANAPC1	0	0.936835012719125	0.632	0.213	0	Nuclei	ANAPC1
CROCC	0	0.936701839077082	0.537	0.054	0	Nuclei	CROCC
LIMD1	0	0.936448667571664	0.575	0.124	0	Nuclei	LIMD1
AC002460.2	0	0.934573549875502	0.321	0.014	0	Nuclei	AC002460.2
CCM2	0	0.934396320125918	0.581	0.21	0	Nuclei	CCM2
FBXL4	0	0.934051367744756	0.593	0.155	0	Nuclei	FBXL4
ATF7IP	0	0.933637812532714	0.672	0.32	0	Nuclei	ATF7IP
COX10-AS1	0	0.93358364706604	0.489	0.055	0	Nuclei	COX10-AS1
RNGTT	0	0.932186777133566	0.613	0.189	0	Nuclei	RNGTT
SCN8A	0	0.931639241588368	0.357	0.045	0	Nuclei	SCN8A
FER	0	0.931233756003253	0.575	0.151	0	Nuclei	FER
FANCA	0	0.930761892435163	0.39	0.067	0	Nuclei	FANCA
DNASE1	0	0.930637508268436	0.557	0.09	0	Nuclei	DNASE1
XRN1	0	0.930337633546457	0.68	0.321	0	Nuclei	XRN1
PDCD11	0	0.930178212183818	0.606	0.262	0	Nuclei	PDCD11
SHPRH	0	0.929943587035522	0.641	0.247	0	Nuclei	SHPRH
CLASRP	0	0.929637691474095	0.583	0.142	0	Nuclei	CLASRP
RNFT2	0	0.929223726003338	0.518	0.124	0	Nuclei	RNFT2
IFNAR2	0	0.929189207874742	0.574	0.209	0	Nuclei	IFNAR2
ELOA-AS1	0	0.929114362612559	0.516	0.059	0	Nuclei	ELOA-AS1
RNF4	0	0.928942821922927	0.635	0.262	0	Nuclei	RNF4
TNRC6C	0	0.928808887304684	0.612	0.268	0	Nuclei	TNRC6C
CLVS2	0	0.928522565222312	0.359	0.198	0	Nuclei	CLVS2
BID	0	0.928394319999703	0.514	0.277	0	Nuclei	BID
AP3B1	0	0.928332832632717	0.664	0.336	0	Nuclei	AP3B1
UBR1	0	0.928261038577096	0.705	0.317	0	Nuclei	UBR1
RBM5	0	0.928258209818185	0.807	0.46	0	Nuclei	RBM5
ZNF254	0	0.927203779952438	0.571	0.12	0	Nuclei	ZNF254
PNISR	0	0.927127096634004	0.926	0.582	0	Nuclei	PNISR
PMM2	0	0.926697123979876	0.609	0.238	0	Nuclei	PMM2
PPP3CB	0	0.925198563224207	0.7	0.385	0	Nuclei	PPP3CB
ARID1A	0	0.925064406173847	0.834	0.56	0	Nuclei	ARID1A
STK39	0	0.924784868712139	0.537	0.21	0	Nuclei	STK39
ORC2	0	0.924301621024958	0.586	0.15	0	Nuclei	ORC2
RAD18	0	0.924080504814802	0.524	0.15	0	Nuclei	RAD18
PDXDC1	0	0.923984248223055	0.668	0.295	0	Nuclei	PDXDC1
TSC2	0	0.923896643195971	0.651	0.232	0	Nuclei	TSC2
FAM13B	0	0.923747983518479	0.673	0.249	0	Nuclei	FAM13B
LRP5	0	0.923450695971994	0.582	0.155	0	Nuclei	LRP5
FP700111.1	0	0.922874438861003	0.537	0	0	Nuclei	FP700111.1
ILF3	0	0.922706289999428	0.823	0.456	0	Nuclei	ILF3
PPP1R21	0	0.922154778563877	0.607	0.182	0	Nuclei	PPP1R21
NCKAP1L	0	0.921976630955505	0.521	0.31	0	Nuclei	NCKAP1L
ABCB10	0	0.921680805365229	0.587	0.168	0	Nuclei	ABCB10
TRPM7	0	0.92164992968483	0.757	0.363	0	Nuclei	TRPM7
TAOK1	0	0.921139160054728	0.83	0.535	0	Nuclei	TAOK1
SLC24A2	0	0.920795990199301	0.288	0.038	0	Nuclei	SLC24A2
SYMPK	0	0.920784770605558	0.592	0.202	0	Nuclei	SYMPK
CNOT10	0	0.92051756183756	0.625	0.228	0	Nuclei	CNOT10
ARFGEF2	0	0.919843350401214	0.612	0.179	0	Nuclei	ARFGEF2
USP34	0	0.919166636715152	0.856	0.614	0	Nuclei	USP34
PLA2G6	0	0.919146974601061	0.529	0.094	0	Nuclei	PLA2G6
OSBPL6	0	0.919139651799371	0.348	0.108	0	Nuclei	OSBPL6
WDR37	0	0.918347378606921	0.548	0.075	0	Nuclei	WDR37
RAB3GAP2	0	0.917480912008517	0.632	0.244	0	Nuclei	RAB3GAP2
LARS2	0	0.917434196580603	0.563	0.096	0	Nuclei	LARS2
GRIK2	0	0.917240078185959	0.467	0.082	0	Nuclei	GRIK2
SAMD12	0	0.917176450506162	0.424	0.103	0	Nuclei	SAMD12
ZNF644	0	0.916977940375479	0.726	0.422	0	Nuclei	ZNF644
DOT1L	0	0.916900452399151	0.578	0.119	0	Nuclei	DOT1L
NEK9	0	0.916833431844102	0.533	0.145	0	Nuclei	NEK9
SUPT3H	0	0.915265122363554	0.523	0.122	0	Nuclei	SUPT3H
NCOA3	0	0.914974034535518	0.546	0.149	0	Nuclei	NCOA3
MTA1	0	0.914588538953827	0.616	0.309	0	Nuclei	MTA1
MICU2	0	0.914551952979371	0.664	0.34	0	Nuclei	MICU2
NBPF12	0	0.913952085682965	0.572	0.11	0	Nuclei	NBPF12
MACROD1	0	0.913861568371966	0.499	0.172	0	Nuclei	MACROD1
PSEN1	0	0.91330024226647	0.591	0.19	0	Nuclei	PSEN1
WDR20	0	0.913235312787404	0.588	0.169	0	Nuclei	WDR20
C2orf27A	0	0.913002794684033	0.531	0.101	0	Nuclei	C2orf27A
CASP8AP2	0	0.912738571021572	0.581	0.231	0	Nuclei	CASP8AP2
NLGN4Y	0	0.911318297824591	0.375	0.051	0	Nuclei	NLGN4Y
ZMAT1	0	0.911239535392083	0.595	0.218	0	Nuclei	ZMAT1
MSC-AS1	0	0.910638904725441	0.393	0.108	0	Nuclei	MSC-AS1
MAPK1	0	0.910100617568698	0.689	0.328	0	Nuclei	MAPK1
MAPKAP1	0	0.910042862268051	0.66	0.34	0	Nuclei	MAPKAP1
SETDB1	0	0.909983596979921	0.626	0.203	0	Nuclei	SETDB1
TLK1	0	0.909878494325685	0.688	0.347	0	Nuclei	TLK1
RABEP1	0	0.909164987173672	0.733	0.423	0	Nuclei	RABEP1
LINC00623	0	0.908617500786943	0.534	0.193	0	Nuclei	LINC00623
MPP6	0	0.907655434389271	0.689	0.437	0	Nuclei	MPP6
SETD5	0	0.906575945650671	0.755	0.475	0	Nuclei	SETD5
ECD	0	0.906225801968873	0.453	0.142	0	Nuclei	ECD
WDR33	0	0.905413670037581	0.769	0.461	0	Nuclei	WDR33
STEAP2	0	0.905253419611487	0.731	0.394	0	Nuclei	STEAP2
TOGARAM1	0	0.905200380724388	0.63	0.224	0	Nuclei	TOGARAM1
SLC9A8	0	0.905005449085835	0.552	0.064	0	Nuclei	SLC9A8
WIPF2	0	0.904927977418567	0.622	0.257	0	Nuclei	WIPF2
ZNF780B	0	0.904115248517292	0.517	0.077	0	Nuclei	ZNF780B
TMEM220	0	0.902544729015812	0.543	0.21	0	Nuclei	TMEM220
KIF27	0	0.902125272936062	0.549	0.103	0	Nuclei	KIF27
GARS-DT	0	0.901921336332294	0.539	0.13	0	Nuclei	GARS-DT
ATXN3	0	0.901895272914611	0.586	0.202	0	Nuclei	ATXN3
STXBP5	0	0.901191910619073	0.542	0.1	0	Nuclei	STXBP5
SPAST	0	0.901171441019861	0.635	0.284	0	Nuclei	SPAST
ASTN2	0	0.901121048942335	0.461	0.055	0	Nuclei	ASTN2
ZMYM1	0	0.900989827332121	0.503	0.14	0	Nuclei	ZMYM1
HEATR1	0	0.900844015076984	0.683	0.328	0	Nuclei	HEATR1
NFAT5	0	0.900534345349192	0.739	0.33	0	Nuclei	NFAT5
IQCB1	0	0.900488297755847	0.584	0.188	0	Nuclei	IQCB1
KATNBL1	0	0.89978869413769	0.666	0.322	0	Nuclei	KATNBL1
PCED1A	0	0.899522300595473	0.398	0.135	0	Nuclei	PCED1A
PKN2-AS1	0	0.897786667943062	0.334	0.008	0	Nuclei	PKN2-AS1
ZNF141	0	0.897747416117403	0.593	0.191	0	Nuclei	ZNF141
AUH	0	0.897282743024708	0.557	0.107	0	Nuclei	AUH
RALGAPA2	0	0.897240457503704	0.543	0.187	0	Nuclei	RALGAPA2
OR2M4	0	0.897120989052443	0.362	0.07	0	Nuclei	OR2M4
MYO19	0	0.897049652704395	0.562	0.169	0	Nuclei	MYO19
STEAP1B	0	0.897018643119034	0.379	0.105	0	Nuclei	STEAP1B
HMGA1P4	0	0.896802722768204	0.442	0.007	0	Nuclei	HMGA1P4
CUL4A	0	0.895023837186638	0.633	0.257	0	Nuclei	CUL4A
ARIH2	0	0.894662527329396	0.681	0.331	0	Nuclei	ARIH2
TPCN1	0	0.894324679895529	0.526	0.105	0	Nuclei	TPCN1
CRTC3	0	0.894252124240896	0.581	0.206	0	Nuclei	CRTC3
RAF1	0	0.894082405855186	0.661	0.285	0	Nuclei	RAF1
SSBP2	0	0.894010268597135	0.525	0.169	0	Nuclei	SSBP2
VPS8	0	0.893583312945282	0.58	0.146	0	Nuclei	VPS8
POLR2J3	0	0.893506440335152	0.686	0.371	0	Nuclei	POLR2J3
ZXDC	0	0.893111732164091	0.582	0.156	0	Nuclei	ZXDC
IP6K2	0	0.892685920963027	0.697	0.369	0	Nuclei	IP6K2
ALDH7A1	0	0.892577869489158	0.546	0.29	0	Nuclei	ALDH7A1
BRCA1	0	0.892471259919364	0.412	0.114	0	Nuclei	BRCA1
ANKRD44	0	0.892289724286025	0.524	0.129	0	Nuclei	ANKRD44
PRDM2	0	0.891786865051634	0.733	0.412	0	Nuclei	PRDM2
RNF182	0	0.891520408784204	0.571	0.244	0	Nuclei	RNF182
C1QTNF4	0	0.89043206478086	0.251	0.103	0	Nuclei	C1QTNF4
SNX14	0	0.89027205839305	0.598	0.173	0	Nuclei	SNX14
CERS4	0	0.890227476923214	0.447	0.077	0	Nuclei	CERS4
KLHDC1	0	0.889786732055838	0.492	0.047	0	Nuclei	KLHDC1
HEATR5B	0	0.889708085383141	0.596	0.171	0	Nuclei	HEATR5B
EZH2	0	0.889596834831265	0.874	0.603	0	Nuclei	EZH2
CCNH	0	0.889576826294476	0.624	0.339	0	Nuclei	CCNH
PTGFR	0	0.888944029283761	0.364	0.159	0	Nuclei	PTGFR
FBXL2	0	0.888622140621421	0.469	0.073	0	Nuclei	FBXL2
RBL1	0	0.88844075102188	0.429	0.088	0	Nuclei	RBL1
TTC37	0	0.888152756680477	0.688	0.329	0	Nuclei	TTC37
AL356124.1	0	0.887815523573528	0.305	0.012	0	Nuclei	AL356124.1
ST8SIA1	0	0.88733189756914	0.39	0.12	0	Nuclei	ST8SIA1
TOM1L2	0	0.887299904605596	0.536	0.077	0	Nuclei	TOM1L2
GTF3C2	0	0.887200276846991	0.575	0.194	0	Nuclei	GTF3C2
UBE2H	0	0.886877644746541	0.773	0.481	0	Nuclei	UBE2H
NSUN6	0	0.8868236630723	0.519	0.134	0	Nuclei	NSUN6
ZC3H7B	0	0.88658999692361	0.64	0.214	0	Nuclei	ZC3H7B
ALX4	0	0.886498613603619	0.344	0.057	0	Nuclei	ALX4
L3MBTL4	0	0.886201828155651	0.393	0.03	0	Nuclei	L3MBTL4
HAP1	0	0.885959545244078	0.555	0.242	0	Nuclei	HAP1
KIF1B	0	0.88551914223011	0.743	0.432	0	Nuclei	KIF1B
GPBP1L1	0	0.885501001235285	0.691	0.33	0	Nuclei	GPBP1L1
PROX1-AS1	0	0.884943878449038	0.445	0.059	0	Nuclei	PROX1-AS1
DLG4	0	0.884702474441641	0.587	0.229	0	Nuclei	DLG4
AP002495.1	0	0.884671327279438	0.501	0.059	0	Nuclei	AP002495.1
NEMF	0	0.884234246082327	0.731	0.393	0	Nuclei	NEMF
RIMKLB	0	0.884007233802297	0.599	0.225	0	Nuclei	RIMKLB
LY6E-DT	0	0.884003620970155	0.371	0.061	0	Nuclei	LY6E-DT
NARS2	0	0.883935578762017	0.534	0.111	0	Nuclei	NARS2
RAPH1	0	0.8835030621038	0.46	0.092	0	Nuclei	RAPH1
NPLOC4	0	0.883112931962331	0.62	0.233	0	Nuclei	NPLOC4
PCNT	0	0.882716499251829	0.574	0.168	0	Nuclei	PCNT
MINK1	0	0.882594376076533	0.542	0.124	0	Nuclei	MINK1
NUP98	0	0.882452925221755	0.706	0.336	0	Nuclei	NUP98
CLK2	0	0.882321006756496	0.546	0.157	0	Nuclei	CLK2
SMIM8	0	0.881092877069366	0.561	0.186	0	Nuclei	SMIM8
ARMCX5-GPRASP2	0	0.880632938835889	0.499	0.061	0	Nuclei	ARMCX5-GPRASP2
PRR12	0	0.880632015090594	0.557	0.187	0	Nuclei	PRR12
ANKRD13C	0	0.879392812041752	0.574	0.147	0	Nuclei	ANKRD13C
FAM156A	0	0.879183394298943	0.522	0.035	0	Nuclei	FAM156A
GALNT11	0	0.879177261039536	0.638	0.292	0	Nuclei	GALNT11
MAML1	0	0.878955984289153	0.593	0.232	0	Nuclei	MAML1
RHOJ	0	0.876808987565283	0.49	0.186	0	Nuclei	RHOJ
ERI3	0	0.876226577001452	0.655	0.336	0	Nuclei	ERI3
NPTXR	0	0.875866371645507	0.688	0.364	0	Nuclei	NPTXR
NBR2	0	0.875409145417602	0.525	0.098	0	Nuclei	NBR2
SEC24B	0	0.875354246446853	0.586	0.16	0	Nuclei	SEC24B
AHCTF1	0	0.875042913804226	0.641	0.285	0	Nuclei	AHCTF1
TCERG1	0	0.874984789931474	0.792	0.5	0	Nuclei	TCERG1
SLCO3A1	0	0.874839604242019	0.505	0.259	0	Nuclei	SLCO3A1
ZNF75D	0	0.874371295108226	0.465	0.041	0	Nuclei	ZNF75D
MOK	0	0.874050999873915	0.543	0.203	0	Nuclei	MOK
GNAQ	0	0.87372629632762	0.709	0.46	0	Nuclei	GNAQ
AP000487.1	0	0.873410614362814	0.493	0.056	0	Nuclei	AP000487.1
PCBP3	0	0.872235765974433	0.358	0.053	0	Nuclei	PCBP3
SYNGAP1	0	0.871926011512108	0.576	0.164	0	Nuclei	SYNGAP1
TMEM71	0	0.871833565727323	0.353	0.078	0	Nuclei	TMEM71
AP4B1	0	0.871831700360061	0.489	0.162	0	Nuclei	AP4B1
CACNA1D	0	0.871625145467296	0.387	0.05	0	Nuclei	CACNA1D
ANO6	0	0.871311727905121	0.558	0.182	0	Nuclei	ANO6
POM121	0	0.870916056815159	0.606	0.218	0	Nuclei	POM121
AIFM2	0	0.870887444769041	0.352	0.066	0	Nuclei	AIFM2
UMAD1	0	0.870332451509951	0.493	0.093	0	Nuclei	UMAD1
CARD8	0	0.870067166653254	0.525	0.129	0	Nuclei	CARD8
ANKS1B	0	0.869224382430116	0.451	0.13	0	Nuclei	ANKS1B
SZT2	0	0.868536620174441	0.529	0.093	0	Nuclei	SZT2
DIDO1	0	0.868394833455073	0.62	0.227	0	Nuclei	DIDO1
BACH1	0	0.868316106218109	0.59	0.316	0	Nuclei	BACH1
LYRM4	0	0.867849478750031	0.606	0.311	0	Nuclei	LYRM4
POLR1A	0	0.867240224256197	0.606	0.202	0	Nuclei	POLR1A
USP32	0	0.867141596635843	0.662	0.246	0	Nuclei	USP32
INPP5A	0	0.866835908765793	0.496	0.149	0	Nuclei	INPP5A
SLC25A12	0	0.866740362198662	0.563	0.137	0	Nuclei	SLC25A12
XRRA1	0	0.866061190703162	0.588	0.193	0	Nuclei	XRRA1
ZNF789	0	0.865078495944657	0.532	0.102	0	Nuclei	ZNF789
PFKFB3	0	0.864288127099708	0.53	0.095	0	Nuclei	PFKFB3
SLX4IP	0	0.86421654380023	0.513	0.108	0	Nuclei	SLX4IP
LIN9	0	0.863884506863031	0.47	0.109	0	Nuclei	LIN9
AL139350.1	0	0.863773049522435	0.326	0.078	0	Nuclei	AL139350.1
AL731577.2	0	0.863620092876584	0.482	0.002	0	Nuclei	AL731577.2
VEZT	0	0.86318587454486	0.686	0.345	0	Nuclei	VEZT
CHCHD3	0	0.862885834212402	0.645	0.328	0	Nuclei	CHCHD3
KANSL3	0	0.862612591030034	0.588	0.143	0	Nuclei	KANSL3
MTAP	0	0.86255501238829	0.51	0.132	0	Nuclei	MTAP
RBM25	0	0.862462795855287	0.964	0.762	0	Nuclei	RBM25
CNTLN	0	0.862387780603263	0.587	0.269	0	Nuclei	CNTLN
LAMB1	0	0.861444989920828	0.63	0.383	0	Nuclei	LAMB1
MED16	0	0.861039743585578	0.408	0.241	0	Nuclei	MED16
MAST4	0	0.860870748569048	0.433	0.168	0	Nuclei	MAST4
ARNT	0	0.860155289984215	0.614	0.211	0	Nuclei	ARNT
MNAT1	0	0.859791171050364	0.658	0.337	0	Nuclei	MNAT1
ZFP64	0	0.859509468053006	0.485	0.089	0	Nuclei	ZFP64
ADD3	0	0.859156231518597	0.703	0.382	0	Nuclei	ADD3
TYK2	0	0.859058285103792	0.522	0.109	0	Nuclei	TYK2
IFT140	0	0.858513664500901	0.521	0.072	0	Nuclei	IFT140
VKORC1L1	0	0.858255045397515	0.589	0.277	0	Nuclei	VKORC1L1
ANKRD13D	0	0.857753186472042	0.575	0.205	0	Nuclei	ANKRD13D
ZNF433-AS1	0	0.857521284555728	0.517	0.17	0	Nuclei	ZNF433-AS1
ERBIN	0	0.857519272162355	0.773	0.472	0	Nuclei	ERBIN
EBF1	0	0.856850258997435	0.373	0.129	0	Nuclei	EBF1
CDK5RAP2	0	0.856772529893177	0.659	0.302	0	Nuclei	CDK5RAP2
CEP350	0	0.8567597526199	0.719	0.389	0	Nuclei	CEP350
TSBP1-AS1	0	0.856735507791954	0.28	0.023	0	Nuclei	TSBP1-AS1
IGF2R	0	0.85646813280794	0.611	0.259	0	Nuclei	IGF2R
FAF2	0	0.856457568051871	0.667	0.367	0	Nuclei	FAF2
ZNF611	0	0.856322946342813	0.453	0.052	0	Nuclei	ZNF611
ARMCX4	0	0.855434682999681	0.546	0.114	0	Nuclei	ARMCX4
AC084198.2	0	0.855190058611966	0.519	0.058	0	Nuclei	AC084198.2
JAK1	0	0.855045140803616	0.963	0.738	0	Nuclei	JAK1
MZF1	0	0.854787025094737	0.526	0.163	0	Nuclei	MZF1
ZNF33A	0	0.853867268822427	0.563	0.209	0	Nuclei	ZNF33A
MGA	0	0.853852349153039	0.672	0.291	0	Nuclei	MGA
AC096677.1	0	0.853784393855603	0.478	0.029	0	Nuclei	AC096677.1
ASXL2	0	0.853308860743606	0.631	0.222	0	Nuclei	ASXL2
RAPGEF1	0	0.853138552724404	0.48	0.11	0	Nuclei	RAPGEF1
ANK2	0	0.853097095460829	0.341	0.066	0	Nuclei	ANK2
DPY19L2	0	0.853062465142229	0.466	0.059	0	Nuclei	DPY19L2
EPS15	0	0.852609499908923	0.652	0.296	0	Nuclei	EPS15
ANKFY1	0	0.852509759218196	0.605	0.236	0	Nuclei	ANKFY1
DMXL1	0	0.852243780003941	0.66	0.284	0	Nuclei	DMXL1
TERF2IP	0	0.850528802590732	0.538	0.297	0	Nuclei	TERF2IP
SIK2	0	0.8505281813417	0.547	0.163	0	Nuclei	SIK2
ATRNL1	0	0.849768393543094	0.359	0.049	0	Nuclei	ATRNL1
TULP3	0	0.849741125897833	0.543	0.206	0	Nuclei	TULP3
ATAD2B	0	0.849229866482898	0.642	0.222	0	Nuclei	ATAD2B
AL137009.1	0	0.84812925744066	0.373	0.006	0	Nuclei	AL137009.1
RAB30-DT	0	0.848112270195468	0.615	0.25	0	Nuclei	RAB30-DT
ITPK1	0	0.847655178904905	0.446	0.104	0	Nuclei	ITPK1
ZNF84	0	0.847380107114534	0.547	0.15	0	Nuclei	ZNF84
DAAM2	0	0.847295473647021	0.482	0.149	0	Nuclei	DAAM2
NAB1	0	0.847112055745026	0.485	0.233	0	Nuclei	NAB1
LINC00894	0	0.846997941460105	0.374	0.017	0	Nuclei	LINC00894
ABAT	0	0.84669330185576	0.462	0.119	0	Nuclei	ABAT
XPNPEP3	0	0.846415219593744	0.549	0.186	0	Nuclei	XPNPEP3
FAM228B	0	0.846097218531515	0.505	0.126	0	Nuclei	FAM228B
AL162253.2	0	0.845116188475754	0.429	0.032	0	Nuclei	AL162253.2
PRKAR2A	0	0.844900004025453	0.583	0.291	0	Nuclei	PRKAR2A
OSMR-AS1	0	0.844892612433284	0.312	0.04	0	Nuclei	OSMR-AS1
GALK2	0	0.844881405442693	0.538	0.109	0	Nuclei	GALK2
TMEM131	0	0.844630984953866	0.685	0.324	0	Nuclei	TMEM131
EEFSEC	0	0.844091290540032	0.539	0.132	0	Nuclei	EEFSEC
AC104596.1	0	0.843995527155027	0.392	0.013	0	Nuclei	AC104596.1
IFT88	0	0.843336205683372	0.552	0.199	0	Nuclei	IFT88
ACTR3B	0	0.843258316574207	0.535	0.084	0	Nuclei	ACTR3B
PIK3R1	0	0.843098648160151	0.657	0.431	0	Nuclei	PIK3R1
DENND4A	0	0.842975039385556	0.622	0.221	0	Nuclei	DENND4A
RAD52	0	0.842508231292259	0.484	0.037	0	Nuclei	RAD52
PARP11	0	0.841811221125249	0.517	0.179	0	Nuclei	PARP11
COL4A5	0	0.84014578500686	0.51	0.087	0	Nuclei	COL4A5
LINC01409	0	0.84008326694522	0.518	0.156	0	Nuclei	LINC01409
CTPS2	0	0.839658521780971	0.539	0.118	0	Nuclei	CTPS2
SPEN	0	0.839587744925643	0.675	0.343	0	Nuclei	SPEN
ALG8	0	0.839123561378966	0.573	0.236	0	Nuclei	ALG8
ZC3H12B	0	0.839114016129282	0.389	0.026	0	Nuclei	ZC3H12B
NWD1	0	0.839059861137685	0.283	0.051	0	Nuclei	NWD1
ATP6AP1L	0	0.838413351953988	0.492	0.077	0	Nuclei	ATP6AP1L
FAM214A	0	0.838410103372187	0.566	0.172	0	Nuclei	FAM214A
CHAF1A	0	0.837954968510325	0.49	0.208	0	Nuclei	CHAF1A
ZNF587	0	0.837201190160165	0.492	0.111	0	Nuclei	ZNF587
KIAA1671	0	0.836424413304053	0.414	0.036	0	Nuclei	KIAA1671
RBM10	0	0.835767758087834	0.59	0.253	0	Nuclei	RBM10
UBE2G1	0	0.835544211336047	0.613	0.309	0	Nuclei	UBE2G1
EVC	0	0.835464948115284	0.506	0.053	0	Nuclei	EVC
NCOA1	0	0.8353476988912	0.616	0.261	0	Nuclei	NCOA1
ELN	0	0.834961322270632	0.356	0.081	0	Nuclei	ELN
SLMAP	0	0.834809977154662	0.65	0.281	0	Nuclei	SLMAP
CLNS1A	0	0.833773186953414	0.637	0.335	0	Nuclei	CLNS1A
AC012178.1	0	0.832521451598341	0.296	0.016	0	Nuclei	AC012178.1
GFRA2	0	0.832271755614672	0.552	0.35	0	Nuclei	GFRA2
NEK1	0	0.832269663552141	0.527	0.149	0	Nuclei	NEK1
ZBTB7A	0	0.832226170690141	0.672	0.342	0	Nuclei	ZBTB7A
WDR7	0	0.831534918649401	0.533	0.093	0	Nuclei	WDR7
NOS1AP	0	0.830172189821598	0.409	0.075	0	Nuclei	NOS1AP
GTF2H2C	0	0.828936109156492	0.488	0.153	0	Nuclei	GTF2H2C
PILRB	0	0.828178008311251	0.531	0.089	0	Nuclei	PILRB
NUTM2A-AS1	0	0.827872095394078	0.505	0.181	0	Nuclei	NUTM2A-AS1
PDPR	0	0.827450574328732	0.527	0.128	0	Nuclei	PDPR
AC090825.1	0	0.825320599072165	0.479	0.07	0	Nuclei	AC090825.1
AFAP1	0	0.825263683888437	0.566	0.259	0	Nuclei	AFAP1
PLSCR4	0	0.824414016453756	0.515	0.1	0	Nuclei	PLSCR4
RSPH3	0	0.824226070438619	0.492	0.195	0	Nuclei	RSPH3
NLK	0	0.82409532181334	0.581	0.141	0	Nuclei	NLK
CFAP161	0	0.823645736066991	0.341	0.002	0	Nuclei	CFAP161
TTC7B	0	0.823506372097805	0.523	0.131	0	Nuclei	TTC7B
ST3GAL2	0	0.823328014107701	0.463	0.084	0	Nuclei	ST3GAL2
IFT74	0	0.822842080960233	0.638	0.351	0	Nuclei	IFT74
EEF2K	0	0.822802841738459	0.467	0.096	0	Nuclei	EEF2K
TP53BP1	0	0.821464933139118	0.671	0.327	0	Nuclei	TP53BP1
NUTM2B-AS1	0	0.820375636143831	0.522	0.179	0	Nuclei	NUTM2B-AS1
MARK4	0	0.820373009086468	0.504	0.093	0	Nuclei	MARK4
COG6	0	0.820241614376769	0.549	0.201	0	Nuclei	COG6
ITPKB	0	0.819847100609844	0.447	0.102	0	Nuclei	ITPKB
PARM1	0	0.819222388538529	0.304	0.118	0	Nuclei	PARM1
RBPMS	0	0.818937270373156	0.331	0.153	0	Nuclei	RBPMS
MSL2	0	0.818894544750823	0.607	0.227	0	Nuclei	MSL2
ZNF839	0	0.818591179420261	0.46	0.09	0	Nuclei	ZNF839
LDLR	0	0.818443986019286	0.48	0.273	0	Nuclei	LDLR
RABEPK	0	0.818355499510298	0.538	0.203	0	Nuclei	RABEPK
ODF2	0	0.817687681784488	0.517	0.169	0	Nuclei	ODF2
CDKN2B-AS1	0	0.817643616044584	0.473	0.124	0	Nuclei	CDKN2B-AS1
PTK7	0	0.816697837025858	0.516	0.146	0	Nuclei	PTK7
ZZEF1	0	0.816693407627867	0.626	0.226	0	Nuclei	ZZEF1
IKZF2	0	0.81613352997134	0.425	0.118	0	Nuclei	IKZF2
WDR6	0	0.816116278691548	0.48	0.242	0	Nuclei	WDR6
HMBOX1	0	0.815675155768358	0.586	0.179	0	Nuclei	HMBOX1
MARCH6	0	0.815126274282707	0.698	0.38	0	Nuclei	MARCH6
Z93930.2	0	0.814933759280798	0.356	0.041	0	Nuclei	Z93930.2
LINC01184	0	0.814906511681273	0.479	0.162	0	Nuclei	LINC01184
INO80	0	0.814814302449865	0.679	0.29	0	Nuclei	INO80
HECTD2	0	0.8147629167499	0.549	0.163	0	Nuclei	HECTD2
ENTPD6	0	0.814293047988193	0.444	0.072	0	Nuclei	ENTPD6
CRYZL1	0	0.814194955958074	0.633	0.315	0	Nuclei	CRYZL1
FASTKD1	0	0.814184022425547	0.522	0.132	0	Nuclei	FASTKD1
MAST2	0	0.814097954705576	0.509	0.1	0	Nuclei	MAST2
CASTOR2	0	0.81375003089725	0.486	0.073	0	Nuclei	CASTOR2
SLC27A1	0	0.813635418401641	0.363	0.034	0	Nuclei	SLC27A1
DDX10	0	0.813183389692874	0.614	0.274	0	Nuclei	DDX10
PRDM10	0	0.812864994235756	0.502	0.054	0	Nuclei	PRDM10
CCDC66	0	0.812726187191859	0.6	0.242	0	Nuclei	CCDC66
DYRK1A	0	0.812688457219728	0.722	0.395	0	Nuclei	DYRK1A
TRIM25	0	0.812224559558542	0.602	0.342	0	Nuclei	TRIM25
STXBP6	0	0.811272727168976	0.302	0.061	0	Nuclei	STXBP6
AC005562.1	0	0.811196133222323	0.53	0.142	0	Nuclei	AC005562.1
PCGF3	0	0.810834073185452	0.62	0.257	0	Nuclei	PCGF3
ZNF618	0	0.810750072617219	0.492	0.144	0	Nuclei	ZNF618
HNRNPH1	0	0.810512590831413	0.929	0.699	0	Nuclei	HNRNPH1
SASH1	0	0.810287017250695	0.707	0.378	0	Nuclei	SASH1
ZNF75A	0	0.809292588138537	0.507	0.146	0	Nuclei	ZNF75A
FGFR1	0	0.809200595328188	0.524	0.311	0	Nuclei	FGFR1
ENAH	0	0.809162503264256	0.639	0.315	0	Nuclei	ENAH
USP40	0	0.808939457878191	0.538	0.146	0	Nuclei	USP40
PPP2R5E	0	0.808522654826164	0.676	0.367	0	Nuclei	PPP2R5E
AC008050.1	0	0.808447819567118	0.3	0.001	0	Nuclei	AC008050.1
LINC02062	0	0.807972491608274	0.418	0.017	0	Nuclei	LINC02062
LIN52	0	0.807926792014757	0.462	0.068	0	Nuclei	LIN52
CSTF3	0	0.807301276092299	0.646	0.323	0	Nuclei	CSTF3
CDK8	0	0.807085187759576	0.522	0.104	0	Nuclei	CDK8
EZH1	0	0.80664320144721	0.565	0.174	0	Nuclei	EZH1
CLIC4	0	0.806353539517135	0.596	0.352	0	Nuclei	CLIC4
LMLN	0	0.806248974682245	0.535	0.169	0	Nuclei	LMLN
UNC13B	0	0.806056098540483	0.453	0.09	0	Nuclei	UNC13B
TTC27	0	0.805544242734933	0.503	0.101	0	Nuclei	TTC27
FARP2	0	0.805333223286684	0.517	0.123	0	Nuclei	FARP2
ASCC3	0	0.805249030891753	0.645	0.351	0	Nuclei	ASCC3
ERCC8	0	0.803536433079395	0.497	0.113	0	Nuclei	ERCC8
PRPSAP2	0	0.803473842844734	0.526	0.201	0	Nuclei	PRPSAP2
UVRAG	0	0.802897329465306	0.557	0.148	0	Nuclei	UVRAG
ANKRD6	0	0.802698114516435	0.361	0.034	0	Nuclei	ANKRD6
CFLAR	0	0.802037452746947	0.587	0.239	0	Nuclei	CFLAR
NFYC	0	0.802025994493414	0.575	0.276	0	Nuclei	NFYC
ARHGEF2	0	0.801237380976362	0.594	0.241	0	Nuclei	ARHGEF2
FBXW8	0	0.800961547763706	0.524	0.082	0	Nuclei	FBXW8
TBRG4	0	0.800600955956275	0.308	0.203	0	Nuclei	TBRG4
IRAK1BP1	0	0.800028135874335	0.534	0.19	0	Nuclei	IRAK1BP1
LDAH	0	0.799866602721462	0.493	0.109	0	Nuclei	LDAH
CLCN7	0	0.799827872217508	0.433	0.134	0	Nuclei	CLCN7
CSMD1	0	0.799247388315365	0.368	0.055	0	Nuclei	CSMD1
UBE2D2	0	0.798980824387763	0.869	0.669	0	Nuclei	UBE2D2
CEP83	0	0.798967169268537	0.566	0.186	0	Nuclei	CEP83
CTDSPL2	0	0.79871836088588	0.696	0.35	0	Nuclei	CTDSPL2
NSMAF	0	0.79868110805448	0.554	0.161	0	Nuclei	NSMAF
AHDC1	0	0.798485953169603	0.56	0.213	0	Nuclei	AHDC1
FAM106A	0	0.798339105071943	0.546	0.112	0	Nuclei	FAM106A
NBEA	0	0.797807823819696	0.612	0.212	0	Nuclei	NBEA
SLC13A3	0	0.797606880102665	0.407	0.016	0	Nuclei	SLC13A3
NR2C2	0	0.79714296183351	0.542	0.136	0	Nuclei	NR2C2
B3GALNT2	0	0.796997255618082	0.578	0.218	0	Nuclei	B3GALNT2
PARG	0	0.796857495150527	0.571	0.179	0	Nuclei	PARG
ABLIM1	0	0.796819143167299	0.554	0.269	0	Nuclei	ABLIM1
ANKRD11	0	0.796432788507246	0.794	0.504	0	Nuclei	ANKRD11
PRKCI	0	0.79642640329309	0.587	0.244	0	Nuclei	PRKCI
IBTK	0	0.79635762125261	0.642	0.303	0	Nuclei	IBTK
CUL1	0	0.796354291137408	0.741	0.494	0	Nuclei	CUL1
GPRC5D-AS1	0	0.796187732927196	0.533	0.187	0	Nuclei	GPRC5D-AS1
AKAP8	0	0.795119632900375	0.557	0.206	0	Nuclei	AKAP8
HIP1	0	0.79493949533005	0.398	0.123	0	Nuclei	HIP1
PKDCC	0	0.794550801626995	0.44	0.207	0	Nuclei	PKDCC
TUBD1	0	0.794526579152106	0.473	0.086	0	Nuclei	TUBD1
USP36	0	0.794417616988479	0.627	0.264	0	Nuclei	USP36
AL357153.2	0	0.794403789353079	0.406	0	0	Nuclei	AL357153.2
CYSLTR2	0	0.79394635913469	0.341	0.178	0	Nuclei	CYSLTR2
AC021851.1	0	0.793532369883605	0.5	0.041	0	Nuclei	AC021851.1
OR2M3	0	0.79348505619442	0.328	0.062	0	Nuclei	OR2M3
AC021683.2	0	0.792064734802088	0.316	0.026	0	Nuclei	AC021683.2
FNTB	0	0.791987289634069	0.472	0.071	0	Nuclei	FNTB
MIR3936HG	0	0.79186124364134	0.481	0.081	0	Nuclei	MIR3936HG
MMS19	0	0.791598079071685	0.509	0.119	0	Nuclei	MMS19
ARHGAP11B	0	0.791577672571261	0.318	0.009	0	Nuclei	ARHGAP11B
TMEM41B	0	0.791353133329605	0.574	0.24	0	Nuclei	TMEM41B
ZNF276	0	0.790787728193023	0.501	0.142	0	Nuclei	ZNF276
TUT4	0	0.790079593942339	0.762	0.468	0	Nuclei	TUT4
IWS1	0	0.790020863665975	0.669	0.383	0	Nuclei	IWS1
SLC12A6	0	0.789295351880018	0.496	0.148	0	Nuclei	SLC12A6
PDLIM7	0	0.789209340597485	0.659	0.449	0	Nuclei	PDLIM7
TULP4	0	0.788700013377737	0.593	0.252	0	Nuclei	TULP4
NMD3	0	0.788092407182864	0.531	0.332	0	Nuclei	NMD3
USP25	0	0.787377369297378	0.538	0.171	0	Nuclei	USP25
OLFM3	0	0.787349866065427	0.369	0.104	0	Nuclei	OLFM3
OSBP2	0	0.787168135272859	0.382	0.047	0	Nuclei	OSBP2
PRKCH	0	0.786175681904227	0.352	0.054	0	Nuclei	PRKCH
L2HGDH	0	0.785829996474668	0.488	0.085	0	Nuclei	L2HGDH
MYLK	0	0.784215712716771	0.35	0.144	0	Nuclei	MYLK
FSIP2-AS1	0	0.784146943307212	0.392	0.006	0	Nuclei	FSIP2-AS1
TRIP4	0	0.783508084702855	0.498	0.139	0	Nuclei	TRIP4
MIGA2	0	0.783010433184508	0.366	0.03	0	Nuclei	MIGA2
ESYT2	0	0.781729295716026	0.554	0.206	0	Nuclei	ESYT2
FAM118A	0	0.781230223724989	0.644	0.332	0	Nuclei	FAM118A
TMCO4	0	0.781222276876174	0.455	0.088	0	Nuclei	TMCO4
SPON2	0	0.781037178542352	0.332	0.081	0	Nuclei	SPON2
TAMM41	0	0.780832434152124	0.529	0.129	0	Nuclei	TAMM41
AC034195.1	0	0.780761008215118	0.324	0	0	Nuclei	AC034195.1
RNF169	0	0.780445692327408	0.565	0.215	0	Nuclei	RNF169
DCUN1D2	0	0.780184797734894	0.504	0.083	0	Nuclei	DCUN1D2
KIAA0753	0	0.779932294930774	0.516	0.082	0	Nuclei	KIAA0753
LAMA3	0	0.779870574315818	0.32	0.028	0	Nuclei	LAMA3
NEK11	0	0.779562653340435	0.445	0.082	0	Nuclei	NEK11
CTTNBP2	0	0.779442422893465	0.365	0.111	0	Nuclei	CTTNBP2
RAB3GAP1	0	0.779145361341288	0.596	0.256	0	Nuclei	RAB3GAP1
ZC3H6	0	0.778714629727494	0.623	0.304	0	Nuclei	ZC3H6
EVC2	0	0.778348891804894	0.514	0.069	0	Nuclei	EVC2
TOP3A	0	0.778193542865056	0.509	0.13	0	Nuclei	TOP3A
AC011997.1	0	0.777867585937618	0.331	0.007	0	Nuclei	AC011997.1
DHX57	0	0.777763874664536	0.534	0.17	0	Nuclei	DHX57
CERS6	0	0.777207567535493	0.496	0.187	0	Nuclei	CERS6
ZBTB1	0	0.777128925359614	0.649	0.295	0	Nuclei	ZBTB1
ZNF43	0	0.777083626408327	0.452	0.128	0	Nuclei	ZNF43
MFSD11	0	0.776639298142514	0.548	0.222	0	Nuclei	MFSD11
TBC1D9	0	0.776442191652755	0.491	0.194	0	Nuclei	TBC1D9
MOB1B	0	0.776015656241547	0.565	0.217	0	Nuclei	MOB1B
NKTR	0	0.775966935937329	0.75	0.497	0	Nuclei	NKTR
ZNF197	0	0.775546346378481	0.499	0.148	0	Nuclei	ZNF197
ZNF519	0	0.775100113303617	0.49	0.109	0	Nuclei	ZNF519
ZNF81	0	0.774477407909787	0.448	0.043	0	Nuclei	ZNF81
RHBDD1	0	0.774076612088423	0.45	0.083	0	Nuclei	RHBDD1
ZNF875	0	0.772853001701666	0.464	0.081	0	Nuclei	ZNF875
AC004889.1	0	0.772843277486038	0.508	0.167	0	Nuclei	AC004889.1
ZNF266	0	0.772611675052834	0.516	0.086	0	Nuclei	ZNF266
PUS7	0	0.772550764173562	0.431	0.088	0	Nuclei	PUS7
CATSPERE	0	0.772444234649434	0.405	0.012	0	Nuclei	CATSPERE
KPNA6	0	0.772297192768817	0.602	0.303	0	Nuclei	KPNA6
USP37	0	0.772247689548375	0.53	0.146	0	Nuclei	USP37
PARP8	0	0.772209848859406	0.517	0.167	0	Nuclei	PARP8
SIN3B	0	0.772050458203632	0.572	0.193	0	Nuclei	SIN3B
CEMIP2	0	0.772049312642771	0.412	0.193	0	Nuclei	CEMIP2
SHANK2	0	0.772002128329673	0.256	0.027	0	Nuclei	SHANK2
FEZF1-AS1	0	0.771972310567418	0.606	0.28	0	Nuclei	FEZF1-AS1
NSUN7	0	0.771055284169571	0.45	0.082	0	Nuclei	NSUN7
ZFPM2	0	0.770387609210709	0.354	0.097	0	Nuclei	ZFPM2
EPM2A	0	0.770379256425532	0.419	0.091	0	Nuclei	EPM2A
FBRSL1	0	0.770078348268404	0.485	0.144	0	Nuclei	FBRSL1
ATRN	0	0.770043390995179	0.593	0.216	0	Nuclei	ATRN
MID1	0	0.769472388453009	0.355	0.102	0	Nuclei	MID1
CWF19L2	0	0.768749299386053	0.59	0.235	0	Nuclei	CWF19L2
ZNF3	0	0.768672553735317	0.499	0.118	0	Nuclei	ZNF3
SCD5	0	0.768667366190476	0.412	0.184	0	Nuclei	SCD5
MIATNB	0	0.768611113161113	0.442	0.063	0	Nuclei	MIATNB
OGA	0	0.768564323676686	0.683	0.355	0	Nuclei	OGA
AL591368.1	0	0.768285008091509	0.268	0	0	Nuclei	AL591368.1
FAXDC2	0	0.767059931784885	0.388	0.048	0	Nuclei	FAXDC2
ZNF133	0	0.766834565893748	0.49	0.046	0	Nuclei	ZNF133
NAA40	0	0.766695460158154	0.381	0.1	0	Nuclei	NAA40
ANO4	0	0.765550856247887	0.289	0.032	0	Nuclei	ANO4
CCDC3	0	0.765232925750022	0.304	0.095	0	Nuclei	CCDC3
NEAT1	0	0.765173729649943	0.955	0.505	0	Nuclei	NEAT1
COQ4	0	0.765044505600126	0.574	0.309	0	Nuclei	COQ4
ERGIC1	0	0.764996673778273	0.574	0.232	0	Nuclei	ERGIC1
MERTK	0	0.764687900872647	0.399	0.058	0	Nuclei	MERTK
ZNF362	0	0.764547104333595	0.551	0.194	0	Nuclei	ZNF362
C9orf147	0	0.764416493761	0.362	0.025	0	Nuclei	C9orf147
RMND5B	0	0.764211732621698	0.532	0.181	0	Nuclei	RMND5B
KLHL20	0	0.76410735076475	0.525	0.172	0	Nuclei	KLHL20
SLC25A42	0	0.763954554826932	0.48	0.125	0	Nuclei	SLC25A42
MLH3	0	0.762900962931823	0.609	0.263	0	Nuclei	MLH3
WDR19	0	0.762689380365553	0.497	0.118	0	Nuclei	WDR19
PCMTD1	0	0.762669448827912	0.638	0.323	0	Nuclei	PCMTD1
CENPK	0	0.76175750938516	0.437	0.142	0	Nuclei	CENPK
BCR	0	0.760873773503267	0.498	0.134	0	Nuclei	BCR
DDI2	0	0.760554487495015	0.536	0.159	0	Nuclei	DDI2
POLK	0	0.760442674457972	0.556	0.229	0	Nuclei	POLK
ZNF44	0	0.760384661664276	0.469	0.051	0	Nuclei	ZNF44
VSIG10	0	0.760345669486378	0.434	0.096	0	Nuclei	VSIG10
PARP6	0	0.760284853675932	0.546	0.126	0	Nuclei	PARP6
METTL2B	0	0.760119314323535	0.544	0.185	0	Nuclei	METTL2B
FBXO11	0	0.759807245764746	0.766	0.503	0	Nuclei	FBXO11
UBAP1	0	0.759580875934052	0.563	0.207	0	Nuclei	UBAP1
GOLPH3L	0	0.759537002504822	0.516	0.179	0	Nuclei	GOLPH3L
PHTF2	0	0.759508073494665	0.567	0.246	0	Nuclei	PHTF2
PTPRA	0	0.759485217935468	0.727	0.468	0	Nuclei	PTPRA
PRMT3	0	0.759162132090405	0.524	0.163	0	Nuclei	PRMT3
SHLD1	0	0.759142071033248	0.364	0.077	0	Nuclei	SHLD1
BRF1	0	0.758162171928434	0.487	0.091	0	Nuclei	BRF1
SWT1	0	0.757933834986316	0.485	0.113	0	Nuclei	SWT1
SMCHD1	0	0.757782102650554	0.732	0.447	0	Nuclei	SMCHD1
DNHD1	0	0.757250953127673	0.461	0.048	0	Nuclei	DNHD1
CCDC92	0	0.756856047518927	0.521	0.144	0	Nuclei	CCDC92
CCDC178	0	0.756675581500407	0.317	0.045	0	Nuclei	CCDC178
LINC01252	0	0.756574821496442	0.469	0.133	0	Nuclei	LINC01252
TMEM245	0	0.75653135453514	0.599	0.252	0	Nuclei	TMEM245
RAPGEF4	0	0.755844625456994	0.342	0.014	0	Nuclei	RAPGEF4
PPP3CC	0	0.755668709777864	0.503	0.109	0	Nuclei	PPP3CC
MACROD2	0	0.755596193452538	0.322	0.018	0	Nuclei	MACROD2
CEP152	0	0.755107218180015	0.453	0.116	0	Nuclei	CEP152
C15orf41	0	0.754719984290699	0.418	0.048	0	Nuclei	C15orf41
CCDC88A	0	0.754615866981391	0.795	0.551	0	Nuclei	CCDC88A
ZNF559	0	0.754438022207039	0.487	0.111	0	Nuclei	ZNF559
SEPTIN2	0	0.75423634075983	0.731	0.434	0	Nuclei	SEPTIN2
ACAD11	0	0.753835718651171	0.51	0.073	0	Nuclei	ACAD11
PCGF6	0	0.753678376908057	0.45	0.11	0	Nuclei	PCGF6
MTOR	0	0.753647112005092	0.55	0.182	0	Nuclei	MTOR
CCDC30	0	0.752791065028635	0.413	0.084	0	Nuclei	CCDC30
TTBK2	0	0.752621824791743	0.501	0.136	0	Nuclei	TTBK2
XPO6	0	0.752251564088158	0.571	0.214	0	Nuclei	XPO6
SCAMP5	0	0.752203993811643	0.392	0.065	0	Nuclei	SCAMP5
ENTPD5	0	0.751266805847438	0.433	0.099	0	Nuclei	ENTPD5
INTS7	0	0.750841540674316	0.528	0.15	0	Nuclei	INTS7
ZFHX4	0	0.750702553581362	0.502	0.208	0	Nuclei	ZFHX4
TTLL6	0	0.750053845312142	0.321	0.042	0	Nuclei	TTLL6
C2orf42	0	0.749901142074734	0.455	0.052	0	Nuclei	C2orf42
RAD54L2	0	0.749348122297254	0.579	0.215	0	Nuclei	RAD54L2
TBC1D4	0	0.749239247378409	0.429	0.209	0	Nuclei	TBC1D4
ETV5	0	0.749132337359559	0.35	0.146	0	Nuclei	ETV5
NOL10	0	0.748999032931138	0.568	0.244	0	Nuclei	NOL10
ZNF783	0	0.748732445424276	0.477	0.097	0	Nuclei	ZNF783
SUCLG2	0	0.748420595114756	0.471	0.155	0	Nuclei	SUCLG2
AL592183.1	0	0.748315377545558	0.471	0.054	0	Nuclei	AL592183.1
RNF149	0	0.74813420821856	0.552	0.176	0	Nuclei	RNF149
GSTCD	0	0.74804886761891	0.485	0.131	0	Nuclei	GSTCD
SCNN1D	0	0.747924982288912	0.268	0.024	0	Nuclei	SCNN1D
DLGAP4-AS1	0	0.747824641564341	0.374	0.012	0	Nuclei	DLGAP4-AS1
PCBD2	0	0.747687377320502	0.442	0.11	0	Nuclei	PCBD2
ZFY	0	0.74725099976469	0.455	0.173	0	Nuclei	ZFY
RICTOR	0	0.746734259449643	0.59	0.257	0	Nuclei	RICTOR
TRAK1	0	0.746633530745547	0.486	0.113	0	Nuclei	TRAK1
AC116337.3	0	0.746616956015411	0.309	0.002	0	Nuclei	AC116337.3
LMBRD1	0	0.746171670413942	0.509	0.256	0	Nuclei	LMBRD1
ZNF431	0	0.746147979954677	0.582	0.232	0	Nuclei	ZNF431
S100PBP	0	0.746089367504285	0.522	0.172	0	Nuclei	S100PBP
AGBL3	0	0.746033389057178	0.411	0.065	0	Nuclei	AGBL3
TMEM181	0	0.745779725531374	0.562	0.216	0	Nuclei	TMEM181
WDTC1	0	0.745404168561936	0.455	0.128	0	Nuclei	WDTC1
NR2C1	0	0.745255529683897	0.489	0.107	0	Nuclei	NR2C1
FAM111A	0	0.745142999066702	0.533	0.239	0	Nuclei	FAM111A
SLC35E2B	0	0.744816913736956	0.454	0.095	0	Nuclei	SLC35E2B
FAM155A	0	0.744707027062497	0.232	0.01	0	Nuclei	FAM155A
DENND6B	0	0.744371230501839	0.385	0.034	0	Nuclei	DENND6B
TMEM259	0	0.74435844183773	0.601	0.306	0	Nuclei	TMEM259
CDC25B	0	0.743913132620558	0.399	0.112	0	Nuclei	CDC25B
MARK2	0	0.743826149525452	0.556	0.217	0	Nuclei	MARK2
GNA12	0	0.743783682880761	0.499	0.158	0	Nuclei	GNA12
TRANK1	0	0.743686183206711	0.458	0.107	0	Nuclei	TRANK1
PIK3CB	0	0.743421983465606	0.485	0.102	0	Nuclei	PIK3CB
MAPKBP1	0	0.743356752046715	0.482	0.097	0	Nuclei	MAPKBP1
MIR2052HG	0	0.742851880937333	0.284	0.005	0	Nuclei	MIR2052HG
AC074032.1	0	0.742717113194797	0.454	0.081	0	Nuclei	AC074032.1
SREBF1	0	0.742101504670192	0.466	0.142	0	Nuclei	SREBF1
ZNF148	0	0.741875445611599	0.709	0.448	0	Nuclei	ZNF148
CTNNA3	0	0.741181396021198	0.328	0.007	0	Nuclei	CTNNA3
APPL2	0	0.740582530743041	0.552	0.162	0	Nuclei	APPL2
C2CD5	0	0.740495949625056	0.503	0.097	0	Nuclei	C2CD5
PDE7A	0	0.740430221088213	0.515	0.118	0	Nuclei	PDE7A
BTAF1	0	0.740312312783974	0.654	0.29	0	Nuclei	BTAF1
PPP2R5C	0	0.740171912456357	0.681	0.406	0	Nuclei	PPP2R5C
USP49	0	0.739018998763386	0.447	0.083	0	Nuclei	USP49
STX18	0	0.738800593046715	0.555	0.232	0	Nuclei	STX18
TAF3	0	0.73869491191319	0.514	0.209	0	Nuclei	TAF3
ZC3H13	0	0.738593421677981	0.905	0.544	0	Nuclei	ZC3H13
WDR35	0	0.738504909636306	0.529	0.164	0	Nuclei	WDR35
AC016745.1	0	0.737957565192386	0.473	0.003	0	Nuclei	AC016745.1
SMG5	0	0.737863871296197	0.525	0.122	0	Nuclei	SMG5
UACA	0	0.737801936646442	0.571	0.252	0	Nuclei	UACA
USP20	0	0.737681979339248	0.434	0.048	0	Nuclei	USP20
NUP214	0	0.737611108725527	0.595	0.248	0	Nuclei	NUP214
FBXL19	0	0.737035379360699	0.449	0.08	0	Nuclei	FBXL19
TTF2	0	0.737001149779249	0.503	0.159	0	Nuclei	TTF2
FBF1	0	0.736988911995657	0.452	0.1	0	Nuclei	FBF1
HIP1R	0	0.736249946613984	0.379	0.14	0	Nuclei	HIP1R
CEP250	0	0.736146834318312	0.504	0.141	0	Nuclei	CEP250
ATAD2	0	0.735845533712279	0.528	0.274	0	Nuclei	ATAD2
NUP50-DT	0	0.735731753462515	0.478	0.096	0	Nuclei	NUP50-DT
TIPIN	0	0.735473599933639	0.494	0.231	0	Nuclei	TIPIN
ZNF76	0	0.73533405159448	0.419	0.08	0	Nuclei	ZNF76
NADK2	0	0.735080626610337	0.494	0.219	0	Nuclei	NADK2
ADGRA2	0	0.734799696061124	0.385	0.123	0	Nuclei	ADGRA2
SOS2	0	0.734782488773939	0.564	0.194	0	Nuclei	SOS2
ANO10	0	0.73470883012421	0.446	0.127	0	Nuclei	ANO10
FAM120C	0	0.73445767584397	0.493	0.11	0	Nuclei	FAM120C
SLC49A4	0	0.734121341906668	0.515	0.184	0	Nuclei	SLC49A4
TRMT2B	0	0.734116124841222	0.453	0.097	0	Nuclei	TRMT2B
ESRRA	0	0.733260089953208	0.561	0.247	0	Nuclei	ESRRA
MORC3	0	0.733223823432949	0.594	0.29	0	Nuclei	MORC3
ASCC1	0	0.73311189585964	0.446	0.126	0	Nuclei	ASCC1
CDON	0	0.732602777276471	0.492	0.148	0	Nuclei	CDON
DCP1A	0	0.73150290207726	0.551	0.218	0	Nuclei	DCP1A
PBRM1	0	0.731023183115556	0.78	0.554	0	Nuclei	PBRM1
MED23	0	0.730640584001202	0.507	0.171	0	Nuclei	MED23
OTUD7A	0	0.730510212671383	0.384	0.019	0	Nuclei	OTUD7A
[truncated: 5,332 more rows]
