# Supplementary material for: Dissociation protocols used for sarcoma tissues bias the transcriptome observed in single-cell and single-nucleus RNA sequencing
Source: BMC Cancer. 2023 May 31;23:488. doi: 10.1186/s12885-023-10977-1 (PMC10230784; doi:10.1186/s12885-023-10977-1)
Supplement: Supplementary file 1 — Additional file 1: Figure S1. Gating strategy to enrich for single-cells and single-nuclei. Figure S2. Consensus of DEGs between Sarcoma Subtypes when comparing Warm and Nuclei Protocols. Figure S3. DEGs Biases introduced by Warm and Cold Protocols. Figure S4. Differences in Sequencing Performance. Figure S5. Classifying sample type based on bias scores for ES. Figure S6. Classifying sample type based on bias scores for OS and DSRCT. Figure S7. Classifying sample type based on bias scores for Neuroblastoma. Figure S8. Biases associated gene length in gene signatures. Figure S9. Integration recovers matching cell states from different dissociation methods for ES. Figure S10. Integration recovers matching cell states from different dissociation methods for DSRCT. Table S1. Number of cells analyzed pre- and post-quality control. Table S2. Gene sets curated from literature analyzed in PDX samples. The AddModuleScore function in Seurat v3 was used to observe the averaged gene expression of the gene sets. Table S3. Differentially expressed genes between Warm and Nuclei protocols for ES. Wilcoxon test was used to compare gene expression between protocols. Table S4. Differentially expressed genes between Warm and Nuclei protocols for OS. Wilcoxon test was used to compare gene expression between protocols. Table S5. Differentially expressed genes between Warm and Nuclei protocols for DSRCT. Wilcoxon test was used to compare gene expression between protocols. Table S6. Differentially expressed genes between Warm and Cold protocols for DSRCT. Wilcoxon test was used to compare gene expression between protocols. Table S7. Differentially expressed genes between Warm and Cold protocols for ES. Wilcoxon test was used to compare gene expression between protocols. Table S8. Top 200 longest genes with the most polyA regions. The polyA stretches were defined as greater than 15 A repeats within the full-length cDNA, including intronic and exonic regions for every gene. [file 12885_2023_10977_MOESM1_ESM.zip › Supplementary Table 4R1.csv]

	p_val	avg_logFC	pct.1	pct.2	p_val_adj	cluster	gene
EPHA6	0	2.75887013974349	0.72	0.058	0	Nuclei	EPHA6
PDZRN4	0	2.58959182700425	0.538	0.034	0	Nuclei	PDZRN4
AUTS2	0	2.51603833427887	0.996	0.523	0	Nuclei	AUTS2
NAV3	0	2.50677894440341	0.953	0.199	0	Nuclei	NAV3
ZFAND3	0	2.4675216942729	0.97	0.381	0	Nuclei	ZFAND3
ROBO2	0	2.36058007472814	0.816	0.154	0	Nuclei	ROBO2
TMTC2	0	2.2990466539886	0.974	0.348	0	Nuclei	TMTC2
DLG2	0	2.29280295522411	0.933	0.153	0	Nuclei	DLG2
AC011246.1	0	2.27324166214762	0.304	0.045	0	Nuclei	AC011246.1
WWOX	0	2.2685146445897	0.868	0.101	0	Nuclei	WWOX
BCAS3	0	2.22242825983235	0.944	0.206	0	Nuclei	BCAS3
HS3ST3A1	0	2.20176088970036	0.713	0.18	0	Nuclei	HS3ST3A1
CDK14	0	2.18863940663631	0.959	0.343	0	Nuclei	CDK14
CENPP	0	2.18117279883146	0.868	0.148	0	Nuclei	CENPP
IMMP2L	0	2.14680374464146	0.918	0.122	0	Nuclei	IMMP2L
RORA	0	2.13745826930173	0.955	0.406	0	Nuclei	RORA
SGCD	0	2.13574711420365	0.947	0.452	0	Nuclei	SGCD
RUNX2	0	2.08052859343016	0.987	0.622	0	Nuclei	RUNX2
SLC39A11	0	2.02581297188538	0.88	0.151	0	Nuclei	SLC39A11
SLIT2	0	2.01786489214502	0.824	0.299	0	Nuclei	SLIT2
ADGRB3	0	2.00600809579472	0.909	0.13	0	Nuclei	ADGRB3
ADK	0	1.99452441838126	0.967	0.409	0	Nuclei	ADK
LRMDA	0	1.98893916302684	0.693	0.148	0	Nuclei	LRMDA
KHDRBS2	0	1.98659285611944	0.864	0.144	0	Nuclei	KHDRBS2
TTC28	0	1.9756650883618	0.922	0.212	0	Nuclei	TTC28
BTBD9	0	1.96042436642574	0.876	0.094	0	Nuclei	BTBD9
FBXL7	0	1.9595049533247	0.833	0.127	0	Nuclei	FBXL7
CDKAL1	0	1.95359414256872	0.878	0.146	0	Nuclei	CDKAL1
PIGL	0	1.94510319559621	0.909	0.39	0	Nuclei	PIGL
ROR2	0	1.92607423437565	0.726	0.14	0	Nuclei	ROR2
PRKG1	0	1.92251322116693	0.728	0.182	0	Nuclei	PRKG1
TCF12	0	1.91112876986301	0.95	0.395	0	Nuclei	TCF12
DLEU2	0	1.90510838654174	0.946	0.375	0	Nuclei	DLEU2
FAF1	0	1.89046388891892	0.933	0.278	0	Nuclei	FAF1
MIR181A1HG	0	1.88178335110973	0.952	0.324	0	Nuclei	MIR181A1HG
AGAP1	0	1.88115937998954	0.855	0.153	0	Nuclei	AGAP1
LRP1B	0	1.86674452637808	0.838	0.065	0	Nuclei	LRP1B
FAT3	0	1.86271433495019	0.944	0.521	0	Nuclei	FAT3
ADAMTS18	0	1.841118133496	0.694	0.164	0	Nuclei	ADAMTS18
NAALADL2	0	1.83307038804567	0.848	0.095	0	Nuclei	NAALADL2
PARD3	0	1.83132599610357	0.911	0.158	0	Nuclei	PARD3
SOX6	0	1.82635432055168	0.957	0.479	0	Nuclei	SOX6
CASC15	0	1.82537414679245	0.758	0.283	0	Nuclei	CASC15
CACNA1B	0	1.82358858897643	0.523	0.1	0	Nuclei	CACNA1B
AC099560.1	0	1.820756746407	0.451	0.011	0	Nuclei	AC099560.1
SMYD3	0	1.82007786287819	0.866	0.101	0	Nuclei	SMYD3
GRIK2	0	1.79116263543565	0.91	0.206	0	Nuclei	GRIK2
EXOC4	0	1.75695926002276	0.933	0.302	0	Nuclei	EXOC4
TPST1	0	1.75557085377539	0.915	0.302	0	Nuclei	TPST1
SCMH1	0	1.74694831480311	0.857	0.184	0	Nuclei	SCMH1
SIPA1L1	0	1.7357130444579	0.95	0.406	0	Nuclei	SIPA1L1
TENM3	0	1.72743285415238	0.913	0.285	0	Nuclei	TENM3
LINC02307	0	1.71767131942984	0.283	0.042	0	Nuclei	LINC02307
ROBO1	0	1.71373024261312	0.774	0.216	0	Nuclei	ROBO1
PHLPP1	0	1.70418990602715	0.895	0.175	0	Nuclei	PHLPP1
RABGAP1L	0	1.69994400514291	0.919	0.279	0	Nuclei	RABGAP1L
TRPM3	0	1.69461138349266	0.645	0.068	0	Nuclei	TRPM3
MAGI2	0	1.68239770786674	0.86	0.198	0	Nuclei	MAGI2
PVT1	0	1.67977254125644	0.798	0.177	0	Nuclei	PVT1
PLCB1	0	1.67104454697836	0.717	0.21	0	Nuclei	PLCB1
SPIDR	0	1.66977373475483	0.87	0.148	0	Nuclei	SPIDR
STAG1	0	1.6695115423163	0.926	0.357	0	Nuclei	STAG1
SUPT3H	0	1.6592099352549	0.867	0.184	0	Nuclei	SUPT3H
RABGEF1	0	1.65603889840792	0.924	0.24	0	Nuclei	RABGEF1
PTPRS	0	1.64945254154863	0.857	0.119	0	Nuclei	PTPRS
MBD5	0	1.64769861436966	0.96	0.492	0	Nuclei	MBD5
GPHN	0	1.6449354079387	0.692	0.141	0	Nuclei	GPHN
BNC2	0	1.64198544312882	0.589	0.169	0	Nuclei	BNC2
EFNA5	0	1.63796530074003	0.621	0.105	0	Nuclei	EFNA5
TOX	0	1.62097656500024	0.651	0.083	0	Nuclei	TOX
FTO	0	1.61892739267461	0.892	0.241	0	Nuclei	FTO
AC138627.1	0	1.61676332898562	0.434	0.059	0	Nuclei	AC138627.1
PTK2	0	1.60787558264524	0.947	0.355	0	Nuclei	PTK2
MAML3	0	1.607194894693	0.7	0.13	0	Nuclei	MAML3
SND1	0	1.60664955497066	0.963	0.477	0	Nuclei	SND1
LINC00511	0	1.60466675916529	0.773	0.276	0	Nuclei	LINC00511
MIR924HG	0	1.59541196544635	0.652	0.106	0	Nuclei	MIR924HG
RERE	0	1.59533460506829	0.962	0.511	0	Nuclei	RERE
ERC1	0	1.5862348879741	0.939	0.413	0	Nuclei	ERC1
MAML2	0	1.56825515050899	0.87	0.295	0	Nuclei	MAML2
JMJD1C	0	1.56820646964991	0.948	0.532	0	Nuclei	JMJD1C
SLIT3	0	1.5664926411455	0.797	0.415	0	Nuclei	SLIT3
VPS13B	0	1.56475164016178	0.934	0.239	0	Nuclei	VPS13B
SCFD2	0	1.563338411775	0.846	0.093	0	Nuclei	SCFD2
PCCA	0	1.55398565890397	0.832	0.157	0	Nuclei	PCCA
BBS9	0	1.52502127284979	0.83	0.11	0	Nuclei	BBS9
AOPEP	0	1.52349186360452	0.922	0.398	0	Nuclei	AOPEP
UNC5C	0	1.51800711828191	0.806	0.136	0	Nuclei	UNC5C
TIAM2	0	1.51759916755211	0.901	0.306	0	Nuclei	TIAM2
ZCCHC7	0	1.51647837094814	0.926	0.33	0	Nuclei	ZCCHC7
SIK3	0	1.51511946125993	0.905	0.294	0	Nuclei	SIK3
FMNL2	0	1.51482843522525	0.847	0.212	0	Nuclei	FMNL2
HIP1	0	1.50713680914565	0.831	0.301	0	Nuclei	HIP1
CACNA1A	0	1.50679054004238	0.547	0.146	0	Nuclei	CACNA1A
ELMO1	0	1.50643489818727	0.737	0.127	0	Nuclei	ELMO1
CLASP1	0	1.49727888164046	0.909	0.315	0	Nuclei	CLASP1
EIF4G3	0	1.49710190720122	0.948	0.483	0	Nuclei	EIF4G3
TRIO	0	1.49394106208383	0.921	0.295	0	Nuclei	TRIO
BICC1	0	1.49262434211022	0.851	0.345	0	Nuclei	BICC1
DNM3	0	1.49178150321636	0.786	0.177	0	Nuclei	DNM3
JAZF1	0	1.48065817124614	0.661	0.126	0	Nuclei	JAZF1
LINC02476	0	1.47819447887768	0.276	0.115	0	Nuclei	LINC02476
CAMK1D	0	1.4712607833687	0.775	0.164	0	Nuclei	CAMK1D
EHBP1	0	1.46896953208332	0.851	0.271	0	Nuclei	EHBP1
GSE1	0	1.46851613745943	0.871	0.308	0	Nuclei	GSE1
EXT1	0	1.46793028955424	0.872	0.224	0	Nuclei	EXT1
AC068587.4	0	1.46646780114882	0.392	0.137	0	Nuclei	AC068587.4
RAD51B	0	1.46544864634433	0.791	0.053	0	Nuclei	RAD51B
APBB2	0	1.46399907104451	0.842	0.219	0	Nuclei	APBB2
PBX3	0	1.46215745101718	0.854	0.308	0	Nuclei	PBX3
PKP4	0	1.46199230488662	0.854	0.336	0	Nuclei	PKP4
TBC1D5	0	1.45958128452825	0.846	0.207	0	Nuclei	TBC1D5
SSH2	0	1.45847049309316	0.849	0.215	0	Nuclei	SSH2
FRMPD4	0	1.44968385680505	0.713	0.063	0	Nuclei	FRMPD4
CAMK2D	0	1.44599790778042	0.954	0.508	0	Nuclei	CAMK2D
COX10-AS1	0	1.44374138507072	0.797	0.277	0	Nuclei	COX10-AS1
UST	0	1.44320033250126	0.72	0.154	0	Nuclei	UST
NSMCE2	0	1.44318784479647	0.872	0.218	0	Nuclei	NSMCE2
DENND1A	0	1.43615166507949	0.814	0.095	0	Nuclei	DENND1A
TANC2	0	1.43484608510636	0.886	0.382	0	Nuclei	TANC2
PRKCA	0	1.43400535644172	0.81	0.26	0	Nuclei	PRKCA
ZBTB7C	0	1.42665176528098	0.733	0.132	0	Nuclei	ZBTB7C
GRM7	0	1.4264571847905	0.307	0.055	0	Nuclei	GRM7
INVS	0	1.41863338346177	0.801	0.127	0	Nuclei	INVS
NRXN3	0	1.41735696953985	0.599	0.041	0	Nuclei	NRXN3
EXOC6B	0	1.41527245843608	0.814	0.11	0	Nuclei	EXOC6B
ZNF609	0	1.41525982315223	0.88	0.253	0	Nuclei	ZNF609
SOX5	0	1.40591465051063	0.59	0.115	0	Nuclei	SOX5
ACACA	0	1.399845288275	0.828	0.17	0	Nuclei	ACACA
OPHN1	0	1.39763190090686	0.781	0.156	0	Nuclei	OPHN1
EHMT1	0	1.39342857769239	0.876	0.403	0	Nuclei	EHMT1
PDZD2	0	1.39317071466046	0.701	0.164	0	Nuclei	PDZD2
ASAP1	0	1.39307590347166	0.907	0.375	0	Nuclei	ASAP1
TBL1X	0	1.38984684861513	0.76	0.218	0	Nuclei	TBL1X
COP1	0	1.38205300405402	0.877	0.189	0	Nuclei	COP1
PDZRN3	0	1.38027050324051	0.686	0.143	0	Nuclei	PDZRN3
MIR99AHG	0	1.37404078269371	0.879	0.387	0	Nuclei	MIR99AHG
MED13L	0	1.3730495969369	0.973	0.606	0	Nuclei	MED13L
AC008014.1	0	1.36415970622345	0.625	0.096	0	Nuclei	AC008014.1
SRPK2	0	1.3638409312189	0.934	0.443	0	Nuclei	SRPK2
PTCHD1-AS	0	1.35736225933072	0.549	0.002	0	Nuclei	PTCHD1-AS
LRBA	0	1.35645603531562	0.814	0.241	0	Nuclei	LRBA
EDIL3	0	1.35593643155361	0.807	0.424	0	Nuclei	EDIL3
GTDC1	0	1.35558835514684	0.794	0.238	0	Nuclei	GTDC1
PACS1	0	1.35347068239634	0.829	0.186	0	Nuclei	PACS1
CEP112	0	1.35303217857257	0.746	0.195	0	Nuclei	CEP112
AHCYL2	0	1.35258653015186	0.764	0.143	0	Nuclei	AHCYL2
TRPS1	0	1.35016975801512	0.958	0.584	0	Nuclei	TRPS1
ZNF521	0	1.34820417057307	0.879	0.309	0	Nuclei	ZNF521
FTX	0	1.34804583726868	0.974	0.592	0	Nuclei	FTX
TANC1	0	1.34658102005851	0.873	0.431	0	Nuclei	TANC1
ATXN7L1	0	1.34545763826827	0.812	0.117	0	Nuclei	ATXN7L1
LINC02163	0	1.34127670865668	0.288	0.028	0	Nuclei	LINC02163
RASAL2	0	1.33895343806292	0.863	0.299	0	Nuclei	RASAL2
PSD3	0	1.33602650509253	0.847	0.404	0	Nuclei	PSD3
INSR	0	1.33208632516522	0.93	0.554	0	Nuclei	INSR
BICRAL	0	1.32788338332219	0.777	0.221	0	Nuclei	BICRAL
SATB2	0	1.32690436318777	0.796	0.355	0	Nuclei	SATB2
AC069277.1	0	1.32282086103255	0.301	0.181	0	Nuclei	AC069277.1
LPP	0	1.32124454833429	0.894	0.485	0	Nuclei	LPP
STON2	0	1.32090226342346	0.77	0.259	0	Nuclei	STON2
FRAS1	0	1.3199403421654	0.665	0.138	0	Nuclei	FRAS1
CBFA2T2	0	1.31964560867243	0.871	0.28	0	Nuclei	CBFA2T2
STK3	0	1.31940027385543	0.86	0.269	0	Nuclei	STK3
PCDH9	0	1.31935887744418	0.602	0.349	0	Nuclei	PCDH9
CUX1	0	1.31827761964891	0.885	0.357	0	Nuclei	CUX1
SETBP1	0	1.31772623747528	0.801	0.259	0	Nuclei	SETBP1
SLC4A10	0	1.31424188980821	0.331	0.043	0	Nuclei	SLC4A10
PHACTR1	0	1.30727936962682	0.451	0.062	0	Nuclei	PHACTR1
ZSWIM6	0	1.30540598459181	0.831	0.223	0	Nuclei	ZSWIM6
LSAMP	0	1.30181133569447	0.581	0.093	0	Nuclei	LSAMP
GHR	0	1.29926343684599	0.679	0.12	0	Nuclei	GHR
FHOD3	0	1.29848514411304	0.678	0.144	0	Nuclei	FHOD3
MRTFA	0	1.29810322721625	0.808	0.12	0	Nuclei	MRTFA
CARD18	0	1.29769178719248	0.272	0.024	0	Nuclei	CARD18
KDM2A	0	1.29734588403462	0.918	0.4	0	Nuclei	KDM2A
TOM1L2	0	1.29545316661305	0.909	0.447	0	Nuclei	TOM1L2
CAMKMT	0	1.29397676819203	0.735	0.063	0	Nuclei	CAMKMT
FCHSD2	0	1.29324733517229	0.838	0.237	0	Nuclei	FCHSD2
CLMP	0	1.29244809254981	0.834	0.484	0	Nuclei	CLMP
PPP6R3	0	1.28661216001044	0.9	0.336	0	Nuclei	PPP6R3
DOCK4	0	1.28375936106839	0.588	0.182	0	Nuclei	DOCK4
XYLT1	0	1.28212835911332	0.697	0.297	0	Nuclei	XYLT1
NCAM1	0	1.28179419987257	0.852	0.448	0	Nuclei	NCAM1
HULC	0	1.27481090288147	0.552	0.143	0	Nuclei	HULC
RAI1	0	1.27157630565308	0.891	0.443	0	Nuclei	RAI1
GMDS	0	1.27038699198257	0.769	0.133	0	Nuclei	GMDS
CHSY3	0	1.26993151950549	0.703	0.05	0	Nuclei	CHSY3
COG5	0	1.26985896451325	0.828	0.212	0	Nuclei	COG5
SBF2	0	1.26963125732426	0.879	0.287	0	Nuclei	SBF2
NKAIN2	0	1.26948280136624	0.539	0.036	0	Nuclei	NKAIN2
NCOA2	0	1.26893804064434	0.853	0.309	0	Nuclei	NCOA2
ENAH	0	1.26742449377288	0.895	0.574	0	Nuclei	ENAH
EPHA3	0	1.26569100180928	0.842	0.276	0	Nuclei	EPHA3
CMSS1	0	1.26148379545867	0.823	0.285	0	Nuclei	CMSS1
KIF13A	0	1.26136676263586	0.761	0.248	0	Nuclei	KIF13A
TEX41	0	1.25885082737968	0.696	0.187	0	Nuclei	TEX41
AC090015.1	0	1.25747803441918	0.283	0.125	0	Nuclei	AC090015.1
TRAPPC9	0	1.25702192719195	0.755	0.076	0	Nuclei	TRAPPC9
STARD13	0	1.25627447567214	0.753	0.159	0	Nuclei	STARD13
SMAD3	0	1.25535405223067	0.884	0.396	0	Nuclei	SMAD3
FBXL17	0	1.25334046552361	0.744	0.124	0	Nuclei	FBXL17
PDE4D	0	1.25260719556727	0.749	0.142	0	Nuclei	PDE4D
FAM168A	0	1.25010659030364	0.847	0.268	0	Nuclei	FAM168A
PRELID2	0	1.24885718607762	0.768	0.235	0	Nuclei	PRELID2
GLI2	0	1.24591705543707	0.713	0.241	0	Nuclei	GLI2
GBE1	0	1.24331834711028	0.625	0.229	0	Nuclei	GBE1
ZBTB20	0	1.24204832601776	0.895	0.469	0	Nuclei	ZBTB20
MTHFD1L	0	1.24080776957812	0.74	0.161	0	Nuclei	MTHFD1L
TBC1D22A	0	1.23826768777146	0.794	0.136	0	Nuclei	TBC1D22A
DIP2C	0	1.23809867294809	0.84	0.242	0	Nuclei	DIP2C
ERBB4	0	1.23769627928712	0.369	0.059	0	Nuclei	ERBB4
PARD3B	0	1.23767879240244	0.716	0.055	0	Nuclei	PARD3B
PAN3	0	1.23739562185655	0.874	0.252	0	Nuclei	PAN3
DOCK1	0	1.22821205911579	0.793	0.218	0	Nuclei	DOCK1
PTBP2	0	1.22756155008781	0.913	0.434	0	Nuclei	PTBP2
DPYD	0	1.22645394438457	0.352	0.115	0	Nuclei	DPYD
KDM4B	0	1.22559072922135	0.76	0.27	0	Nuclei	KDM4B
AC098829.1	0	1.22420965251127	0.515	0.005	0	Nuclei	AC098829.1
PIBF1	0	1.22371479094947	0.766	0.199	0	Nuclei	PIBF1
GTF2IRD1	0	1.22345593923058	0.776	0.143	0	Nuclei	GTF2IRD1
FARS2	0	1.22300994138061	0.74	0.074	0	Nuclei	FARS2
ZFPM2	0	1.22156786438875	0.457	0.106	0	Nuclei	ZFPM2
PIEZO2	0	1.21823730444367	0.579	0.159	0	Nuclei	PIEZO2
WWP2	0	1.21788941334665	0.961	0.66	0	Nuclei	WWP2
GATAD2B	0	1.21758985066079	0.907	0.424	0	Nuclei	GATAD2B
BICD1	0	1.21746924169442	0.771	0.242	0	Nuclei	BICD1
KAZN	0	1.21419243584832	0.625	0.173	0	Nuclei	KAZN
RBMS3	0	1.21191696473308	0.629	0.249	0	Nuclei	RBMS3
CSMD3	0	1.21093875940416	0.282	0.1	0	Nuclei	CSMD3
IGF2BP3	0	1.20985448451541	0.777	0.295	0	Nuclei	IGF2BP3
UGGT2	0	1.20984955365267	0.848	0.332	0	Nuclei	UGGT2
PDS5A	0	1.20968065672504	0.893	0.485	0	Nuclei	PDS5A
TLL1	0	1.20895648609264	0.559	0.104	0	Nuclei	TLL1
FBXO42	0	1.20710431219489	0.845	0.234	0	Nuclei	FBXO42
AFF3	0	1.20402501468291	0.514	0.052	0	Nuclei	AFF3
CBLB	0	1.20128752424296	0.856	0.289	0	Nuclei	CBLB
ITFG1	0	1.20055639274919	0.844	0.389	0	Nuclei	ITFG1
WDPCP	0	1.19995318402695	0.777	0.159	0	Nuclei	WDPCP
ACYP2	0	1.1998637986519	0.735	0.123	0	Nuclei	ACYP2
METTL15	0	1.19816668997466	0.796	0.164	0	Nuclei	METTL15
DAAM2	0	1.19780596798594	0.691	0.344	0	Nuclei	DAAM2
ITCH	0	1.19714373571554	0.907	0.422	0	Nuclei	ITCH
GAB1	0	1.19271558439272	0.78	0.177	0	Nuclei	GAB1
IL1RAPL2	0	1.19250215222506	0.36	0.021	0	Nuclei	IL1RAPL2
COL27A1	0	1.19191865588774	0.789	0.456	0	Nuclei	COL27A1
MAGI1	0	1.18807319374825	0.488	0.14	0	Nuclei	MAGI1
TNKS	0	1.18776046844549	0.867	0.305	0	Nuclei	TNKS
FLRT2	0	1.18727044483014	0.867	0.44	0	Nuclei	FLRT2
MGAT5	0	1.18596361641961	0.754	0.261	0	Nuclei	MGAT5
FYN	0	1.18002972361543	0.869	0.416	0	Nuclei	FYN
TMEM117	0	1.17571221180934	0.677	0.096	0	Nuclei	TMEM117
CD36	0	1.17552127514703	0.514	0.258	0	Nuclei	CD36
FANCC	0	1.17229404195015	0.764	0.164	0	Nuclei	FANCC
TMCC1	0	1.17111272204576	0.766	0.157	0	Nuclei	TMCC1
FNDC3B	0	1.16882680977888	0.965	0.639	0	Nuclei	FNDC3B
PLXDC2	0	1.16665682203274	0.635	0.243	0	Nuclei	PLXDC2
AL365295.1	0	1.16617136127544	0.635	0.061	0	Nuclei	AL365295.1
SDK2	0	1.16229501344713	0.737	0.283	0	Nuclei	SDK2
TENM2	0	1.1603291697366	0.396	0.035	0	Nuclei	TENM2
ZNF407	0	1.15819034698776	0.799	0.177	0	Nuclei	ZNF407
CDC42BPA	0	1.15812902250866	0.878	0.502	0	Nuclei	CDC42BPA
STK39	0	1.15768507694472	0.801	0.287	0	Nuclei	STK39
WDR70	0	1.15754705540953	0.844	0.242	0	Nuclei	WDR70
RNF38	0	1.15344502241315	0.837	0.264	0	Nuclei	RNF38
RPTOR	0	1.15325404444686	0.76	0.087	0	Nuclei	RPTOR
MAP4	0	1.15057059098484	0.914	0.509	0	Nuclei	MAP4
FAM222B	0	1.1498840367666	0.771	0.135	0	Nuclei	FAM222B
CAMTA1	0	1.14913534338806	0.85	0.445	0	Nuclei	CAMTA1
R3HDM2	0	1.14823588785344	0.87	0.415	0	Nuclei	R3HDM2
PDE7B	0	1.14763458561043	0.557	0.075	0	Nuclei	PDE7B
PBX1	0	1.14675711154913	0.776	0.447	0	Nuclei	PBX1
PID1	0	1.14625408398321	0.555	0.145	0	Nuclei	PID1
KCNMA1	0	1.14405621566177	0.741	0.412	0	Nuclei	KCNMA1
MAST2	0	1.14398227208044	0.79	0.209	0	Nuclei	MAST2
VWA8	0	1.14323842458752	0.765	0.11	0	Nuclei	VWA8
UTRN	0	1.14253375966188	0.915	0.489	0	Nuclei	UTRN
UBE2E2	0	1.1419833178514	0.644	0.174	0	Nuclei	UBE2E2
LUZP2	0	1.14128165594579	0.618	0.136	0	Nuclei	LUZP2
SAMD4A	0	1.14058657421354	0.678	0.228	0	Nuclei	SAMD4A
LINC01473	0	1.13757890935757	0.719	0.09	0	Nuclei	LINC01473
MAP2K5	0	1.13478950060032	0.74	0.105	0	Nuclei	MAP2K5
ITPR2	0	1.13468464859825	0.636	0.309	0	Nuclei	ITPR2
KLF12	0	1.13407081502889	0.761	0.251	0	Nuclei	KLF12
DTNA	0	1.1327561950755	0.584	0.152	0	Nuclei	DTNA
HLCS	0	1.13065863549906	0.697	0.125	0	Nuclei	HLCS
C11orf49	0	1.12984514791074	0.718	0.114	0	Nuclei	C11orf49
POLA1	0	1.12958893995054	0.689	0.109	0	Nuclei	POLA1
NCOR1	0	1.12806407294247	0.965	0.791	0	Nuclei	NCOR1
EPHA5	0	1.12788035372996	0.666	0.175	0	Nuclei	EPHA5
MYO9A	0	1.12205390247075	0.91	0.464	0	Nuclei	MYO9A
KIRREL1	0	1.11978055084278	0.819	0.359	0	Nuclei	KIRREL1
GLI3	0	1.11909412868902	0.777	0.223	0	Nuclei	GLI3
AMBRA1	0	1.11801606563056	0.763	0.078	0	Nuclei	AMBRA1
EVI5	0	1.11701474436733	0.856	0.388	0	Nuclei	EVI5
ETV6	0	1.11344875688445	0.735	0.208	0	Nuclei	ETV6
MAP2K4	0	1.11254236710547	0.848	0.369	0	Nuclei	MAP2K4
ARHGAP10	0	1.11211294622812	0.769	0.195	0	Nuclei	ARHGAP10
BACH1	0	1.10886910811185	0.76	0.279	0	Nuclei	BACH1
ZRANB3	0	1.10640109647237	0.733	0.104	0	Nuclei	ZRANB3
SMURF1	0	1.10481532495106	0.721	0.136	0	Nuclei	SMURF1
CDH11	0	1.10255698961034	0.962	0.762	0	Nuclei	CDH11
DISC1FP1	0	1.10045925124645	0.279	0.084	0	Nuclei	DISC1FP1
APOLD1	0	1.10035413240792	0.569	0.171	0	Nuclei	APOLD1
ANKRD17	0	1.09893678056774	0.927	0.477	0	Nuclei	ANKRD17
TBC1D4	0	1.09644052143908	0.809	0.274	0	Nuclei	TBC1D4
MYO10	0	1.0957766216458	0.838	0.376	0	Nuclei	MYO10
ARL15	0	1.09577012033347	0.665	0.043	0	Nuclei	ARL15
CRTC1	0	1.09499321420435	0.747	0.153	0	Nuclei	CRTC1
PTPRD	0	1.09363903554283	0.705	0.273	0	Nuclei	PTPRD
SREBF2	0	1.09259505594402	0.716	0.184	0	Nuclei	SREBF2
LINC02377	0	1.0905825227125	0.388	0.151	0	Nuclei	LINC02377
SUGCT	0	1.08918238765526	0.619	0.051	0	Nuclei	SUGCT
TLN2	0	1.08917384067984	0.698	0.197	0	Nuclei	TLN2
PEAK1	0	1.08867937302606	0.788	0.271	0	Nuclei	PEAK1
KCNQ5	0	1.08859338161028	0.352	0.037	0	Nuclei	KCNQ5
BIRC6	0	1.08230853238156	0.916	0.505	0	Nuclei	BIRC6
CHCHD3	0	1.07994515566033	0.792	0.229	0	Nuclei	CHCHD3
RUNX1T1	0	1.07896108878721	0.864	0.4	0	Nuclei	RUNX1T1
INPP4B	0	1.0786931292833	0.656	0.104	0	Nuclei	INPP4B
SEMA6D	0	1.07866381018133	0.522	0.145	0	Nuclei	SEMA6D
CNTN4	0	1.07771252773734	0.554	0.058	0	Nuclei	CNTN4
EDA	0	1.077548347767	0.532	0.047	0	Nuclei	EDA
NAV1	0	1.07696080928633	0.753	0.316	0	Nuclei	NAV1
KDM6A	0	1.07667705056477	0.823	0.217	0	Nuclei	KDM6A
RB1	0	1.07495102844627	0.774	0.241	0	Nuclei	RB1
BCKDHB	0	1.07491065724367	0.746	0.165	0	Nuclei	BCKDHB
ARHGEF18	0	1.0735638703624	0.764	0.18	0	Nuclei	ARHGEF18
AC007364.1	0	1.07352810958517	0.495	0.092	0	Nuclei	AC007364.1
INSC	0	1.0711610147522	0.704	0.201	0	Nuclei	INSC
ST3GAL3	0	1.07037841534571	0.748	0.174	0	Nuclei	ST3GAL3
CDHR3	0	1.07013959684022	0.694	0.114	0	Nuclei	CDHR3
PRKD1	0	1.06891495258181	0.58	0.056	0	Nuclei	PRKD1
LCORL	0	1.06702061863304	0.864	0.453	0	Nuclei	LCORL
NINL	0	1.06647927411337	0.701	0.166	0	Nuclei	NINL
SEPTIN9	0	1.0656296043814	0.871	0.478	0	Nuclei	SEPTIN9
PLEKHA5	0	1.06392788361505	0.869	0.431	0	Nuclei	PLEKHA5
DHRSX	0	1.06323508430668	0.656	0.096	0	Nuclei	DHRSX
UBE3C	0	1.06272080127595	0.843	0.302	0	Nuclei	UBE3C
NLGN1	0	1.06115253906889	0.503	0.026	0	Nuclei	NLGN1
SIPA1L3	0	1.05903714113855	0.694	0.082	0	Nuclei	SIPA1L3
TTC17	0	1.0590250743833	0.823	0.347	0	Nuclei	TTC17
MAP4K3	0	1.05873298305514	0.83	0.278	0	Nuclei	MAP4K3
MCU	0	1.05863670541432	0.719	0.144	0	Nuclei	MCU
PTPRG	0	1.05814936804605	0.52	0.129	0	Nuclei	PTPRG
ATP9B	0	1.05660811525221	0.793	0.216	0	Nuclei	ATP9B
STIM1	0	1.05563380231896	0.749	0.237	0	Nuclei	STIM1
PALLD	0	1.0545786193901	0.803	0.437	0	Nuclei	PALLD
EBF1	0	1.05330912816657	0.816	0.378	0	Nuclei	EBF1
FARP1	0	1.05262872313365	0.903	0.524	0	Nuclei	FARP1
DIAPH2	0	1.05214195619436	0.727	0.179	0	Nuclei	DIAPH2
ARHGAP32	0	1.05030103286956	0.768	0.174	0	Nuclei	ARHGAP32
PRICKLE1	0	1.04815463087605	0.465	0.141	0	Nuclei	PRICKLE1
MYO9B	0	1.0479300629621	0.835	0.351	0	Nuclei	MYO9B
NEO1	0	1.04677875861212	0.807	0.335	0	Nuclei	NEO1
PDE8A	0	1.04656887949992	0.73	0.26	0	Nuclei	PDE8A
TEAD1	0	1.04390620726405	0.884	0.542	0	Nuclei	TEAD1
KMT2C	0	1.04167367156193	0.942	0.58	0	Nuclei	KMT2C
AKAP10	0	1.04022225096476	0.891	0.419	0	Nuclei	AKAP10
FOXN3	0	1.03982362143962	0.769	0.458	0	Nuclei	FOXN3
PCDH7	0	1.03924880646572	0.482	0.304	0	Nuclei	PCDH7
GATAD2A	0	1.03893826442152	0.791	0.341	0	Nuclei	GATAD2A
BACH2	0	1.03782744411082	0.557	0.073	0	Nuclei	BACH2
FOXP2	0	1.03647096928423	0.501	0.149	0	Nuclei	FOXP2
SNX29	0	1.0358150893566	0.693	0.145	0	Nuclei	SNX29
AGBL4	0	1.03560573010586	0.364	0.026	0	Nuclei	AGBL4
STAU2	0	1.03451470271617	0.699	0.189	0	Nuclei	STAU2
HIBADH	0	1.03436662128565	0.757	0.212	0	Nuclei	HIBADH
COMMD10	0	1.03295527724841	0.682	0.137	0	Nuclei	COMMD10
MCC	0	1.03244672158817	0.667	0.119	0	Nuclei	MCC
TTTY14	0	1.03127248009472	0.313	0.139	0	Nuclei	TTTY14
NR6A1	0	1.03079082356774	0.623	0.05	0	Nuclei	NR6A1
FBXL20	0	1.02940893368302	0.765	0.202	0	Nuclei	FBXL20
GBF1	0	1.02664873572923	0.768	0.188	0	Nuclei	GBF1
RARB	0	1.02663673166122	0.632	0.14	0	Nuclei	RARB
NF1	0	1.0248601036899	0.66	0.319	0	Nuclei	NF1
UBE2R2	0	1.02388731204176	0.882	0.484	0	Nuclei	UBE2R2
LHFPL2	0	1.02281658745189	0.681	0.158	0	Nuclei	LHFPL2
ZFHX3	0	1.02273470144835	0.885	0.615	0	Nuclei	ZFHX3
FRMD4A	0	1.02240860124005	0.703	0.183	0	Nuclei	FRMD4A
ARHGAP15	0	1.02178674247346	0.33	0.135	0	Nuclei	ARHGAP15
AC097528.1	0	1.02071628579229	0.259	0.016	0	Nuclei	AC097528.1
AP001347.1	0	1.01942860819029	0.56	0.045	0	Nuclei	AP001347.1
ARHGAP42	0	1.01605033643999	0.746	0.209	0	Nuclei	ARHGAP42
PRUNE2	0	1.01475470641515	0.563	0.186	0	Nuclei	PRUNE2
PDSS2	0	1.01435554321328	0.696	0.098	0	Nuclei	PDSS2
OSBPL3	0	1.01400103509813	0.54	0.11	0	Nuclei	OSBPL3
LINC01060	0	1.01370562031307	0.293	0.066	0	Nuclei	LINC01060
CDRT4	0	1.01349092109304	0.646	0.095	0	Nuclei	CDRT4
RBM6	0	1.01302464261302	0.893	0.428	0	Nuclei	RBM6
RPRD2	0	1.01278168688573	0.791	0.272	0	Nuclei	RPRD2
NOS1AP	0	1.01174452244397	0.615	0.076	0	Nuclei	NOS1AP
NBAS	0	1.0112064897299	0.728	0.149	0	Nuclei	NBAS
DOCK3	0	1.01088988206251	0.297	0.066	0	Nuclei	DOCK3
CNTLN	0	1.01046597529666	0.782	0.398	0	Nuclei	CNTLN
FGFR2	0	1.01007252304564	0.686	0.302	0	Nuclei	FGFR2
SEMA3A	0	1.00980413279908	0.785	0.321	0	Nuclei	SEMA3A
RFX3	0	1.00857191245483	0.739	0.146	0	Nuclei	RFX3
FAM172A	0	1.0084838522721	0.745	0.191	0	Nuclei	FAM172A
NFAT5	0	1.0039826805626	0.898	0.477	0	Nuclei	NFAT5
DYRK1A	0	1.00389213268007	0.824	0.342	0	Nuclei	DYRK1A
PPP6R2	0	1.00372984637225	0.794	0.259	0	Nuclei	PPP6R2
KLHL22	0	1.00347023653498	0.689	0.141	0	Nuclei	KLHL22
ARID1B	0	1.0029316066596	0.951	0.638	0	Nuclei	ARID1B
DLG1	0	1.00193738635335	0.838	0.38	0	Nuclei	DLG1
VTI1A	0	1.00191156623079	0.671	0.145	0	Nuclei	VTI1A
DNM2	0	1.00149354665608	0.726	0.285	0	Nuclei	DNM2
ESR1	0	1.00051563243485	0.335	0.062	0	Nuclei	ESR1
ZEB2	0	1.00029024641879	0.956	0.786	0	Nuclei	ZEB2
MSI2	0	0.996503716411055	0.769	0.485	0	Nuclei	MSI2
ASH1L	0	0.994008465749667	0.965	0.727	0	Nuclei	ASH1L
DYM	0	0.993040203678821	0.731	0.159	0	Nuclei	DYM
ZMYM4	0	0.992682924003364	0.85	0.374	0	Nuclei	ZMYM4
CACNA2D1	0	0.991938167108095	0.551	0.175	0	Nuclei	CACNA2D1
PELI2	0	0.990422874846357	0.595	0.212	0	Nuclei	PELI2
NRF1	0	0.989159689907973	0.702	0.105	0	Nuclei	NRF1
ROR1	0	0.987646467987	0.48	0.05	0	Nuclei	ROR1
TFCP2	0	0.986673638552113	0.747	0.2	0	Nuclei	TFCP2
R3HDM1	0	0.986358413641188	0.804	0.318	0	Nuclei	R3HDM1
SPATS2	0	0.983933888552987	0.803	0.331	0	Nuclei	SPATS2
KIAA1328	0	0.983013074899682	0.671	0.148	0	Nuclei	KIAA1328
KANSL1	0	0.982956627538737	0.899	0.557	0	Nuclei	KANSL1
PRKCE	0	0.982940238492188	0.623	0.076	0	Nuclei	PRKCE
FRY	0	0.982911746161455	0.65	0.207	0	Nuclei	FRY
USP32	0	0.982606137432935	0.787	0.233	0	Nuclei	USP32
PRIM2	0	0.981442085289767	0.698	0.179	0	Nuclei	PRIM2
PRKRIP1	0	0.979747888258082	0.783	0.241	0	Nuclei	PRKRIP1
NFATC3	0	0.978881993445423	0.737	0.193	0	Nuclei	NFATC3
C15orf41	0	0.977729570491901	0.69	0.138	0	Nuclei	C15orf41
LINC01524	0	0.977002405597137	0.419	0.071	0	Nuclei	LINC01524
CHRM3	0	0.97670934200539	0.303	0.073	0	Nuclei	CHRM3
SH3PXD2B	0	0.976077641445822	0.694	0.182	0	Nuclei	SH3PXD2B
NHSL1	0	0.975890425955155	0.582	0.168	0	Nuclei	NHSL1
ASXL1	0	0.975831369974088	0.902	0.493	0	Nuclei	ASXL1
FHIT	0	0.975761877775937	0.379	0.054	0	Nuclei	FHIT
AL035401.1	0	0.974773673940628	0.261	0.004	0	Nuclei	AL035401.1
TMEM120B	0	0.973263325674162	0.658	0.129	0	Nuclei	TMEM120B
ARHGEF11	0	0.97294485885091	0.758	0.244	0	Nuclei	ARHGEF11
TCF7L2	0	0.970300597655707	0.84	0.442	0	Nuclei	TCF7L2
LDLRAD4	0	0.970286881582936	0.557	0.116	0	Nuclei	LDLRAD4
RALGAPA2	0	0.970120361047645	0.686	0.124	0	Nuclei	RALGAPA2
LINC01278	0	0.969428321826483	0.736	0.191	0	Nuclei	LINC01278
TBCK	0	0.969400645295355	0.733	0.136	0	Nuclei	TBCK
UBE2K	0	0.969093528607662	0.906	0.527	0	Nuclei	UBE2K
SLC16A1-AS1	0	0.96746410327223	0.808	0.356	0	Nuclei	SLC16A1-AS1
SPIRE1	0	0.967281084025271	0.706	0.17	0	Nuclei	SPIRE1
TVP23C	0	0.966702844231857	0.69	0.156	0	Nuclei	TVP23C
RBFOX2	0	0.96648193591487	0.876	0.508	0	Nuclei	RBFOX2
CCDC26	0	0.966353530350734	0.324	0.054	0	Nuclei	CCDC26
PSPC1	0	0.964159823062331	0.801	0.277	0	Nuclei	PSPC1
MAD1L1	0	0.964002894489777	0.746	0.208	0	Nuclei	MAD1L1
PDE3A	0	0.963365982496573	0.488	0.036	0	Nuclei	PDE3A
LDLRAD3	0	0.962552447799924	0.657	0.117	0	Nuclei	LDLRAD3
SCAF8	0	0.961522659349443	0.802	0.26	0	Nuclei	SCAF8
ADGRA3	0	0.96103549754827	0.714	0.336	0	Nuclei	ADGRA3
ST6GALNAC5	0	0.96085422744513	0.403	0.029	0	Nuclei	ST6GALNAC5
SPATA5	0	0.958823223798197	0.661	0.101	0	Nuclei	SPATA5
ARID2	0	0.958060601417232	0.795	0.333	0	Nuclei	ARID2
LRRC1	0	0.955936291657731	0.802	0.326	0	Nuclei	LRRC1
GPD2	0	0.952355845442403	0.733	0.279	0	Nuclei	GPD2
MON2	0	0.95172538701732	0.884	0.429	0	Nuclei	MON2
ABTB2	0	0.951437969415891	0.456	0.075	0	Nuclei	ABTB2
MKLN1	0	0.95141727833763	0.899	0.483	0	Nuclei	MKLN1
DDAH1	0	0.950959412159155	0.593	0.141	0	Nuclei	DDAH1
ME1	0	0.950638020941414	0.419	0.2	0	Nuclei	ME1
ATXN2	0	0.950063733812174	0.883	0.479	0	Nuclei	ATXN2
DENND2A	0	0.949637406350915	0.529	0.131	0	Nuclei	DENND2A
SMARCC1	0	0.949289273046406	0.86	0.425	0	Nuclei	SMARCC1
ATG7	0	0.948898077037136	0.648	0.161	0	Nuclei	ATG7
RNGTT	0	0.947376141079346	0.729	0.153	0	Nuclei	RNGTT
MEIS2	0	0.947143849398252	0.775	0.348	0	Nuclei	MEIS2
CRADD	0	0.946168249431339	0.584	0.058	0	Nuclei	CRADD
FER	0	0.946035037719552	0.714	0.167	0	Nuclei	FER
RAB11FIP3	0	0.945743962744781	0.703	0.112	0	Nuclei	RAB11FIP3
HECTD4	0	0.94432835063775	0.768	0.225	0	Nuclei	HECTD4
PLCB4	0	0.942946397570861	0.57	0.122	0	Nuclei	PLCB4
MIR31HG	0	0.942803553401594	0.375	0.036	0	Nuclei	MIR31HG
PIP5K1A	0	0.942543551018662	0.867	0.412	0	Nuclei	PIP5K1A
BABAM2	0	0.942255521613118	0.68	0.131	0	Nuclei	BABAM2
FAM13A	0	0.942161882515582	0.747	0.272	0	Nuclei	FAM13A
USP49	0	0.941861226475021	0.66	0.225	0	Nuclei	USP49
SCLT1	0	0.941556353251642	0.68	0.199	0	Nuclei	SCLT1
AL049828.1	0	0.940427925734343	0.436	0.051	0	Nuclei	AL049828.1
RCOR1	0	0.940075748121743	0.749	0.315	0	Nuclei	RCOR1
TRERF1	0	0.939675018680377	0.596	0.102	0	Nuclei	TRERF1
PTH1R	0	0.938631940242308	0.943	0.624	0	Nuclei	PTH1R
AC098588.3	0	0.937803922965598	0.456	0.011	0	Nuclei	AC098588.3
MLLT10	0	0.936836476894523	0.823	0.321	0	Nuclei	MLLT10
NUAK1	0	0.936701438314865	0.652	0.353	0	Nuclei	NUAK1
BMPR1A	0	0.935398599127946	0.731	0.209	0	Nuclei	BMPR1A
ZNF131	0	0.934137787557316	0.816	0.431	0	Nuclei	ZNF131
HDAC9	0	0.93379328204094	0.551	0.092	0	Nuclei	HDAC9
ARIH1	0	0.933017534617729	0.874	0.467	0	Nuclei	ARIH1
SAFB	0	0.93180734357624	0.848	0.433	0	Nuclei	SAFB
FOXK2	0	0.931281135449695	0.715	0.213	0	Nuclei	FOXK2
PDLIM5	0	0.930751896933607	0.827	0.41	0	Nuclei	PDLIM5
ANKRD36	0	0.930523446809621	0.838	0.368	0	Nuclei	ANKRD36
THADA	0	0.929457478749553	0.689	0.137	0	Nuclei	THADA
HDAC8	0	0.929430781972227	0.748	0.261	0	Nuclei	HDAC8
NCOA1	0	0.92935260189595	0.756	0.246	0	Nuclei	NCOA1
NUBPL	0	0.928843354376745	0.696	0.156	0	Nuclei	NUBPL
AC118549.1	0	0.927960506499987	0.852	0.393	0	Nuclei	AC118549.1
IGF1R	0	0.927950711214868	0.614	0.293	0	Nuclei	IGF1R
KIAA1958	0	0.927687297304531	0.634	0.131	0	Nuclei	KIAA1958
NDUFAF6	0	0.927493034746436	0.599	0.17	0	Nuclei	NDUFAF6
CERS6	0	0.926535647056012	0.752	0.29	0	Nuclei	CERS6
GOLGA8A	0	0.926496913701191	0.453	0.225	0	Nuclei	GOLGA8A
PHF21A	0	0.926485489282663	0.794	0.28	0	Nuclei	PHF21A
TTC7B	0	0.926382711490983	0.623	0.143	0	Nuclei	TTC7B
XPO5	0	0.926139114521026	0.727	0.31	0	Nuclei	XPO5
ADCY9	0	0.925962410090603	0.637	0.097	0	Nuclei	ADCY9
GARNL3	0	0.924179050609447	0.647	0.078	0	Nuclei	GARNL3
WDFY3	0	0.924169690537192	0.802	0.281	0	Nuclei	WDFY3
CADPS2	0	0.923866500412444	0.412	0.125	0	Nuclei	CADPS2
RFX7	0	0.922040947171068	0.755	0.228	0	Nuclei	RFX7
APPBP2	0	0.920541229532093	0.83	0.371	0	Nuclei	APPBP2
LMO7	0	0.920283845819085	0.893	0.561	0	Nuclei	LMO7
FOCAD	0	0.919652073048046	0.686	0.17	0	Nuclei	FOCAD
DENND5A	0	0.91961967885598	0.737	0.22	0	Nuclei	DENND5A
AC009120.2	0	0.919516421114863	0.734	0.191	0	Nuclei	AC009120.2
TASP1	0	0.918989318004259	0.685	0.121	0	Nuclei	TASP1
RNF216	0	0.918475927703186	0.842	0.384	0	Nuclei	RNF216
ARHGEF7	0	0.91843276063825	0.798	0.334	0	Nuclei	ARHGEF7
BRAF	0	0.917841935132646	0.843	0.408	0	Nuclei	BRAF
CADM1	0	0.916209484712744	0.933	0.601	0	Nuclei	CADM1
PHACTR4	0	0.913550134819745	0.792	0.379	0	Nuclei	PHACTR4
UBAP2	0	0.913386141681083	0.817	0.384	0	Nuclei	UBAP2
SOBP	0	0.913262899313751	0.7	0.248	0	Nuclei	SOBP
CCDC85A	0	0.913226217768814	0.518	0.092	0	Nuclei	CCDC85A
UBR1	0	0.912383683684906	0.804	0.284	0	Nuclei	UBR1
TMEM131	0	0.910669367070838	0.835	0.374	0	Nuclei	TMEM131
ATXN1	0	0.910273608792343	0.627	0.206	0	Nuclei	ATXN1
MAPKAP1	0	0.909614618088698	0.755	0.277	0	Nuclei	MAPKAP1
NSD2	0	0.909366689279342	0.77	0.398	0	Nuclei	NSD2
ABL1	0	0.908564825508374	0.685	0.205	0	Nuclei	ABL1
DENND5B	0	0.907368974817226	0.315	0.15	0	Nuclei	DENND5B
RPS6KC1	0	0.905131032000304	0.698	0.145	0	Nuclei	RPS6KC1
CDKN2B-AS1	0	0.904704539226574	0.614	0.187	0	Nuclei	CDKN2B-AS1
TBL1XR1	0	0.904549428208973	0.898	0.568	0	Nuclei	TBL1XR1
DGKI	0	0.90428141887878	0.525	0.09	0	Nuclei	DGKI
UBR2	0	0.90387394552085	0.83	0.406	0	Nuclei	UBR2
SSBP2	0	0.903395130889116	0.612	0.124	0	Nuclei	SSBP2
KIAA1217	0	0.902855713592928	0.72	0.295	0	Nuclei	KIAA1217
PI4KA	0	0.902792899506022	0.686	0.205	0	Nuclei	PI4KA
USP34	0	0.90250065803354	0.916	0.583	0	Nuclei	USP34
POU2F1	0	0.901117887026136	0.78	0.304	0	Nuclei	POU2F1
USP25	0	0.900963037464811	0.761	0.248	0	Nuclei	USP25
AC108734.4	0	0.900803893697132	0.585	0.142	0	Nuclei	AC108734.4
NTNG1	0	0.900734700058842	0.425	0.063	0	Nuclei	NTNG1
ATXN10	0	0.898068621083917	0.743	0.283	0	Nuclei	ATXN10
MAPK8	0	0.897250781207179	0.701	0.194	0	Nuclei	MAPK8
SNX8	0	0.89722115126984	0.667	0.176	0	Nuclei	SNX8
DIP2B	0	0.895185677886901	0.738	0.193	0	Nuclei	DIP2B
AL117329.1	0	0.893602502330327	0.365	0.168	0	Nuclei	AL117329.1
AC006001.2	0	0.893449128732682	0.622	0.022	0	Nuclei	AC006001.2
VPS13D	0	0.892447092597559	0.783	0.281	0	Nuclei	VPS13D
GMDS-DT	0	0.891922994115909	0.601	0.125	0	Nuclei	GMDS-DT
TOP3A	0	0.891717441412194	0.834	0.464	0	Nuclei	TOP3A
CPQ	0	0.891211962656107	0.739	0.306	0	Nuclei	CPQ
AF165147.1	0	0.891205495947876	0.441	0.039	0	Nuclei	AF165147.1
SLC35F4	0	0.890403552397505	0.237	0.032	0	Nuclei	SLC35F4
DCLK2	0	0.890059098240782	0.618	0.089	0	Nuclei	DCLK2
NLK	0	0.890020009843987	0.702	0.144	0	Nuclei	NLK
LINC00393	0	0.888035268006017	0.396	0.057	0	Nuclei	LINC00393
PITPNC1	0	0.88663243223889	0.473	0.06	0	Nuclei	PITPNC1
OXR1	0	0.884029111460909	0.767	0.388	0	Nuclei	OXR1
TTLL5	0	0.882572357996244	0.695	0.174	0	Nuclei	TTLL5
TRPM7	0	0.88206467176197	0.904	0.567	0	Nuclei	TRPM7
FOXJ3	0	0.881051314350051	0.828	0.374	0	Nuclei	FOXJ3
CSNK1G1	0	0.878574513464518	0.733	0.226	0	Nuclei	CSNK1G1
BRIP1	0	0.878227257218988	0.484	0.111	0	Nuclei	BRIP1
STXBP5	0	0.877412876484688	0.699	0.202	0	Nuclei	STXBP5
INPP4A	0	0.873856178206951	0.772	0.299	0	Nuclei	INPP4A
PUDP	0	0.873808409776214	0.518	0.051	0	Nuclei	PUDP
FAM193A	0	0.873795104299833	0.766	0.234	0	Nuclei	FAM193A
LMCD1-AS1	0	0.872738949948139	0.47	0.059	0	Nuclei	LMCD1-AS1
UBE4B	0	0.872267447026474	0.764	0.273	0	Nuclei	UBE4B
STX8	0	0.871044032617098	0.674	0.283	0	Nuclei	STX8
UBR5	0	0.870507592570822	0.918	0.56	0	Nuclei	UBR5
AUH	0	0.869970453779813	0.68	0.129	0	Nuclei	AUH
RAPGEF2	0	0.869827654776698	0.7	0.217	0	Nuclei	RAPGEF2
NUP153	0	0.869503037647602	0.754	0.354	0	Nuclei	NUP153
SMG6	0	0.868185999490509	0.69	0.181	0	Nuclei	SMG6
SYTL2	0	0.867855031770602	0.716	0.334	0	Nuclei	SYTL2
CMIP	0	0.866417616205787	0.726	0.272	0	Nuclei	CMIP
EML4	0	0.86620203362263	0.844	0.477	0	Nuclei	EML4
AL162493.1	0	0.865043045295753	0.241	0.007	0	Nuclei	AL162493.1
COL24A1	0	0.864875504086081	0.47	0.086	0	Nuclei	COL24A1
MIRLET7BHG	0	0.864060332458036	0.659	0.12	0	Nuclei	MIRLET7BHG
HS2ST1	0	0.863332636017524	0.701	0.246	0	Nuclei	HS2ST1
CASK	0	0.8626359917164	0.758	0.27	0	Nuclei	CASK
ERI3	0	0.862495550253676	0.765	0.279	0	Nuclei	ERI3
PAK1	0	0.861623125155887	0.712	0.238	0	Nuclei	PAK1
ESYT2	0	0.85983266756898	0.74	0.358	0	Nuclei	ESYT2
POU6F2	0	0.859394818068231	0.258	0.102	0	Nuclei	POU6F2
NVL	0	0.859268757561045	0.664	0.156	0	Nuclei	NVL
UBR3	0	0.859082323821903	0.778	0.273	0	Nuclei	UBR3
MICU1	0	0.858827351621352	0.693	0.231	0	Nuclei	MICU1
TBCD	0	0.857797532962794	0.695	0.207	0	Nuclei	TBCD
ZNF721	0	0.85732085675613	0.799	0.329	0	Nuclei	ZNF721
GPATCH8	0	0.857137499927436	0.826	0.43	0	Nuclei	GPATCH8
EPB41L2	0	0.852871125825087	0.91	0.571	0	Nuclei	EPB41L2
AL110292.1	0	0.852068756276745	0.252	0.055	0	Nuclei	AL110292.1
CCNY	0	0.851100665324942	0.717	0.246	0	Nuclei	CCNY
CCDC91	0	0.85085604150458	0.383	0.184	0	Nuclei	CCDC91
AP3B1	0	0.850646990059777	0.754	0.274	0	Nuclei	AP3B1
AL445255.1	0	0.84972618994056	0.242	0.003	0	Nuclei	AL445255.1
TRMT11	0	0.84954837024994	0.73	0.295	0	Nuclei	TRMT11
ARHGAP6	0	0.849393888239744	0.394	0.036	0	Nuclei	ARHGAP6
SOS1	0	0.8491018770885	0.762	0.294	0	Nuclei	SOS1
UPP2	0	0.848830162777521	0.32	0.013	0	Nuclei	UPP2
UMAD1	0	0.848239331630532	0.622	0.111	0	Nuclei	UMAD1
COA1	0	0.847678047287972	0.788	0.37	0	Nuclei	COA1
NCAM2	0	0.847442801114567	0.314	0.07	0	Nuclei	NCAM2
CRPPA	0	0.847408786520328	0.567	0.091	0	Nuclei	CRPPA
CEP192	0	0.847398807476399	0.63	0.167	0	Nuclei	CEP192
TBC1D19	0	0.847073274266867	0.634	0.133	0	Nuclei	TBC1D19
BMPR2	0	0.847027397733495	0.802	0.378	0	Nuclei	BMPR2
SPECC1L	0	0.846895513121735	0.696	0.232	0	Nuclei	SPECC1L
PPP1R12B	0	0.846711798844637	0.701	0.184	0	Nuclei	PPP1R12B
HERC1	0	0.846242615634129	0.835	0.415	0	Nuclei	HERC1
MNAT1	0	0.845038021679876	0.726	0.33	0	Nuclei	MNAT1
TNRC18	0	0.843723691496655	0.83	0.411	0	Nuclei	TNRC18
DPH6	0	0.843577729322655	0.553	0.126	0	Nuclei	DPH6
GSK3B	0	0.843143192872826	0.804	0.351	0	Nuclei	GSK3B
FRYL	0	0.842976281724054	0.775	0.313	0	Nuclei	FRYL
PDE4B	0	0.842790541680001	0.391	0.078	0	Nuclei	PDE4B
CTNND2	0	0.842465321160668	0.459	0.073	0	Nuclei	CTNND2
CADM2	0	0.842432405104841	0.354	0.034	0	Nuclei	CADM2
NCKAP5	0	0.842395052107122	0.479	0.102	0	Nuclei	NCKAP5
MAP4K4	0	0.841376307931895	0.865	0.549	0	Nuclei	MAP4K4
PPARD	0	0.841323949445917	0.694	0.188	0	Nuclei	PPARD
RABGAP1	0	0.841252023152905	0.779	0.32	0	Nuclei	RABGAP1
LINC01505	0	0.840279510199612	0.368	0.022	0	Nuclei	LINC01505
EIF2B3	0	0.839354776693756	0.703	0.227	0	Nuclei	EIF2B3
MAU2	0	0.83906502354922	0.796	0.342	0	Nuclei	MAU2
ZNF638	0	0.839052182827072	0.917	0.572	0	Nuclei	ZNF638
RGL1	0	0.838125258343001	0.694	0.198	0	Nuclei	RGL1
AEBP2	0	0.837170668584676	0.702	0.247	0	Nuclei	AEBP2
YEATS2	0	0.836449576239569	0.736	0.225	0	Nuclei	YEATS2
PRDM5	0	0.835865945672936	0.674	0.217	0	Nuclei	PRDM5
QTRT1	0	0.835817044654467	0.497	0.28	0	Nuclei	QTRT1
FMN1	0	0.835625696501666	0.629	0.193	0	Nuclei	FMN1
LINC00486	0	0.835047645526212	0.599	0.001	0	Nuclei	LINC00486
BTRC	0	0.834770522557754	0.636	0.083	0	Nuclei	BTRC
UVRAG	0	0.834761548706424	0.678	0.158	0	Nuclei	UVRAG
LINC01004	0	0.832366516509339	0.622	0.072	0	Nuclei	LINC01004
FLI1	0	0.832168741286388	0.643	0.176	0	Nuclei	FLI1
ANTXR1	0	0.832133098342674	0.65	0.24	0	Nuclei	ANTXR1
INO80	0	0.832130134736655	0.755	0.253	0	Nuclei	INO80
B4GALNT3	0	0.83182002364273	0.569	0.195	0	Nuclei	B4GALNT3
MLLT3	0	0.831598900461284	0.359	0.176	0	Nuclei	MLLT3
TNIK	0	0.830887524503968	0.6	0.133	0	Nuclei	TNIK
PAM	0	0.830402426252566	0.797	0.372	0	Nuclei	PAM
TNC	0	0.829997875410517	0.841	0.566	0	Nuclei	TNC
SLC10A7	0	0.829479906802524	0.631	0.132	0	Nuclei	SLC10A7
CTNND1	0	0.828875380875552	0.793	0.372	0	Nuclei	CTNND1
MARK3	0	0.828570755190725	0.836	0.458	0	Nuclei	MARK3
MICAL3	0	0.828177998428341	0.622	0.207	0	Nuclei	MICAL3
ZNF43	0	0.828073653723823	0.56	0.215	0	Nuclei	ZNF43
ARMH3	0	0.826740515105431	0.63	0.068	0	Nuclei	ARMH3
EYA4	0	0.825967138755397	0.61	0.152	0	Nuclei	EYA4
SLC20A2	0	0.825887575265019	0.547	0.094	0	Nuclei	SLC20A2
AFF1	0	0.825791697986853	0.656	0.217	0	Nuclei	AFF1
EPHB2	0	0.824363079676219	0.524	0.116	0	Nuclei	EPHB2
EYA1	0	0.824228368684209	0.427	0.042	0	Nuclei	EYA1
TMEM135	0	0.823362765035443	0.631	0.144	0	Nuclei	TMEM135
CBFB	0	0.821854843197929	0.817	0.443	0	Nuclei	CBFB
ARHGAP24	0	0.821779379996438	0.444	0.079	0	Nuclei	ARHGAP24
PRTG	0	0.821117707932396	0.725	0.28	0	Nuclei	PRTG
TYW1	0	0.820887101030929	0.633	0.094	0	Nuclei	TYW1
CCDC18-AS1	0	0.820136703802607	0.789	0.395	0	Nuclei	CCDC18-AS1
KDM4C	0	0.820113045331885	0.623	0.127	0	Nuclei	KDM4C
MTAP	0	0.819798221647543	0.729	0.346	0	Nuclei	MTAP
PRKACB	0	0.818080989530796	0.685	0.208	0	Nuclei	PRKACB
TJP1	0	0.818038040083986	0.807	0.464	0	Nuclei	TJP1
EPC2	0	0.817992557037164	0.755	0.353	0	Nuclei	EPC2
LAMTOR5-AS1	0	0.817514265663031	0.599	0.043	0	Nuclei	LAMTOR5-AS1
CTDSPL	0	0.817085754955265	0.719	0.318	0	Nuclei	CTDSPL
ZNF83	0	0.815502628076524	0.688	0.262	0	Nuclei	ZNF83
RBMS1	0	0.815169060423763	0.92	0.759	0	Nuclei	RBMS1
AL050309.1	0	0.81515361895308	0.485	0.14	0	Nuclei	AL050309.1
ZNF98	0	0.814622303588386	0.472	0.06	0	Nuclei	ZNF98
ANO6	0	0.814199003334925	0.696	0.238	0	Nuclei	ANO6
ZC4H2	0	0.814045305948063	0.57	0.086	0	Nuclei	ZC4H2
ABLIM1	0	0.813205344420794	0.44	0.184	0	Nuclei	ABLIM1
MCPH1	0	0.812845237203181	0.592	0.15	0	Nuclei	MCPH1
ANKRD11	0	0.81224203084281	0.948	0.693	0	Nuclei	ANKRD11
ALOX12-AS1	0	0.812101384967761	0.498	0.154	0	Nuclei	ALOX12-AS1
FAM120B	0	0.810815671581137	0.663	0.141	0	Nuclei	FAM120B
CHST11	0	0.810133497769847	0.529	0.154	0	Nuclei	CHST11
TRPC4AP	0	0.810099524258891	0.749	0.283	0	Nuclei	TRPC4AP
MYO1D	0	0.809852146086555	0.477	0.113	0	Nuclei	MYO1D
UBAC2	0	0.80863426012965	0.717	0.3	0	Nuclei	UBAC2
BAZ2B	0	0.807456945997078	0.818	0.502	0	Nuclei	BAZ2B
WNT5B	0	0.807173887807928	0.463	0.138	0	Nuclei	WNT5B
ZFYVE9	0	0.804479730876582	0.704	0.218	0	Nuclei	ZFYVE9
GNAQ	0	0.804377513428723	0.701	0.326	0	Nuclei	GNAQ
FOXK1	0	0.804336559209764	0.754	0.301	0	Nuclei	FOXK1
MPP6	0	0.803916265573009	0.675	0.344	0	Nuclei	MPP6
NEK7	0	0.802893335254715	0.732	0.296	0	Nuclei	NEK7
OSBPL10	0	0.801810897355713	0.587	0.166	0	Nuclei	OSBPL10
FOXO3	0	0.800809868697309	0.765	0.406	0	Nuclei	FOXO3
FBXW8	0	0.800627935781797	0.652	0.14	0	Nuclei	FBXW8
RGS6	0	0.799069499086478	0.189	0.02	0	Nuclei	RGS6
DHRS7B	0	0.798226414636154	0.665	0.268	0	Nuclei	DHRS7B
VPS45	0	0.797862007449803	0.738	0.294	0	Nuclei	VPS45
TLK2	0	0.795911940467002	0.808	0.376	0	Nuclei	TLK2
MACROD2	0	0.795019931136073	0.279	0.032	0	Nuclei	MACROD2
MRTFB	0	0.793751129349535	0.673	0.195	0	Nuclei	MRTFB
PRPF3	0	0.793470505724304	0.783	0.354	0	Nuclei	PRPF3
CLIP2	0	0.793250380184906	0.577	0.128	0	Nuclei	CLIP2
PARN	0	0.792838852378847	0.664	0.165	0	Nuclei	PARN
CLTCL1	0	0.792568590039803	0.491	0.087	0	Nuclei	CLTCL1
RGS12	0	0.792403490180959	0.684	0.225	0	Nuclei	RGS12
CDK13	0	0.791730898178473	0.901	0.579	0	Nuclei	CDK13
DOCK10	0	0.791199671989557	0.52	0.125	0	Nuclei	DOCK10
ADNP	0	0.791077248795682	0.824	0.431	0	Nuclei	ADNP
LRCH1	0	0.790943358391162	0.659	0.155	0	Nuclei	LRCH1
SENP6	0	0.790924756161091	0.86	0.483	0	Nuclei	SENP6
MSRB3	0	0.790863371902826	0.753	0.377	0	Nuclei	MSRB3
AVL9	0	0.789363348311123	0.725	0.237	0	Nuclei	AVL9
TTC19	0	0.789298332030416	0.833	0.614	0	Nuclei	TTC19
TYK2	0	0.788543478004232	0.751	0.342	0	Nuclei	TYK2
TIAM1	0	0.787726612171467	0.573	0.181	0	Nuclei	TIAM1
AC116049.2	0	0.786910957448102	0.321	0.008	0	Nuclei	AC116049.2
NUP98	0	0.786746906960708	0.732	0.248	0	Nuclei	NUP98
ZNF254	0	0.786452106007807	0.54	0.214	0	Nuclei	ZNF254
PPFIA2	0	0.785943586296742	0.525	0.168	0	Nuclei	PPFIA2
RALGAPA1	0	0.785724201397041	0.822	0.435	0	Nuclei	RALGAPA1
AF117829.1	0	0.782718107276411	0.654	0.233	0	Nuclei	AF117829.1
DAPK1	0	0.782676368466409	0.654	0.244	0	Nuclei	DAPK1
MACF1	0	0.782618788626563	0.935	0.685	0	Nuclei	MACF1
ARHGAP35	0	0.782441334808699	0.71	0.301	0	Nuclei	ARHGAP35
AC105941.1	0	0.781451712067933	0.351	0.054	0	Nuclei	AC105941.1
KDM2B	0	0.781154784832148	0.654	0.178	0	Nuclei	KDM2B
HIPK2	0	0.781149577573359	0.742	0.345	0	Nuclei	HIPK2
RPS6KA3	0	0.780119491461991	0.731	0.347	0	Nuclei	RPS6KA3
CEP128	0	0.779719585825862	0.45	0.107	0	Nuclei	CEP128
SOS2	0	0.779238039654178	0.708	0.288	0	Nuclei	SOS2
DLEU1	0	0.778633432947249	0.489	0.174	0	Nuclei	DLEU1
FBXO11	0	0.778619789113304	0.774	0.354	0	Nuclei	FBXO11
LRCH3	0	0.777826779347594	0.756	0.302	0	Nuclei	LRCH3
TRAF3IP2-AS1	0	0.777525784589076	0.572	0.095	0	Nuclei	TRAF3IP2-AS1
SERGEF	0	0.775850651986151	0.515	0.077	0	Nuclei	SERGEF
ZNF704	0	0.775193168353547	0.751	0.428	0	Nuclei	ZNF704
TMEM14B	0	0.774693236994064	0.772	0.411	0	Nuclei	TMEM14B
PRRC2B	0	0.773890141596875	0.826	0.446	0	Nuclei	PRRC2B
LINC01695	0	0.773658266377258	0.277	0.045	0	Nuclei	LINC01695
AC093515.1	0	0.773262043227406	0.246	0.045	0	Nuclei	AC093515.1
PGGHG	0	0.772719470004921	0.426	0.088	0	Nuclei	PGGHG
CCDC171	0	0.771579630813119	0.589	0.162	0	Nuclei	CCDC171
TPT1-AS1	0	0.771231442502477	0.767	0.327	0	Nuclei	TPT1-AS1
LINC02798	0	0.77113070551245	0.503	0.05	0	Nuclei	LINC02798
STRN3	0	0.7708574964699	0.803	0.412	0	Nuclei	STRN3
GPR173	0	0.770676984268509	0.583	0.093	0	Nuclei	GPR173
MED13	0	0.769683489853552	0.883	0.536	0	Nuclei	MED13
RAB28	0	0.768647406643523	0.633	0.172	0	Nuclei	RAB28
USP24	0	0.768050315069355	0.727	0.215	0	Nuclei	USP24
DENND4A	0	0.768033135253248	0.654	0.202	0	Nuclei	DENND4A
DCAKD	0	0.767242524657255	0.606	0.092	0	Nuclei	DCAKD
GLYATL2	0	0.767145574972348	0.387	0.01	0	Nuclei	GLYATL2
RILPL1	0	0.767043511967785	0.657	0.199	0	Nuclei	RILPL1
CUL4A	0	0.766678977203027	0.83	0.474	0	Nuclei	CUL4A
TSPAN18	0	0.765857809057247	0.494	0.12	0	Nuclei	TSPAN18
FUT8	0	0.765671384297121	0.632	0.17	0	Nuclei	FUT8
LUC7L	0	0.764819532415631	0.844	0.445	0	Nuclei	LUC7L
CTPS2	0	0.764482013402985	0.546	0.107	0	Nuclei	CTPS2
NCOA6	0	0.764319044991466	0.749	0.308	0	Nuclei	NCOA6
PTPN14	0	0.763414185790343	0.767	0.368	0	Nuclei	PTPN14
SCAPER	0	0.76294833350564	0.668	0.222	0	Nuclei	SCAPER
SCAI	0	0.762924977308636	0.68	0.242	0	Nuclei	SCAI
DISP1	0	0.762693418741195	0.568	0.082	0	Nuclei	DISP1
JARID2	0	0.762363117968129	0.718	0.283	0	Nuclei	JARID2
STXBP4	0	0.762244028718494	0.639	0.19	0	Nuclei	STXBP4
WRN	0	0.759647346430353	0.665	0.25	0	Nuclei	WRN
USP48	0	0.759299193509616	0.827	0.449	0	Nuclei	USP48
CARS2	0	0.758609493592756	0.732	0.318	0	Nuclei	CARS2
MBTD1	0	0.757939662925399	0.731	0.259	0	Nuclei	MBTD1
LINC02328	0	0.756919364249921	0.485	0.11	0	Nuclei	LINC02328
NFX1	0	0.756682397982811	0.725	0.274	0	Nuclei	NFX1
LINC00174	0	0.756595087528551	0.63	0.146	0	Nuclei	LINC00174
DEAF1	0	0.756532047360629	0.59	0.162	0	Nuclei	DEAF1
ANO5	0	0.756110533140363	0.584	0.168	0	Nuclei	ANO5
AL031073.2	0	0.756063475297691	0.237	0.004	0	Nuclei	AL031073.2
DNMT1	0	0.755116147440649	0.833	0.541	0	Nuclei	DNMT1
TENT2	0	0.754694742333338	0.71	0.243	0	Nuclei	TENT2
TYW1B	0	0.754007791483059	0.565	0.039	0	Nuclei	TYW1B
AC022784.1	0	0.75237064230151	0.231	0.055	0	Nuclei	AC022784.1
EEFSEC	0	0.751727149383687	0.589	0.11	0	Nuclei	EEFSEC
AGO3	0	0.751264491641355	0.848	0.487	0	Nuclei	AGO3
TRRAP	0	0.751192447159043	0.722	0.248	0	Nuclei	TRRAP
SMARCA4	0	0.750846549870409	0.797	0.453	0	Nuclei	SMARCA4
RC3H1	0	0.750632851254077	0.794	0.382	0	Nuclei	RC3H1
PUM2	0	0.750244151503929	0.841	0.434	0	Nuclei	PUM2
PHF20	0	0.749630601500059	0.697	0.302	0	Nuclei	PHF20
LRRTM4	0	0.749222734230473	0.202	0.019	0	Nuclei	LRRTM4
ZDHHC14	0	0.748944887358577	0.482	0.119	0	Nuclei	ZDHHC14
PTPRK	0	0.748816166543442	0.517	0.111	0	Nuclei	PTPRK
KIF1B	0	0.748316293883392	0.824	0.463	0	Nuclei	KIF1B
SMURF2	0	0.748178626536658	0.766	0.345	0	Nuclei	SMURF2
MAP2K6	0	0.74777717279547	0.576	0.237	0	Nuclei	MAP2K6
ASCC3	0	0.747678960449269	0.774	0.368	0	Nuclei	ASCC3
TBC1D32	0	0.747147871139731	0.562	0.116	0	Nuclei	TBC1D32
ERBIN	0	0.746021891012238	0.774	0.396	0	Nuclei	ERBIN
UBE2E1	0	0.744464999311994	0.673	0.295	0	Nuclei	UBE2E1
AKAP13	0	0.744266532357717	0.792	0.476	0	Nuclei	AKAP13
TRA2A	0	0.744171197000854	0.876	0.528	0	Nuclei	TRA2A
FRMD4B	0	0.743582342410646	0.595	0.28	0	Nuclei	FRMD4B
PRKN	0	0.743396746125382	0.385	0.007	0	Nuclei	PRKN
SSBP3	0	0.742476400806113	0.724	0.399	0	Nuclei	SSBP3
UBA6-AS1	0	0.742465390157302	0.574	0.143	0	Nuclei	UBA6-AS1
LINC01572	0	0.74223197820912	0.406	0.041	0	Nuclei	LINC01572
PDS5B	0	0.742122145388674	0.841	0.493	0	Nuclei	PDS5B
EYA3	0	0.741557469939122	0.676	0.205	0	Nuclei	EYA3
MAPK8IP3	0	0.740892883355456	0.734	0.224	0	Nuclei	MAPK8IP3
PUM1	0	0.740688604455305	0.839	0.512	0	Nuclei	PUM1
SEC24B	0	0.740416967016452	0.692	0.211	0	Nuclei	SEC24B
ZEB1	0	0.740171618596029	0.577	0.229	0	Nuclei	ZEB1
CDYL	0	0.740152622216431	0.668	0.257	0	Nuclei	CDYL
SPPL3	0	0.740136010182155	0.744	0.339	0	Nuclei	SPPL3
MYO19	0	0.739736487242696	0.714	0.317	0	Nuclei	MYO19
AKAP8L	0	0.739690995854911	0.743	0.367	0	Nuclei	AKAP8L
TAF15	0	0.73960655546045	0.795	0.372	0	Nuclei	TAF15
FANCA	0	0.738741157694552	0.526	0.178	0	Nuclei	FANCA
VPS54	0	0.738542319747412	0.675	0.2	0	Nuclei	VPS54
PEX14	0	0.738012542297123	0.609	0.116	0	Nuclei	PEX14
GNB1	0	0.73792561539498	0.944	0.731	0	Nuclei	GNB1
EPS15L1	0	0.737792130536451	0.649	0.202	0	Nuclei	EPS15L1
FAM13B	0	0.737213258709132	0.726	0.255	0	Nuclei	FAM13B
ATF7	0	0.736843029514919	0.714	0.294	0	Nuclei	ATF7
TNRC6A	0	0.736245449637306	0.879	0.513	0	Nuclei	TNRC6A
DCAF6	0	0.736062355082169	0.731	0.324	0	Nuclei	DCAF6
ULK2	0	0.735481736873845	0.675	0.277	0	Nuclei	ULK2
IGF2BP2	0	0.735332698015844	0.413	0.275	0	Nuclei	IGF2BP2
MYO5A	0	0.735178285814441	0.744	0.32	0	Nuclei	MYO5A
FRS2	0	0.735102793701356	0.684	0.216	0	Nuclei	FRS2
RIN2	0	0.735102460240998	0.662	0.286	0	Nuclei	RIN2
CCDC3	0	0.734835978442661	0.516	0.203	0	Nuclei	CCDC3
DIAPH3	0	0.734682394599642	0.41	0.113	0	Nuclei	DIAPH3
STX18-AS1	0	0.734447800068045	0.568	0.135	0	Nuclei	STX18-AS1
ANKIB1	0	0.734193384194241	0.757	0.339	0	Nuclei	ANKIB1
E2F3	0	0.733400486324084	0.572	0.206	0	Nuclei	E2F3
LSM14A	0	0.73277567025797	0.7	0.404	0	Nuclei	LSM14A
FOXO1	0	0.732639003757455	0.548	0.178	0	Nuclei	FOXO1
UBAP1	0	0.732632291111243	0.632	0.149	0	Nuclei	UBAP1
CSGALNACT1	0	0.731363053287774	0.487	0.299	0	Nuclei	CSGALNACT1
LARP1B	0	0.731327336157992	0.67	0.278	0	Nuclei	LARP1B
PIP4K2A	0	0.730688215766048	0.598	0.158	0	Nuclei	PIP4K2A
YAP1	0	0.730583578925762	0.756	0.361	0	Nuclei	YAP1
INPP5B	0	0.730525992096222	0.597	0.113	0	Nuclei	INPP5B
MMP16	0	0.730337759052425	0.523	0.269	0	Nuclei	MMP16
CTBP2	0	0.730164574507564	0.65	0.271	0	Nuclei	CTBP2
ILF3	0	0.730163000336981	0.883	0.66	0	Nuclei	ILF3
KNTC1	0	0.729799300335964	0.602	0.197	0	Nuclei	KNTC1
BMP2K	0	0.729694228359668	0.741	0.304	0	Nuclei	BMP2K
ATP11A	0	0.728237789029278	0.642	0.231	0	Nuclei	ATP11A
DISC1	0	0.727282360903744	0.494	0.041	0	Nuclei	DISC1
DTNB	0	0.72692136723882	0.482	0.038	0	Nuclei	DTNB
STXBP6	0	0.726203930562964	0.428	0.123	0	Nuclei	STXBP6
SLC25A13	0	0.725984327506181	0.628	0.254	0	Nuclei	SLC25A13
ACVR1	0	0.725655577974792	0.65	0.323	0	Nuclei	ACVR1
HCG17	0	0.725094255942297	0.507	0.01	0	Nuclei	HCG17
RANBP9	0	0.724481070488029	0.736	0.352	0	Nuclei	RANBP9
AL139260.1	0	0.723902139023674	0.472	0.036	0	Nuclei	AL139260.1
PRH1	0	0.723579934883601	0.675	0.288	0	Nuclei	PRH1
SETD5	0	0.723578627623432	0.871	0.548	0	Nuclei	SETD5
EPN2	0	0.723228138937654	0.766	0.413	0	Nuclei	EPN2
C11orf80	0	0.722935288830828	0.501	0.047	0	Nuclei	C11orf80
CCDC7	0	0.722587508498084	0.538	0.095	0	Nuclei	CCDC7
RAPGEF1	0	0.721922928716139	0.594	0.139	0	Nuclei	RAPGEF1
HIF1A-AS3	0	0.721728777835694	0.239	0.05	0	Nuclei	HIF1A-AS3
NARS2	0	0.721723991299393	0.569	0.079	0	Nuclei	NARS2
ZNF644	0	0.7210255922917	0.863	0.539	0	Nuclei	ZNF644
FBXW7	0	0.720868380929837	0.663	0.222	0	Nuclei	FBXW7
ATG10	0	0.720744166609483	0.567	0.118	0	Nuclei	ATG10
PLEKHA7	0	0.72049801261871	0.393	0.033	0	Nuclei	PLEKHA7
TMLHE	0	0.720464539503889	0.45	0.054	0	Nuclei	TMLHE
HERC4	0	0.71999004662987	0.74	0.322	0	Nuclei	HERC4
C22orf34	0	0.719898714207471	0.239	0.045	0	Nuclei	C22orf34
CUEDC1	0	0.719643807888928	0.649	0.226	0	Nuclei	CUEDC1
ANKS1A	0	0.71891072441866	0.557	0.077	0	Nuclei	ANKS1A
PKD2	0	0.71774324073296	0.7	0.282	0	Nuclei	PKD2
CELF1	0	0.717672260224224	0.863	0.53	0	Nuclei	CELF1
NUP160	0	0.716848117031405	0.703	0.324	0	Nuclei	NUP160
SUCLG2	0	0.716639534448957	0.596	0.128	0	Nuclei	SUCLG2
SIK2	0	0.71602649572359	0.59	0.127	0	Nuclei	SIK2
ST7L	0	0.714975701453696	0.649	0.182	0	Nuclei	ST7L
PACSIN2	0	0.714173860746839	0.605	0.163	0	Nuclei	PACSIN2
CLIC4	0	0.713868636290737	0.832	0.533	0	Nuclei	CLIC4
WDR33	0	0.713672358139322	0.812	0.45	0	Nuclei	WDR33
CLASP2	0	0.712357134368419	0.582	0.195	0	Nuclei	CLASP2
NCOR2	0	0.712157906767372	0.79	0.409	0	Nuclei	NCOR2
SAMD5	0	0.711897776827255	0.44	0.16	0	Nuclei	SAMD5
SLC2A13	0	0.711434845040356	0.539	0.144	0	Nuclei	SLC2A13
COX10	0	0.710798782550605	0.617	0.164	0	Nuclei	COX10
UBE3D	0	0.709874763622333	0.559	0.147	0	Nuclei	UBE3D
GPC6	0	0.709819077655604	0.297	0.117	0	Nuclei	GPC6
DPH6-DT	0	0.709581611776405	0.434	0.013	0	Nuclei	DPH6-DT
SIN3B	0	0.709270380279884	0.578	0.292	0	Nuclei	SIN3B
HIVEP3	0	0.708868312243693	0.487	0.149	0	Nuclei	HIVEP3
CCDC57	0	0.708261071002749	0.521	0.092	0	Nuclei	CCDC57
RSRC1	0	0.708080580540382	0.746	0.425	0	Nuclei	RSRC1
CLEC16A	0	0.707996119666864	0.58	0.073	0	Nuclei	CLEC16A
ACBD6	0	0.70594604098882	0.769	0.406	0	Nuclei	ACBD6
KAT6A	0	0.705727254285275	0.724	0.347	0	Nuclei	KAT6A
CHD9	0	0.70474930323361	0.92	0.679	0	Nuclei	CHD9
ALMS1	0	0.703773448267477	0.607	0.156	0	Nuclei	ALMS1
CHD2	0	0.703748578336426	0.907	0.614	0	Nuclei	CHD2
RLF	0	0.703336756568445	0.785	0.415	0	Nuclei	RLF
CDK19	0	0.703156505275487	0.634	0.217	0	Nuclei	CDK19
MDN1	0	0.703102831587415	0.653	0.207	0	Nuclei	MDN1
RAB6A	0	0.702598412624671	0.766	0.424	0	Nuclei	RAB6A
MAP2K1	0	0.70064557382802	0.661	0.269	0	Nuclei	MAP2K1
NME7	0	0.700328396380199	0.621	0.219	0	Nuclei	NME7
NT5C2	0	0.700200322432776	0.594	0.13	0	Nuclei	NT5C2
SNX14	0	0.699447829660508	0.69	0.254	0	Nuclei	SNX14
AHI1	0	0.69903110099518	0.795	0.444	0	Nuclei	AHI1
RAPGEF6	0	0.698842026157978	0.695	0.247	0	Nuclei	RAPGEF6
SETD2	0	0.698673180521343	0.804	0.462	0	Nuclei	SETD2
DGKH	0	0.69816129420298	0.698	0.31	0	Nuclei	DGKH
AC079447.1	0	0.697281431941984	0.405	0.009	0	Nuclei	AC079447.1
RNF115	0	0.697057324932922	0.785	0.439	0	Nuclei	RNF115
FBXO34	0	0.697022319540815	0.596	0.194	0	Nuclei	FBXO34
RUNX1	0	0.696894680638006	0.543	0.22	0	Nuclei	RUNX1
DCLK1	0	0.696875606425543	0.4	0.096	0	Nuclei	DCLK1
THRAP3	0	0.695506533263652	0.838	0.51	0	Nuclei	THRAP3
ST3GAL2	0	0.695253171279177	0.586	0.161	0	Nuclei	ST3GAL2
TUBGCP3	0	0.694510743967195	0.674	0.301	0	Nuclei	TUBGCP3
ST8SIA1	0	0.694104100080937	0.534	0.181	0	Nuclei	ST8SIA1
MARCH1	0	0.693814315954531	0.366	0.027	0	Nuclei	MARCH1
ANKRD13C	0	0.693774877363211	0.669	0.233	0	Nuclei	ANKRD13C
ASB3	0	0.693765654015283	0.639	0.184	0	Nuclei	ASB3
MPRIP	0	0.693249412453371	0.908	0.625	0	Nuclei	MPRIP
WIPF1	0	0.693231186159035	0.617	0.241	0	Nuclei	WIPF1
C20orf194	0	0.693136090946514	0.606	0.151	0	Nuclei	C20orf194
ANO10	0	0.693073770998677	0.528	0.093	0	Nuclei	ANO10
MYO1E	0	0.692975523149578	0.526	0.139	0	Nuclei	MYO1E
VPS8	0	0.692598721156798	0.646	0.207	0	Nuclei	VPS8
MGA	0	0.691770688821732	0.786	0.416	0	Nuclei	MGA
MIR181A2HG	0	0.691451579866259	0.471	0.059	0	Nuclei	MIR181A2HG
CTIF	0	0.691253164818042	0.568	0.089	0	Nuclei	CTIF
FBXW11	0	0.691040970272557	0.667	0.278	0	Nuclei	FBXW11
STARD9	0	0.690898317108247	0.618	0.16	0	Nuclei	STARD9
STK38	0	0.690843852114947	0.701	0.272	0	Nuclei	STK38
IARS	0	0.690636754082127	0.751	0.405	0	Nuclei	IARS
FAM193B	0	0.690268795008537	0.602	0.116	0	Nuclei	FAM193B
RALY	0	0.689931959015507	0.742	0.387	0	Nuclei	RALY
PTPRM	0	0.689748782619662	0.285	0.083	0	Nuclei	PTPRM
WARS2-AS1	0	0.689062271235272	0.498	0.055	0	Nuclei	WARS2-AS1
RASA2	0	0.688984183328165	0.682	0.275	0	Nuclei	RASA2
PFKFB4	0	0.688361338425085	0.321	0.058	0	Nuclei	PFKFB4
SEC31A	0	0.686318803426509	0.947	0.705	0	Nuclei	SEC31A
MTA3	0	0.686016397931096	0.631	0.2	0	Nuclei	MTA3
RBL1	0	0.685796184254044	0.562	0.156	0	Nuclei	RBL1
CDR2	0	0.685065684638995	0.568	0.159	0	Nuclei	CDR2
SHLD2	0	0.684934228583759	0.631	0.229	0	Nuclei	SHLD2
CYP1B1-AS1	0	0.684048048338216	0.398	0.034	0	Nuclei	CYP1B1-AS1
TNS3	0	0.684037554673821	0.746	0.47	0	Nuclei	TNS3
ERCC6L2	0	0.683667038497873	0.737	0.332	0	Nuclei	ERCC6L2
PCNX1	0	0.682821435888384	0.665	0.246	0	Nuclei	PCNX1
PDGFC	0	0.68273089988448	0.667	0.341	0	Nuclei	PDGFC
ST8SIA6	0	0.682728802857304	0.32	0.038	0	Nuclei	ST8SIA6
SOGA1	0	0.682139858814191	0.67	0.277	0	Nuclei	SOGA1
RNF111	0	0.681689410327562	0.654	0.196	0	Nuclei	RNF111
KIF16B	0	0.681506366961763	0.573	0.161	0	Nuclei	KIF16B
FANCL	0	0.680853800560559	0.646	0.231	0	Nuclei	FANCL
RFTN2	0	0.68029329595604	0.462	0.18	0	Nuclei	RFTN2
CASTOR3	0	0.680281420125007	0.526	0.083	0	Nuclei	CASTOR3
LMBR1	0	0.680280168413033	0.597	0.145	0	Nuclei	LMBR1
ZNF652	0	0.680136409324362	0.782	0.447	0	Nuclei	ZNF652
REPS1	0	0.679454616006736	0.596	0.177	0	Nuclei	REPS1
UBR4	0	0.67909615274057	0.698	0.247	0	Nuclei	UBR4
SLC44A5	0	0.678165727234173	0.324	0.096	0	Nuclei	SLC44A5
NCOA3	0	0.678053369017291	0.64	0.245	0	Nuclei	NCOA3
AC062004.1	0	0.677833344517127	0.334	0.131	0	Nuclei	AC062004.1
CHD6	0	0.677620878299825	0.787	0.408	0	Nuclei	CHD6
SLX4IP	0	0.67750927705058	0.544	0.11	0	Nuclei	SLX4IP
CDK17	0	0.677071279479989	0.645	0.187	0	Nuclei	CDK17
EPB41	0	0.676871317025799	0.572	0.214	0	Nuclei	EPB41
NXN	0	0.676839633224443	0.405	0.071	0	Nuclei	NXN
CTNNA1	0	0.676471415133178	0.745	0.398	0	Nuclei	CTNNA1
MARK4	0	0.676449540305869	0.54	0.126	0	Nuclei	MARK4
CCM2	0	0.676409170564128	0.626	0.245	0	Nuclei	CCM2
NUMB	0	0.675907264235751	0.716	0.347	0	Nuclei	NUMB
DCUN1D2	0	0.675614481201073	0.64	0.174	0	Nuclei	DCUN1D2
DYNC1I1	0	0.675342891204579	0.493	0.145	0	Nuclei	DYNC1I1
FMNL3	0	0.675151367025343	0.645	0.26	0	Nuclei	FMNL3
GIGYF2	0	0.674847682316367	0.668	0.254	0	Nuclei	GIGYF2
CDH23	0	0.674519451126441	0.398	0.072	0	Nuclei	CDH23
TNRC6C	0	0.674286964476671	0.757	0.388	0	Nuclei	TNRC6C
ADAMTS10	0	0.674196519208436	0.652	0.27	0	Nuclei	ADAMTS10
OGDH	0	0.673965368554229	0.625	0.19	0	Nuclei	OGDH
CDC14B	0	0.672253815658328	0.557	0.181	0	Nuclei	CDC14B
SDCCAG8	0	0.672121617185636	0.607	0.185	0	Nuclei	SDCCAG8
URGCP	0	0.671904274750777	0.634	0.196	0	Nuclei	URGCP
KIFAP3	0	0.671819199200874	0.737	0.381	0	Nuclei	KIFAP3
KALRN	0	0.670425956376874	0.388	0.034	0	Nuclei	KALRN
OXCT1	0	0.670158689826353	0.657	0.287	0	Nuclei	OXCT1
ELF2	0	0.670041944186691	0.738	0.409	0	Nuclei	ELF2
AC092535.4	0	0.669848294946029	0.288	0.002	0	Nuclei	AC092535.4
CASC4	0	0.669707473381604	0.728	0.375	0	Nuclei	CASC4
AC107223.1	0	0.669130618429495	0.342	0.045	0	Nuclei	AC107223.1
ST3GAL1	0	0.668927395690005	0.541	0.181	0	Nuclei	ST3GAL1
BRWD1	0	0.668839976445112	0.844	0.504	0	Nuclei	BRWD1
AL157886.1	0	0.668628034978624	0.203	0.013	0	Nuclei	AL157886.1
CREBBP	0	0.668554408183042	0.807	0.422	0	Nuclei	CREBBP
PDGFD	0	0.667734974629198	0.313	0.179	0	Nuclei	PDGFD
CCNH	0	0.66653745467017	0.596	0.189	0	Nuclei	CCNH
ECPAS	0	0.665653340771725	0.741	0.357	0	Nuclei	ECPAS
ZNF532	0	0.664748403518891	0.662	0.262	0	Nuclei	ZNF532
VAV2	0	0.664609812527941	0.559	0.159	0	Nuclei	VAV2
CCDC138	0	0.663931109361422	0.517	0.092	0	Nuclei	CCDC138
CPLANE1	0	0.663429292672926	0.759	0.388	0	Nuclei	CPLANE1
DENND4C	0	0.663369457898894	0.576	0.146	0	Nuclei	DENND4C
HEATR5A	0	0.662984860817056	0.599	0.251	0	Nuclei	HEATR5A
FIGN	0	0.662228543808982	0.445	0.173	0	Nuclei	FIGN
ZNF586	0	0.662191570078567	0.507	0.053	0	Nuclei	ZNF586
DDX42	0	0.661536431364047	0.835	0.545	0	Nuclei	DDX42
ZNF608	0	0.661363855577436	0.612	0.242	0	Nuclei	ZNF608
DCAF10	0	0.661293882045434	0.669	0.28	0	Nuclei	DCAF10
ZHX3	0	0.661205815434384	0.582	0.154	0	Nuclei	ZHX3
MAPK14	0	0.661040002233149	0.687	0.294	0	Nuclei	MAPK14
GLIS1	0	0.660819381165307	0.325	0.043	0	Nuclei	GLIS1
NAA25	0	0.660174652197703	0.701	0.284	0	Nuclei	NAA25
AC104596.1	0	0.660076663176157	0.407	0.03	0	Nuclei	AC104596.1
MTOR	0	0.659884651091297	0.617	0.179	0	Nuclei	MTOR
MSH5	0	0.659881706785119	0.457	0.078	0	Nuclei	MSH5
PIAS1	0	0.659409089054828	0.734	0.358	0	Nuclei	PIAS1
TASOR2	0	0.659034183208818	0.709	0.334	0	Nuclei	TASOR2
SPOP	0	0.658892724118737	0.773	0.412	0	Nuclei	SPOP
EZH2	0	0.658633636034133	0.645	0.305	0	Nuclei	EZH2
PHTF1	0	0.658603029428723	0.683	0.3	0	Nuclei	PHTF1
EP400	0	0.65849092800469	0.721	0.303	0	Nuclei	EP400
RANBP17	0	0.658280977101488	0.401	0.06	0	Nuclei	RANBP17
NPLOC4	0	0.657223120346579	0.673	0.274	0	Nuclei	NPLOC4
AL033504.1	0	0.656256177864842	0.311	0.004	0	Nuclei	AL033504.1
TAF2	0	0.656048978576384	0.667	0.242	0	Nuclei	TAF2
SMC5	0	0.656022345245681	0.812	0.465	0	Nuclei	SMC5
AMPH	0	0.655558843879295	0.37	0.066	0	Nuclei	AMPH
ARFGEF2	0	0.655531272882901	0.615	0.193	0	Nuclei	ARFGEF2
PPP3CA	0	0.655353219943783	0.801	0.513	0	Nuclei	PPP3CA
SCFD1	0	0.654953553183883	0.81	0.509	0	Nuclei	SCFD1
NAA35	0	0.654763544188221	0.658	0.261	0	Nuclei	NAA35
LRRFIP2	0	0.654729430895107	0.697	0.337	0	Nuclei	LRRFIP2
KIF9-AS1	0	0.65465109753974	0.467	0.047	0	Nuclei	KIF9-AS1
SUSD1	0	0.654202234874638	0.481	0.044	0	Nuclei	SUSD1
TAF1	0	0.654011675173239	0.746	0.366	0	Nuclei	TAF1
PPP2R5E	0	0.653590026200169	0.745	0.412	0	Nuclei	PPP2R5E
HDAC4	0	0.653435776371509	0.474	0.054	0	Nuclei	HDAC4
ANKFN1	0	0.652604754453901	0.312	0.023	0	Nuclei	ANKFN1
DDX10	0	0.65221452388919	0.608	0.217	0	Nuclei	DDX10
RAPH1	0	0.651629208737636	0.717	0.397	0	Nuclei	RAPH1
ULK4	0	0.651537152485483	0.49	0.057	0	Nuclei	ULK4
MARCH7	0	0.651502447188617	0.794	0.503	0	Nuclei	MARCH7
AL390957.1	0	0.651331059547059	0.325	0.043	0	Nuclei	AL390957.1
LCOR	0	0.651262100023153	0.685	0.296	0	Nuclei	LCOR
TNPO2	0	0.651040186305713	0.626	0.302	0	Nuclei	TNPO2
VRK2	0	0.650997437824785	0.505	0.107	0	Nuclei	VRK2
CDC27	0	0.65054893779317	0.708	0.326	0	Nuclei	CDC27
RNF144A	0	0.650488043176235	0.468	0.122	0	Nuclei	RNF144A
SIL1	0	0.649455059252555	0.624	0.255	0	Nuclei	SIL1
ASAP3	0	0.64901297322339	0.546	0.147	0	Nuclei	ASAP3
FGGY	0	0.648507925115672	0.474	0.065	0	Nuclei	FGGY
WDR59	0	0.648475388021934	0.656	0.231	0	Nuclei	WDR59
ZNF675	0	0.648092566546405	0.434	0.129	0	Nuclei	ZNF675
RAP1GDS1	0	0.64772694086079	0.584	0.175	0	Nuclei	RAP1GDS1
GON4L	0	0.647723566511227	0.788	0.435	0	Nuclei	GON4L
KLHDC10	0	0.647174452084821	0.689	0.326	0	Nuclei	KLHDC10
KIAA0319L	0	0.646958242794417	0.694	0.275	0	Nuclei	KIAA0319L
CAMSAP2	0	0.646185923929765	0.79	0.454	0	Nuclei	CAMSAP2
SIMC1	0	0.646118294972813	0.454	0.078	0	Nuclei	SIMC1
PAPPA	0	0.645917640520773	0.34	0.092	0	Nuclei	PAPPA
USP3	0	0.645577906190928	0.695	0.302	0	Nuclei	USP3
NEGR1	0	0.643568368734573	0.301	0.061	0	Nuclei	NEGR1
GPSM1	0	0.643337002228106	0.657	0.314	0	Nuclei	GPSM1
USP36	0	0.643027951306988	0.623	0.268	0	Nuclei	USP36
ZFPM2-AS1	0	0.642865849149659	0.257	0.038	0	Nuclei	ZFPM2-AS1
AL035446.2	0	0.642845617278569	0.228	0.002	0	Nuclei	AL035446.2
MIPOL1	0	0.642636196541048	0.445	0.097	0	Nuclei	MIPOL1
GIGYF1	0	0.642561743879757	0.751	0.344	0	Nuclei	GIGYF1
VKORC1L1	0	0.642336254091373	0.671	0.326	0	Nuclei	VKORC1L1
LIMS1	0	0.641717321221096	0.816	0.517	0	Nuclei	LIMS1
SLC1A3	0	0.641626499710484	0.464	0.114	0	Nuclei	SLC1A3
ITSN1	0	0.641553760712622	0.631	0.207	0	Nuclei	ITSN1
HELZ	0	0.641408362560689	0.833	0.492	0	Nuclei	HELZ
ZFP64	0	0.641353913369243	0.516	0.133	0	Nuclei	ZFP64
ABHD18	0	0.641035003839398	0.523	0.114	0	Nuclei	ABHD18
ADGRL3	0	0.640810137657804	0.221	0.05	0	Nuclei	ADGRL3
SGMS1	0	0.640660378622019	0.577	0.155	0	Nuclei	SGMS1
ADAMTS9-AS2	0	0.640479646335195	0.361	0.033	0	Nuclei	ADAMTS9-AS2
JAKMIP2	0	0.639928581369652	0.37	0.162	0	Nuclei	JAKMIP2
NOL10	0	0.639880093314645	0.554	0.161	0	Nuclei	NOL10
CDK5RAP2	0	0.639716939716246	0.682	0.296	0	Nuclei	CDK5RAP2
DYNC2H1	0	0.639514873950976	0.685	0.291	0	Nuclei	DYNC2H1
AL589843.1	0	0.63883516022926	0.531	0.136	0	Nuclei	AL589843.1
UBE2O	0	0.638511866763281	0.587	0.217	0	Nuclei	UBE2O
ABCC1	0	0.637680643081757	0.509	0.076	0	Nuclei	ABCC1
FLNB	0	0.637540019242251	0.706	0.382	0	Nuclei	FLNB
COL25A1	0	0.637488780272935	0.259	0.091	0	Nuclei	COL25A1
KCNT2	0	0.637350582406993	0.346	0.055	0	Nuclei	KCNT2
CDC73	0	0.637010512837727	0.675	0.305	0	Nuclei	CDC73
PHKB	0	0.636864507345578	0.715	0.387	0	Nuclei	PHKB
THSD7A	0	0.636588252430058	0.312	0.129	0	Nuclei	THSD7A
TRIM37	0	0.63648166456801	0.611	0.198	0	Nuclei	TRIM37
ZFR	0	0.636035466318078	0.749	0.377	0	Nuclei	ZFR
HIVEP1	0	0.636023659595018	0.579	0.191	0	Nuclei	HIVEP1
LYRM4	0	0.635283409780243	0.533	0.185	0	Nuclei	LYRM4
DIS3L2	0	0.634618797943255	0.531	0.1	0	Nuclei	DIS3L2
PCBP1-AS1	0	0.634471943536239	0.666	0.269	0	Nuclei	PCBP1-AS1
NEDD4L	0	0.634070393874059	0.526	0.16	0	Nuclei	NEDD4L
ZNRF3	0	0.634069189039173	0.508	0.096	0	Nuclei	ZNRF3
MAP3K3	0	0.634038067480771	0.62	0.238	0	Nuclei	MAP3K3
FRMD6	0	0.63388922342864	0.793	0.472	0	Nuclei	FRMD6
PRPF40B	0	0.633834335616999	0.534	0.077	0	Nuclei	PRPF40B
DCUN1D4	0	0.633655564990393	0.626	0.22	0	Nuclei	DCUN1D4
TPRG1	0	0.632864587803205	0.345	0.073	0	Nuclei	TPRG1
FAM219A	0	0.632209982202907	0.511	0.135	0	Nuclei	FAM219A
ARHGEF12	0	0.632174753487827	0.801	0.446	0	Nuclei	ARHGEF12
WLS	0	0.631767846672734	0.753	0.425	0	Nuclei	WLS
COG6	0	0.631513414071756	0.614	0.244	0	Nuclei	COG6
PRORP	0	0.631293461022283	0.545	0.159	0	Nuclei	PRORP
UBE2H	0	0.631214611294412	0.745	0.452	0	Nuclei	UBE2H
GTF2F2	0	0.630987909377568	0.647	0.288	0	Nuclei	GTF2F2
AC025159.1	0	0.630680765477806	0.423	0.184	0	Nuclei	AC025159.1
WDR20	0	0.630665865656622	0.557	0.145	0	Nuclei	WDR20
PPHLN1	0	0.630073459218393	0.731	0.393	0	Nuclei	PPHLN1
SLC30A9	0	0.63006684011499	0.679	0.294	0	Nuclei	SLC30A9
LIN52	0	0.629946100280807	0.508	0.128	0	Nuclei	LIN52
RARS2	0	0.629915637197935	0.663	0.287	0	Nuclei	RARS2
MED27	0	0.629638353636089	0.557	0.16	0	Nuclei	MED27
LARP4B	0	0.629602239971727	0.654	0.239	0	Nuclei	LARP4B
DDR2	0	0.629510486036342	0.917	0.645	0	Nuclei	DDR2
MEF2B	0	0.628972270093229	0.52	0.131	0	Nuclei	MEF2B
ENSA	0	0.628617113505301	0.78	0.471	0	Nuclei	ENSA
SH3RF3	0	0.628302500383354	0.355	0.025	0	Nuclei	SH3RF3
NR3C2	0	0.628244512511429	0.293	0.045	0	Nuclei	NR3C2
ARHGAP28	0	0.627922527141484	0.371	0.08	0	Nuclei	ARHGAP28
ZNF462	0	0.627180335492951	0.626	0.273	0	Nuclei	ZNF462
AC011447.3	0	0.627004770411621	0.366	0.07	0	Nuclei	AC011447.3
DAP3	0	0.62655910604397	0.728	0.383	0	Nuclei	DAP3
GNA12	0	0.626287677832476	0.624	0.234	0	Nuclei	GNA12
MEF2C-AS1	0	0.62576214028151	0.362	0.039	0	Nuclei	MEF2C-AS1
PPM1D	0	0.625088979214599	0.541	0.134	0	Nuclei	PPM1D
STAU1	0	0.624951662005133	0.687	0.359	0	Nuclei	STAU1
PLXNA3	0	0.624790576918982	0.541	0.282	0	Nuclei	PLXNA3
CYTH3	0	0.624612301538525	0.543	0.2	0	Nuclei	CYTH3
NUP214	0	0.624524616429892	0.633	0.23	0	Nuclei	NUP214
SLC13A3	0	0.624315219997741	0.287	0.038	0	Nuclei	SLC13A3
PLCL2	0	0.62330403279001	0.497	0.081	0	Nuclei	PLCL2
ACAP3	0	0.622999402822899	0.709	0.299	0	Nuclei	ACAP3
CEP95	0	0.622941649176869	0.753	0.382	0	Nuclei	CEP95
XPO4	0	0.622060077662572	0.594	0.157	0	Nuclei	XPO4
NEK1	0	0.621725565250973	0.587	0.187	0	Nuclei	NEK1
SLC8A1	0	0.621575510366077	0.347	0.055	0	Nuclei	SLC8A1
ELL2	0	0.621457754892233	0.629	0.274	0	Nuclei	ELL2
RNF24	0	0.620897725356213	0.526	0.199	0	Nuclei	RNF24
KIZ	0	0.620368733182295	0.596	0.223	0	Nuclei	KIZ
UQCC1	0	0.620120053484123	0.589	0.155	0	Nuclei	UQCC1
SCGB2B2	0	0.61975319881681	0.428	0.002	0	Nuclei	SCGB2B2
MICU2	0	0.619527087839793	0.593	0.19	0	Nuclei	MICU2
UNK	0	0.619186901963588	0.64	0.26	0	Nuclei	UNK
ZNF544	0	0.619093001561348	0.542	0.12	0	Nuclei	ZNF544
RREB1	0	0.618663588310513	0.6	0.193	0	Nuclei	RREB1
ANAPC10	0	0.618564869744471	0.589	0.236	0	Nuclei	ANAPC10
AC244102.4	0	0.618122895854976	0.441	0.025	0	Nuclei	AC244102.4
ENOX1	0	0.617779901030434	0.305	0.041	0	Nuclei	ENOX1
KCNMB2-AS1	0	0.617636771699256	0.251	0.069	0	Nuclei	KCNMB2-AS1
ILRUN	0	0.617355534844094	0.637	0.228	0	Nuclei	ILRUN
MAGI3	0	0.617317735516095	0.464	0.114	0	Nuclei	MAGI3
VEPH1	0	0.617131290173351	0.378	0.068	0	Nuclei	VEPH1
AC011603.2	0	0.616978841655369	0.466	0.073	0	Nuclei	AC011603.2
POLH	0	0.61655636273419	0.524	0.179	0	Nuclei	POLH
LINC01619	0	0.61642759603118	0.362	0.012	0	Nuclei	LINC01619
PHF14	0	0.616242672452615	0.867	0.629	0	Nuclei	PHF14
EFCAB2	0	0.615743059300771	0.458	0.102	0	Nuclei	EFCAB2
ARID4B	0	0.615337634577372	0.79	0.465	0	Nuclei	ARID4B
USP9X	0	0.614658668751292	0.781	0.488	0	Nuclei	USP9X
XPO1	0	0.61456689431408	0.794	0.49	0	Nuclei	XPO1
PUS7	0	0.614306588420293	0.542	0.158	0	Nuclei	PUS7
NAA15	0	0.614210783017397	0.734	0.366	0	Nuclei	NAA15
AP3S2	0	0.614191437804946	0.55	0.153	0	Nuclei	AP3S2
SH3D19	0	0.614165359416912	0.4	0.087	0	Nuclei	SH3D19
TECPR2	0	0.613793567499797	0.518	0.111	0	Nuclei	TECPR2
SLC27A1	0	0.613563913781703	0.465	0.124	0	Nuclei	SLC27A1
LIPE-AS1	0	0.613216580103718	0.376	0.033	0	Nuclei	LIPE-AS1
FNBP1L	0	0.613058440568419	0.587	0.215	0	Nuclei	FNBP1L
AC021723.2	0	0.612937662427497	0.235	0.07	0	Nuclei	AC021723.2
CCDC130	0	0.612863906761671	0.624	0.279	0	Nuclei	CCDC130
RHOT1	0	0.61216937670272	0.63	0.239	0	Nuclei	RHOT1
REV1	0	0.611900107562419	0.771	0.443	0	Nuclei	REV1
ZNF618	0	0.611439815139436	0.579	0.207	0	Nuclei	ZNF618
RHBDL2	0	0.611438690611078	0.48	0.237	0	Nuclei	RHBDL2
RNF150	0	0.610847881625395	0.351	0.082	0	Nuclei	RNF150
FGF13	0	0.610359351346129	0.322	0.084	0	Nuclei	FGF13
AC139887.2	0	0.610210176640136	0.578	0.166	0	Nuclei	AC139887.2
ZNF148	0	0.609798827286532	0.808	0.494	0	Nuclei	ZNF148
CYTH1	0	0.609612076834642	0.571	0.157	0	Nuclei	CYTH1
LRPPRC	0	0.609123531779219	0.717	0.375	0	Nuclei	LRPPRC
OSBPL9	0	0.60796969265526	0.716	0.347	0	Nuclei	OSBPL9
ANKRD36B	0	0.607916469332664	0.644	0.233	0	Nuclei	ANKRD36B
SRBD1	0	0.607703270085394	0.515	0.115	0	Nuclei	SRBD1
ZMYM2	0	0.607699341354442	0.82	0.487	0	Nuclei	ZMYM2
EVL	0	0.607676296799632	0.556	0.229	0	Nuclei	EVL
TRPC1	0	0.607558539164497	0.548	0.114	0	Nuclei	TRPC1
ENOSF1	0	0.607195472669419	0.535	0.174	0	Nuclei	ENOSF1
EPS15	0	0.606795186293509	0.729	0.387	0	Nuclei	EPS15
TTC7A	0	0.606664965852912	0.514	0.096	0	Nuclei	TTC7A
GALNTL6	0	0.606498106773646	0.264	0.011	0	Nuclei	GALNTL6
KLHL20	0	0.606479151705113	0.662	0.306	0	Nuclei	KLHL20
ATP2C1	0	0.605645766831372	0.649	0.277	0	Nuclei	ATP2C1
SENP5	0	0.605239741599234	0.647	0.284	0	Nuclei	SENP5
CDC16	0	0.605161586824576	0.747	0.406	0	Nuclei	CDC16
HERC2	0	0.604053852289372	0.782	0.471	0	Nuclei	HERC2
PTPN9	0	0.603726682678336	0.596	0.253	0	Nuclei	PTPN9
MMS22L	0	0.60369234110859	0.641	0.285	0	Nuclei	MMS22L
PRPSAP2	0	0.603684868283871	0.697	0.355	0	Nuclei	PRPSAP2
NSRP1	0	0.603655705303999	0.767	0.46	0	Nuclei	NSRP1
BMPR1B	0	0.603571995107945	0.368	0.05	0	Nuclei	BMPR1B
ABL2	0	0.603527748672052	0.702	0.338	0	Nuclei	ABL2
AGO4	0	0.603376430779307	0.594	0.202	0	Nuclei	AGO4
DOP1A	0	0.603151622653697	0.597	0.179	0	Nuclei	DOP1A
ATF6	0	0.603143065153295	0.658	0.293	0	Nuclei	ATF6
WWTR1	0	0.603120701469598	0.671	0.378	0	Nuclei	WWTR1
POM121	0	0.60303524297973	0.642	0.26	0	Nuclei	POM121
CRTC3	0	0.602208958054069	0.624	0.268	0	Nuclei	CRTC3
CEP83	0	0.601301301483343	0.601	0.211	0	Nuclei	CEP83
PATJ	0	0.60111305013536	0.482	0.123	0	Nuclei	PATJ
TRIM2	0	0.600460660418675	0.511	0.203	0	Nuclei	TRIM2
CYYR1	0	0.599780410703494	0.366	0.099	0	Nuclei	CYYR1
GPR176	0	0.599610573446238	0.486	0.097	0	Nuclei	GPR176
LINC01687	0	0.599572719060513	0.24	0.034	0	Nuclei	LINC01687
CLOCK	0	0.599532498973246	0.677	0.325	0	Nuclei	CLOCK
TULP3	0	0.599422737835923	0.675	0.343	0	Nuclei	TULP3
AP003900.1	0	0.599284774726422	0.424	0.131	0	Nuclei	AP003900.1
ARID5B	0	0.599024567551102	0.666	0.361	0	Nuclei	ARID5B
LINC00476	0	0.598782507070336	0.559	0.228	0	Nuclei	LINC00476
TTLL11	0	0.598605420304644	0.464	0.031	0	Nuclei	TTLL11
COL5A1	0	0.598576619774611	0.872	0.643	0	Nuclei	COL5A1
STAT5B	0	0.598540085766003	0.552	0.161	0	Nuclei	STAT5B
PBX4	0	0.59829112731773	0.387	0.067	0	Nuclei	PBX4
LRRN1	0	0.598217591118743	0.525	0.209	0	Nuclei	LRRN1
ELP4	0	0.598166293096706	0.498	0.117	0	Nuclei	ELP4
RPAP2	0	0.598152451371021	0.803	0.45	0	Nuclei	RPAP2
UCK2	0	0.598055754078235	0.532	0.165	0	Nuclei	UCK2
EIF2AK3	0	0.59798124530033	0.58	0.204	0	Nuclei	EIF2AK3
PTPN13	0	0.597858893738523	0.585	0.317	0	Nuclei	PTPN13
RTN3	0	0.597588393773616	0.732	0.459	0	Nuclei	RTN3
PTPN4	0	0.597429664423156	0.598	0.212	0	Nuclei	PTPN4
POGZ	0	0.597338747483009	0.837	0.526	0	Nuclei	POGZ
ATP8A1	0	0.597253220240254	0.432	0.054	0	Nuclei	ATP8A1
MBNL1	0	0.597204816008631	0.917	0.729	0	Nuclei	MBNL1
ZBTB8OS	0	0.596840243006218	0.668	0.321	0	Nuclei	ZBTB8OS
DOK5	0	0.596780863711105	0.511	0.213	0	Nuclei	DOK5
PRKDC	0	0.596405012287849	0.879	0.578	0	Nuclei	PRKDC
AC099066.2	0	0.596326101633378	0.363	0.072	0	Nuclei	AC099066.2
KIAA1671	0	0.596231796015782	0.455	0.101	0	Nuclei	KIAA1671
TRIM16	0	0.596068874248046	0.588	0.296	0	Nuclei	TRIM16
DLGAP2	0	0.595936875809057	0.166	0.044	0	Nuclei	DLGAP2
CKMT2-AS1	0	0.595785702482506	0.509	0.099	0	Nuclei	CKMT2-AS1
MAP4K5	0	0.595670189380854	0.757	0.438	0	Nuclei	MAP4K5
TNRC6B	0	0.595472288919772	0.81	0.557	0	Nuclei	TNRC6B
KIAA0232	0	0.595378122375619	0.675	0.299	0	Nuclei	KIAA0232
CACHD1	0	0.595262172778288	0.492	0.119	0	Nuclei	CACHD1
LRIG3	0	0.595167232947014	0.533	0.243	0	Nuclei	LRIG3
RAB3GAP1	0	0.595129811274557	0.725	0.414	0	Nuclei	RAB3GAP1
ZFHX4	0	0.594565111727467	0.858	0.595	0	Nuclei	ZFHX4
FAM20C	0	0.594057178221338	0.611	0.414	0	Nuclei	FAM20C
ABCA5	0	0.593950109032482	0.703	0.386	0	Nuclei	ABCA5
KPNA6	0	0.593529578391136	0.691	0.357	0	Nuclei	KPNA6
ANKRD10	0	0.592805300926113	0.872	0.582	0	Nuclei	ANKRD10
TRAF3	0	0.592678175734171	0.469	0.089	0	Nuclei	TRAF3
TDRD3	0	0.592165931198517	0.555	0.196	0	Nuclei	TDRD3
PPP3R1	0	0.591817805918555	0.668	0.307	0	Nuclei	PPP3R1
DAPK2	0	0.591771024095639	0.505	0.179	0	Nuclei	DAPK2
CACNA1C	0	0.591522283239803	0.276	0.038	0	Nuclei	CACNA1C
USP33	0	0.591206684717352	0.742	0.397	0	Nuclei	USP33
AC025569.1	0	0.591017106742759	0.511	0.126	0	Nuclei	AC025569.1
PSEN1	0	0.590185710809259	0.555	0.207	0	Nuclei	PSEN1
STX5	0	0.589915686059512	0.569	0.205	0	Nuclei	STX5
SMOC2	0	0.589841973154922	0.308	0.084	0	Nuclei	SMOC2
TET2	0	0.589755177205712	0.669	0.308	0	Nuclei	TET2
XPR1	0	0.589616546434942	0.53	0.126	0	Nuclei	XPR1
FSTL5	0	0.589128980588566	0.228	0.045	0	Nuclei	FSTL5
PPFIA1	0	0.588714511999734	0.704	0.351	0	Nuclei	PPFIA1
CROCC	0	0.588357101485203	0.523	0.108	0	Nuclei	CROCC
CORO2B	0	0.588090251726464	0.432	0.069	0	Nuclei	CORO2B
ATP8B2	0	0.587285140273876	0.788	0.464	0	Nuclei	ATP8B2
PMM2	0	0.587014312917669	0.592	0.23	0	Nuclei	PMM2
RAD52	0	0.586989123555832	0.514	0.09	0	Nuclei	RAD52
LRP4	0	0.586943738099391	0.5	0.111	0	Nuclei	LRP4
BCL2L13	0	0.586846966903032	0.522	0.175	0	Nuclei	BCL2L13
MVB12B	0	0.586821843743978	0.443	0.048	0	Nuclei	MVB12B
BCL2	0	0.586733484854985	0.424	0.136	0	Nuclei	BCL2
SLC23A2	0	0.586722101429583	0.589	0.183	0	Nuclei	SLC23A2
MPPED2	0	0.586480124347084	0.412	0.119	0	Nuclei	MPPED2
RPS6KB1	0	0.586349014807597	0.716	0.372	0	Nuclei	RPS6KB1
AC015631.1	0	0.586119853497416	0.292	0.094	0	Nuclei	AC015631.1
CEMIP2	0	0.585860316902876	0.602	0.254	0	Nuclei	CEMIP2
SRPK1	0	0.58578853467694	0.628	0.319	0	Nuclei	SRPK1
SPIN1	0	0.585740949177222	0.724	0.408	0	Nuclei	SPIN1
WDFY2	0	0.58519029374318	0.548	0.188	0	Nuclei	WDFY2
CNIH3	0	0.584928189369703	0.405	0.046	0	Nuclei	CNIH3
CCDC92	0	0.584707312835771	0.559	0.177	0	Nuclei	CCDC92
HMBOX1	0	0.584657776052613	0.588	0.207	0	Nuclei	HMBOX1
WWP1	0	0.584303418316056	0.728	0.387	0	Nuclei	WWP1
GALK2	0	0.584007073462926	0.542	0.135	0	Nuclei	GALK2
SPATA6	0	0.58390369012353	0.519	0.175	0	Nuclei	SPATA6
KANSL3	0	0.583304157149831	0.65	0.278	0	Nuclei	KANSL3
MSH3	0	0.583295399575744	0.527	0.142	0	Nuclei	MSH3
DNM3OS	0	0.58309773813945	0.809	0.466	0	Nuclei	DNM3OS
FAM135A	0	0.582688318567038	0.641	0.24	0	Nuclei	FAM135A
CFAP44	0	0.581961839235175	0.507	0.148	0	Nuclei	CFAP44
SMCHD1	0	0.580962998224174	0.76	0.452	0	Nuclei	SMCHD1
CTDSPL2	0	0.580478430594079	0.747	0.389	0	Nuclei	CTDSPL2
PXDNL	0	0.580429112650846	0.323	0.005	0	Nuclei	PXDNL
FAT4	0	0.579926343715507	0.544	0.184	0	Nuclei	FAT4
IQCB1	0	0.579864899871733	0.564	0.19	0	Nuclei	IQCB1
RUSC2	0	0.57982925171903	0.48	0.096	0	Nuclei	RUSC2
KLC1	0	0.579434375913046	0.78	0.451	0	Nuclei	KLC1
TP53BP1	0	0.579396502825192	0.684	0.313	0	Nuclei	TP53BP1
GABPB2	0	0.579390448353593	0.595	0.215	0	Nuclei	GABPB2
ZNF248	0	0.579228185021368	0.519	0.18	0	Nuclei	ZNF248
LARGE1	0	0.579116229257689	0.359	0.023	0	Nuclei	LARGE1
BRD4	0	0.578525515387607	0.822	0.545	0	Nuclei	BRD4
C1orf21	0	0.578496830892951	0.471	0.207	0	Nuclei	C1orf21
VPS35L	0	0.578371231834844	0.534	0.131	0	Nuclei	VPS35L
MAPK1	0	0.578257891873026	0.708	0.435	0	Nuclei	MAPK1
ANK2	0	0.57819600886467	0.306	0.077	0	Nuclei	ANK2
USP47	0	0.578069696489356	0.738	0.394	0	Nuclei	USP47
ZNF506	0	0.577364415006955	0.656	0.345	0	Nuclei	ZNF506
MAMDC2-AS1	0	0.576801412854206	0.419	0.045	0	Nuclei	MAMDC2-AS1
MAN2C1	0	0.576586683843234	0.647	0.328	0	Nuclei	MAN2C1
TUSC3	0	0.576186889647484	0.601	0.297	0	Nuclei	TUSC3
OTUD7B	0	0.575762476006404	0.715	0.369	0	Nuclei	OTUD7B
VPS41	0	0.57558657295399	0.61	0.243	0	Nuclei	VPS41
EPC1	0	0.575549595313412	0.742	0.404	0	Nuclei	EPC1
FAM114A1	0	0.57552613864519	0.703	0.416	0	Nuclei	FAM114A1
MED14	0	0.575287276322628	0.666	0.34	0	Nuclei	MED14
SEC22A	0	0.574979566250286	0.516	0.139	0	Nuclei	SEC22A
SEC24D	0	0.574643133715892	0.744	0.458	0	Nuclei	SEC24D
LINC01194	0	0.574381329740887	0.21	0.014	0	Nuclei	LINC01194
ADAM22	0	0.574186043791311	0.496	0.124	0	Nuclei	ADAM22
PTPN3	0	0.573611724517107	0.632	0.28	0	Nuclei	PTPN3
AC023480.1	0	0.5735730224732	0.351	0.008	0	Nuclei	AC023480.1
LCLAT1	0	0.573484283950619	0.485	0.091	0	Nuclei	LCLAT1
CCDC84	0	0.573250629815678	0.605	0.201	0	Nuclei	CCDC84
CA5B	0	0.572709050931602	0.518	0.152	0	Nuclei	CA5B
FAM110B	0	0.572675011432822	0.35	0.1	0	Nuclei	FAM110B
P3H2	0	0.571998214955358	0.506	0.231	0	Nuclei	P3H2
IFT88	0	0.571916782753579	0.544	0.186	0	Nuclei	IFT88
EPS8	0	0.571859241699171	0.681	0.395	0	Nuclei	EPS8
MAP3K5	0	0.571834130819984	0.384	0.036	0	Nuclei	MAP3K5
SMAD6	0	0.571540430309979	0.468	0.162	0	Nuclei	SMAD6
BPTF	0	0.570774292713033	0.924	0.699	0	Nuclei	BPTF
AC068722.1	0	0.570701840316196	0.215	0.001	0	Nuclei	AC068722.1
SCD5	0	0.569219115160523	0.414	0.107	0	Nuclei	SCD5
PIK3C2A	0	0.568759862883255	0.681	0.336	0	Nuclei	PIK3C2A
ITFG2	0	0.568725498464129	0.583	0.242	0	Nuclei	ITFG2
PPP3CC	0	0.568494705235768	0.463	0.099	0	Nuclei	PPP3CC
GFPT1	0	0.568425803460413	0.695	0.398	0	Nuclei	GFPT1
ADGRD1	0	0.568379205203038	0.345	0.067	0	Nuclei	ADGRD1
WDR27	0	0.568120566323443	0.523	0.152	0	Nuclei	WDR27
TMEM245	0	0.568086740002931	0.662	0.3	0	Nuclei	TMEM245
CNKSR3	0	0.567940728459981	0.593	0.294	0	Nuclei	CNKSR3
GPBP1L1	0	0.567648368026338	0.723	0.398	0	Nuclei	GPBP1L1
YY1AP1	0	0.567124920106451	0.681	0.304	0	Nuclei	YY1AP1
ZNF251	0	0.566581952366953	0.51	0.098	0	Nuclei	ZNF251
SENP7	0	0.566389093827252	0.638	0.263	0	Nuclei	SENP7
ACVR2A	0	0.566292592157668	0.526	0.186	0	Nuclei	ACVR2A
SAFB2	0	0.566010224067153	0.822	0.525	0	Nuclei	SAFB2
BANP	0	0.565922084903095	0.587	0.217	0	Nuclei	BANP
GALNT10	0	0.565684562385144	0.564	0.232	0	Nuclei	GALNT10
LONP1	0	0.565632577463302	0.695	0.407	0	Nuclei	LONP1
GULP1	0	0.565518992360808	0.493	0.185	0	Nuclei	GULP1
ARHGAP17	0	0.565495165254981	0.588	0.193	0	Nuclei	ARHGAP17
LINC01320	0	0.565126284631523	0.224	0.008	0	Nuclei	LINC01320
USP37	0	0.564983818009759	0.559	0.175	0	Nuclei	USP37
SRSF4	0	0.564780041474025	0.884	0.623	0	Nuclei	SRSF4
PRDM2	0	0.56402686124172	0.729	0.4	0	Nuclei	PRDM2
ZNF827	0	0.564001912827249	0.668	0.336	0	Nuclei	ZNF827
GLMN	0	0.56347769729799	0.604	0.224	0	Nuclei	GLMN
FBLN7	0	0.563360527360663	0.437	0.117	0	Nuclei	FBLN7
SRGAP1	0	0.562842998885304	0.5	0.192	0	Nuclei	SRGAP1
PITPNB	0	0.562785235865872	0.667	0.335	0	Nuclei	PITPNB
CDKL5	0	0.562596176778419	0.502	0.159	0	Nuclei	CDKL5
MDFIC	0	0.562443555462895	0.738	0.45	0	Nuclei	MDFIC
NAA16	0	0.562403735197739	0.617	0.227	0	Nuclei	NAA16
AC024230.1	0	0.561644541384248	0.204	0.015	0	Nuclei	AC024230.1
FIP1L1	0	0.561634171914867	0.711	0.375	0	Nuclei	FIP1L1
SNCAIP	0	0.561492425679309	0.39	0.071	0	Nuclei	SNCAIP
GRAMD1B	0	0.561338395115683	0.418	0.122	0	Nuclei	GRAMD1B
PTPRA	0	0.561268804578943	0.73	0.434	0	Nuclei	PTPRA
USP10	0	0.561252548635896	0.652	0.3	0	Nuclei	USP10
MEF2C	0	0.561051908402193	0.942	0.752	0	Nuclei	MEF2C
ARFGEF1	0	0.561003417157268	0.701	0.323	0	Nuclei	ARFGEF1
AC113383.1	0	0.560232604693524	0.43	0.124	0	Nuclei	AC113383.1
EEF2K	0	0.559932386826797	0.53	0.159	0	Nuclei	EEF2K
RANBP10	0	0.559851970909783	0.546	0.129	0	Nuclei	RANBP10
KAT6B	0	0.559841138594784	0.707	0.406	0	Nuclei	KAT6B
MFSD14C	0	0.559738744114498	0.713	0.368	0	Nuclei	MFSD14C
DOCK7	0	0.559562941080319	0.762	0.436	0	Nuclei	DOCK7
ALG13	0	0.559354984658826	0.55	0.239	0	Nuclei	ALG13
PIK3CB	0	0.559302449172977	0.522	0.124	0	Nuclei	PIK3CB
FNDC3A	0	0.559250463550192	0.672	0.313	0	Nuclei	FNDC3A
TRAP1	0	0.559044689591476	0.488	0.155	0	Nuclei	TRAP1
PHACTR2	0	0.558998219574908	0.542	0.239	0	Nuclei	PHACTR2
AZIN1-AS1	0	0.558494781016429	0.407	0.058	0	Nuclei	AZIN1-AS1
ZMYND8	0	0.558484214835369	0.713	0.388	0	Nuclei	ZMYND8
MIR646HG	0	0.558477049922186	0.222	0.059	0	Nuclei	MIR646HG
NFIC	0	0.5583532335011	0.792	0.543	0	Nuclei	NFIC
ARHGAP21	0	0.557965640860222	0.696	0.393	0	Nuclei	ARHGAP21
GABBR1	0	0.557730198854377	0.52	0.147	0	Nuclei	GABBR1
TANGO6	0	0.557645832523301	0.426	0.04	0	Nuclei	TANGO6
EMSY	0	0.557209994089035	0.592	0.204	0	Nuclei	EMSY
STRADA	0	0.557133985793822	0.61	0.25	0	Nuclei	STRADA
AKT3	0	0.556814762713393	0.362	0.14	0	Nuclei	AKT3
CBR4	0	0.556778937585394	0.561	0.218	0	Nuclei	CBR4
MID1	0	0.556523988493505	0.418	0.135	0	Nuclei	MID1
NRIP1	0	0.556432652879505	0.643	0.316	0	Nuclei	NRIP1
TLE1	0	0.556365313068577	0.679	0.408	0	Nuclei	TLE1
AQR	0	0.555880083995604	0.645	0.28	0	Nuclei	AQR
CNNM2	0	0.555821190638136	0.38	0.05	0	Nuclei	CNNM2
ADGRE3	0	0.555351942447672	0.338	0.036	0	Nuclei	ADGRE3
NFATC2	0	0.554793894313516	0.298	0.099	0	Nuclei	NFATC2
DZIP1	0	0.554573939754454	0.609	0.253	0	Nuclei	DZIP1
WDR44	0	0.554495178449635	0.471	0.204	0	Nuclei	WDR44
PPFIBP1	0	0.554481786676483	0.835	0.59	0	Nuclei	PPFIBP1
DNMT3A	0	0.553866172492589	0.579	0.213	0	Nuclei	DNMT3A
AATF	0	0.553146736187301	0.57	0.246	0	Nuclei	AATF
TMEM241	0	0.5530478559179	0.407	0.049	0	Nuclei	TMEM241
CPSF6	0	0.552531633136249	0.815	0.5	0	Nuclei	CPSF6
FKBP5	0	0.552467211814432	0.42	0.092	0	Nuclei	FKBP5
DNAJC5	0	0.552093295919519	0.442	0.121	0	Nuclei	DNAJC5
VPS53	0	0.551881112887514	0.566	0.169	0	Nuclei	VPS53
C2CD5	0	0.551835147972698	0.562	0.158	0	Nuclei	C2CD5
FBXO17	0	0.551828746683114	0.536	0.204	0	Nuclei	FBXO17
MSH2	0	0.551462370085157	0.5	0.176	0	Nuclei	MSH2
SARNP	0	0.550842150783471	0.741	0.414	0	Nuclei	SARNP
ZNF626	0	0.550666271283469	0.504	0.211	0	Nuclei	ZNF626
PSME4	0	0.550541622431404	0.692	0.342	0	Nuclei	PSME4
GAPVD1	0	0.550452335637128	0.691	0.34	0	Nuclei	GAPVD1
USP13	0	0.550305386359799	0.534	0.185	0	Nuclei	USP13
PDE7A	0	0.550074728607518	0.525	0.169	0	Nuclei	PDE7A
EEA1	0	0.549778025899774	0.716	0.443	0	Nuclei	EEA1
XPO6	0	0.54968931355508	0.555	0.181	0	Nuclei	XPO6
SGK3	0	0.549621144291381	0.554	0.18	0	Nuclei	SGK3
ZNF730	0	0.549549249440425	0.304	0.034	0	Nuclei	ZNF730
YARS	0	0.549408626898072	0.571	0.259	0	Nuclei	YARS
PPCDC	0	0.54927415768007	0.404	0.071	0	Nuclei	PPCDC
PRMT3	0	0.549084383233919	0.469	0.097	0	Nuclei	PRMT3
FNIP1	0	0.54893379640515	0.695	0.344	0	Nuclei	FNIP1
ZNF708	0	0.548580134765189	0.559	0.212	0	Nuclei	ZNF708
ABCC4	0	0.548493432339586	0.348	0.055	0	Nuclei	ABCC4
MAP3K4	0	0.548418511443938	0.584	0.251	0	Nuclei	MAP3K4
TFDP2	0	0.548280649423921	0.59	0.281	0	Nuclei	TFDP2
LINC02062	0	0.547582311045689	0.356	0.026	0	Nuclei	LINC02062
PPP1R21	0	0.547499366164143	0.489	0.103	0	Nuclei	PPP1R21
EVC	0	0.546860552348432	0.455	0.035	0	Nuclei	EVC
MYLK	0	0.546274998994247	0.446	0.142	0	Nuclei	MYLK
SATB1-AS1	0	0.545762172935758	0.367	0.043	0	Nuclei	SATB1-AS1
SMC5-AS1	0	0.545674044183748	0.449	0.068	0	Nuclei	SMC5-AS1
BCAR3	0	0.545544812107592	0.437	0.072	0	Nuclei	BCAR3
ATAD2B	0	0.545452848681458	0.626	0.217	0	Nuclei	ATAD2B
NSD1	0	0.54544361061137	0.74	0.434	0	Nuclei	NSD1
NR2C1	0	0.545282398753268	0.63	0.267	0	Nuclei	NR2C1
TENM1	0	0.544996777873064	0.334	0.132	0	Nuclei	TENM1
CPEB3	0	0.544155205842361	0.431	0.053	0	Nuclei	CPEB3
SASH1	0	0.543479425993742	0.627	0.314	0	Nuclei	SASH1
SNTB1	0	0.543009562761859	0.348	0.104	0	Nuclei	SNTB1
HUWE1	0	0.542995190952125	0.798	0.484	0	Nuclei	HUWE1
RUFY3	0	0.542914856426902	0.65	0.309	0	Nuclei	RUFY3
UIMC1	0	0.542778846247676	0.55	0.188	0	Nuclei	UIMC1
MPHOSPH9	0	0.542701771330073	0.592	0.242	0	Nuclei	MPHOSPH9
NUP85	0	0.54261041692878	0.568	0.221	0	Nuclei	NUP85
CHKA	0	0.542396519910705	0.507	0.137	0	Nuclei	CHKA
ANKHD1	0	0.542306656693532	0.797	0.493	0	Nuclei	ANKHD1
ARID1A	0	0.542231933930698	0.789	0.527	0	Nuclei	ARID1A
PLCL1	0	0.542145998357052	0.28	0.059	0	Nuclei	PLCL1
PUM3	0	0.541998312875536	0.596	0.269	0	Nuclei	PUM3
SPG11	0	0.541863660221012	0.614	0.223	0	Nuclei	SPG11
TAFA5	0	0.541733375988395	0.31	0.047	0	Nuclei	TAFA5
HTT	0	0.541724588462646	0.597	0.215	0	Nuclei	HTT
CLNS1A	0	0.54148038017379	0.656	0.363	0	Nuclei	CLNS1A
UTP6	0	0.541289183325756	0.569	0.25	0	Nuclei	UTP6
HECTD2	0	0.540738890315834	0.603	0.234	0	Nuclei	HECTD2
ARHGEF10	0	0.540724248939132	0.625	0.336	0	Nuclei	ARHGEF10
GTF2I	0	0.540571885558174	0.914	0.653	0	Nuclei	GTF2I
MOB1B	0	0.540549145371871	0.62	0.273	0	Nuclei	MOB1B
RAB3GAP2	0	0.540181960702136	0.617	0.263	0	Nuclei	RAB3GAP2
CERS5	0	0.539280773875721	0.536	0.172	0	Nuclei	CERS5
TAB2	0	0.539270979497815	0.707	0.383	0	Nuclei	TAB2
MTMR3	0	0.539170560605946	0.559	0.175	0	Nuclei	MTMR3
AF279873.3	0	0.53883871633891	0.243	0.017	0	Nuclei	AF279873.3
RBM33	0	0.538722782091927	0.716	0.389	0	Nuclei	RBM33
MPDZ	0	0.538639805108489	0.505	0.157	0	Nuclei	MPDZ
NHS	0	0.538459305848232	0.317	0.046	0	Nuclei	NHS
STX18	0	0.538034910635961	0.555	0.206	0	Nuclei	STX18
ATE1	0	0.537999281079867	0.554	0.172	0	Nuclei	ATE1
SUMF1	0	0.5374633615658	0.385	0.093	0	Nuclei	SUMF1
SLMAP	0	0.537379724305135	0.632	0.257	0	Nuclei	SLMAP
MACROD1	0	0.537348364550655	0.468	0.177	0	Nuclei	MACROD1
RANBP3	0	0.537220132402333	0.492	0.167	0	Nuclei	RANBP3
GAB2	0	0.536896632793929	0.308	0.048	0	Nuclei	GAB2
CNOT2	0	0.5364932885552	0.773	0.466	0	Nuclei	CNOT2
MYH10	0	0.535763353153336	0.667	0.339	0	Nuclei	MYH10
TSC22D2	0	0.535484558156877	0.716	0.39	0	Nuclei	TSC22D2
SORCS2	0	0.535192324173537	0.209	0.005	0	Nuclei	SORCS2
KDM3B	0	0.535104774365972	0.53	0.161	0	Nuclei	KDM3B
SAP130	0	0.534716162152162	0.491	0.118	0	Nuclei	SAP130
ANKRD44	0	0.53464848899266	0.53	0.182	0	Nuclei	ANKRD44
TENT4A	0	0.534354535627931	0.544	0.208	0	Nuclei	TENT4A
CDC14A	0	0.534219561398446	0.492	0.119	0	Nuclei	CDC14A
RNF149	0	0.534120655393557	0.642	0.374	0	Nuclei	RNF149
SMG7	0	0.533979883139772	0.635	0.289	0	Nuclei	SMG7
RUNX3	0	0.533860691404699	0.597	0.305	0	Nuclei	RUNX3
PLD1	0	0.533290910882373	0.381	0.055	0	Nuclei	PLD1
DNAJC11	0	0.532882350150293	0.529	0.147	0	Nuclei	DNAJC11
NPRL3	0	0.532861989911089	0.555	0.211	0	Nuclei	NPRL3
CDK8	0	0.532773313393573	0.49	0.097	0	Nuclei	CDK8
SNHG25	0	0.53263279793756	0.744	0.422	0	Nuclei	SNHG25
PANX3	0	0.53257327973649	0.414	0.158	0	Nuclei	PANX3
LYPD6B	0	0.532293325183294	0.182	0.092	0	Nuclei	LYPD6B
BAZ1B	0	0.532086808855805	0.816	0.54	0	Nuclei	BAZ1B
NR2C2	0	0.532054841129357	0.579	0.223	0	Nuclei	NR2C2
TTC27	0	0.531941589050373	0.428	0.054	0	Nuclei	TTC27
CSPP1	0	0.531859353085175	0.549	0.176	0	Nuclei	CSPP1
ZNF44	0	0.53142299664144	0.52	0.175	0	Nuclei	ZNF44
STAM2	0	0.531128433755286	0.58	0.284	0	Nuclei	STAM2
REV3L	0	0.531117136184997	0.645	0.311	0	Nuclei	REV3L
B4GALNT4	0	0.530809343855891	0.365	0.101	0	Nuclei	B4GALNT4
VAPB	0	0.530757601981856	0.619	0.308	0	Nuclei	VAPB
MDM4	0	0.529850753039044	0.832	0.541	0	Nuclei	MDM4
ATR	0	0.529430656229763	0.626	0.289	0	Nuclei	ATR
SHMT1	0	0.529325066106263	0.58	0.326	0	Nuclei	SHMT1
ANO4	0	0.529204861567356	0.212	0.051	0	Nuclei	ANO4
KATNAL1	0	0.528907464268059	0.58	0.211	0	Nuclei	KATNAL1
WDR43	0	0.528818887253445	0.596	0.302	0	Nuclei	WDR43
SNX13	0	0.528750196892209	0.708	0.353	0	Nuclei	SNX13
AL731577.2	0	0.528740157457359	0.426	0.001	0	Nuclei	AL731577.2
GLG1	0	0.528636711659943	0.865	0.633	0	Nuclei	GLG1
GUCY1A2	0	0.528111246097278	0.349	0.068	0	Nuclei	GUCY1A2
ZNRF2	0	0.527889735836686	0.549	0.214	0	Nuclei	ZNRF2
RIC1	0	0.526922853579024	0.502	0.108	0	Nuclei	RIC1
AP4E1	0	0.526586768806504	0.533	0.148	0	Nuclei	AP4E1
CMTM4	0	0.526340327355414	0.561	0.231	0	Nuclei	CMTM4
SMARCAD1	0	0.526223980734249	0.66	0.301	0	Nuclei	SMARCAD1
TNPO3	0	0.526150279818126	0.601	0.259	0	Nuclei	TNPO3
KCNMB2	0	0.526135622876527	0.256	0.02	0	Nuclei	KCNMB2
HOOK3	0	0.52600813298211	0.683	0.386	0	Nuclei	HOOK3
GOSR1	0	0.525967730088573	0.683	0.377	0	Nuclei	GOSR1
SH3RF1	0	0.52580327491475	0.435	0.102	0	Nuclei	SH3RF1
AFMID	0	0.525730477728906	0.41	0.172	0	Nuclei	AFMID
WDR60	0	0.525603447509497	0.708	0.39	0	Nuclei	WDR60
ASPH	0	0.525556414558599	0.754	0.475	0	Nuclei	ASPH
TRAPPC12	0	0.525234204597392	0.502	0.129	0	Nuclei	TRAPPC12
SLC7A6	0	0.524219137007611	0.545	0.202	0	Nuclei	SLC7A6
NPAS2	0	0.524193369826219	0.255	0.071	0	Nuclei	NPAS2
STK24	0	0.523983600110314	0.679	0.4	0	Nuclei	STK24
GIPC1	0	0.523965543693523	0.66	0.371	0	Nuclei	GIPC1
TUT4	0	0.523718752001964	0.885	0.64	0	Nuclei	TUT4
CYP20A1	0	0.52335874455699	0.498	0.174	0	Nuclei	CYP20A1
SLC38A9	0	0.523169909475205	0.488	0.099	0	Nuclei	SLC38A9
MTREX	0	0.523145711578993	0.578	0.214	0	Nuclei	MTREX
NDUFAF2	0	0.52272829421416	0.503	0.217	0	Nuclei	NDUFAF2
LINC01876	0	0.522255408565912	0.285	0.009	0	Nuclei	LINC01876
DNM1	0	0.522226836850995	0.538	0.186	0	Nuclei	DNM1
FANCI	0	0.522021637343416	0.44	0.157	0	Nuclei	FANCI
AL691420.1	0	0.52191020940572	0.191	0.008	0	Nuclei	AL691420.1
ITGB3BP	0	0.521874850210188	0.573	0.284	0	Nuclei	ITGB3BP
KANSL1L	0	0.521759554855808	0.512	0.152	0	Nuclei	KANSL1L
FBXL2	0	0.521692734292198	0.397	0.076	0	Nuclei	FBXL2
LEF1	0	0.521627566631836	0.468	0.206	0	Nuclei	LEF1
EVC2	0	0.521533232987457	0.478	0.082	0	Nuclei	EVC2
AL133346.1	0	0.521460438892145	0.328	0.007	0	Nuclei	AL133346.1
HIBCH	0	0.521397876206612	0.554	0.202	0	Nuclei	HIBCH
SLC25A43	0	0.521238458807426	0.347	0.058	0	Nuclei	SLC25A43
COG7	0	0.521167451889241	0.468	0.107	0	Nuclei	COG7
OSBPL5	0	0.521119355838327	0.473	0.128	0	Nuclei	OSBPL5
COL12A1	0	0.52096599129343	0.855	0.646	0	Nuclei	COL12A1
MGRN1	0	0.520871172736151	0.585	0.242	0	Nuclei	MGRN1
BBX	0	0.520333434967179	0.784	0.509	0	Nuclei	BBX
HEATR5B	0	0.519758701696035	0.535	0.16	0	Nuclei	HEATR5B
LHFPL6	0	0.519548180197907	0.37	0.151	0	Nuclei	LHFPL6
AL358134.1	0	0.519341946249515	0.2	0.002	0	Nuclei	AL358134.1
SCARB1	0	0.518987337067031	0.528	0.291	0	Nuclei	SCARB1
RIC8B	0	0.51841175204599	0.595	0.234	0	Nuclei	RIC8B
LATS2	0	0.518231931236021	0.549	0.245	0	Nuclei	LATS2
DGLUCY	0	0.518007937888231	0.413	0.124	0	Nuclei	DGLUCY
MELK	0	0.517922943215712	0.328	0.106	0	Nuclei	MELK
PRDM6	0	0.517903917050789	0.381	0.06	0	Nuclei	PRDM6
CLASRP	0	0.517737537602807	0.558	0.18	0	Nuclei	CLASRP
CACNB4	0	0.517656658645931	0.301	0.1	0	Nuclei	CACNB4
ORC4	0	0.517527502935817	0.654	0.349	0	Nuclei	ORC4
ZNF700	0	0.517036636247871	0.472	0.118	0	Nuclei	ZNF700
ZHX2	0	0.516558090217521	0.322	0.034	0	Nuclei	ZHX2
USP15	0	0.516525059853536	0.727	0.405	0	Nuclei	USP15
MAN2A1	0	0.516119529419792	0.54	0.187	0	Nuclei	MAN2A1
POC1B	0	0.516106751315824	0.496	0.154	0	Nuclei	POC1B
UBTD2	0	0.516063893702271	0.502	0.201	0	Nuclei	UBTD2
ZNF75D	0	0.515924030954629	0.419	0.073	0	Nuclei	ZNF75D
CUL9	0	0.515901233022881	0.481	0.173	0	Nuclei	CUL9
ADGRL4	0	0.515754833401246	0.244	0.005	0	Nuclei	ADGRL4
INTS4	0	0.515727805695364	0.507	0.132	0	Nuclei	INTS4
GABRB2	0	0.515333149731297	0.448	0.168	0	Nuclei	GABRB2
WAC	0	0.515303062893369	0.8	0.536	0	Nuclei	WAC
SUGP1	0	0.51514903326539	0.508	0.133	0	Nuclei	SUGP1
FAM214A	0	0.515091209462287	0.625	0.315	0	Nuclei	FAM214A
ACIN1	0	0.514926663042432	0.798	0.524	0	Nuclei	ACIN1
GCN1	0	0.514802646314177	0.619	0.263	0	Nuclei	GCN1
ADAM10	0	0.514765985511481	0.708	0.398	0	Nuclei	ADAM10
MROH1	0	0.514747733248989	0.489	0.13	0	Nuclei	MROH1
RASSF8	0	0.514275273050636	0.513	0.215	0	Nuclei	RASSF8
ELF1	0	0.513940454910074	0.575	0.274	0	Nuclei	ELF1
EFL1	0	0.513898439800956	0.482	0.104	0	Nuclei	EFL1
PEMT	0	0.51376745401858	0.555	0.278	0	Nuclei	PEMT
METTL16	0	0.513634666558254	0.542	0.187	0	Nuclei	METTL16
IBTK	0	0.513538602830582	0.656	0.338	0	Nuclei	IBTK
TAF3	0	0.513205973607471	0.516	0.205	0	Nuclei	TAF3
ZDHHC17	0	0.512923335660073	0.674	0.313	0	Nuclei	ZDHHC17
RFX2	0	0.512904925329726	0.4	0.076	0	Nuclei	RFX2
KHDC1	0	0.512105575778924	0.424	0.099	0	Nuclei	KHDC1
LINC01923	0	0.512097701597313	0.203	0.102	0	Nuclei	LINC01923
SDC2	0	0.511969515393776	0.796	0.531	0	Nuclei	SDC2
PPA2	0	0.511648209787097	0.498	0.158	0	Nuclei	PPA2
CLIC5	0	0.51095554845022	0.467	0.255	0	Nuclei	CLIC5
RBMS2	0	0.510855593029607	0.5	0.138	0	Nuclei	RBMS2
AP2A2	0	0.510736231131329	0.621	0.296	0	Nuclei	AP2A2
URI1	0	0.510047159952909	0.696	0.451	0	Nuclei	URI1
AC002069.2	0	0.509732742126754	0.242	0.003	0	Nuclei	AC002069.2
PTK7	0	0.509560544460641	0.729	0.48	0	Nuclei	PTK7
LENG8	0	0.508849719676238	0.748	0.414	0	Nuclei	LENG8
FUBP1	0	0.508782227983611	0.836	0.531	0	Nuclei	FUBP1
NUDCD3	0	0.508571292031382	0.63	0.284	0	Nuclei	NUDCD3
PHC3	0	0.508118588856181	0.664	0.32	0	Nuclei	PHC3
SYNRG	0	0.508071764991943	0.633	0.3	0	Nuclei	SYNRG
LINC01184	0	0.508001416467137	0.499	0.171	0	Nuclei	LINC01184
GCNT1	0	0.507913934493737	0.412	0.17	0	Nuclei	GCNT1
ADD1	0	0.50773488058548	0.721	0.419	0	Nuclei	ADD1
YLPM1	0	0.506442090021202	0.642	0.324	0	Nuclei	YLPM1
GLIS3	0	0.506257822384695	0.24	0.067	0	Nuclei	GLIS3
TMEM165	0	0.506221077196581	0.771	0.514	0	Nuclei	TMEM165
LYPLAL1	0	0.505960115398602	0.51	0.18	0	Nuclei	LYPLAL1
ITGA9-AS1	0	0.505118876016606	0.476	0.128	0	Nuclei	ITGA9-AS1
CDC42BPB	0	0.504781639562191	0.612	0.305	0	Nuclei	CDC42BPB
TRIP4	0	0.504463422767527	0.506	0.169	0	Nuclei	TRIP4
NCOA5	0	0.504162967605599	0.504	0.146	0	Nuclei	NCOA5
ZNF431	0	0.504067043913073	0.715	0.401	0	Nuclei	ZNF431
RRAS2	0	0.504041453484508	0.438	0.127	0	Nuclei	RRAS2
RNF121	0	0.503723420201704	0.494	0.153	0	Nuclei	RNF121
GALNT17	0	0.503556329206017	0.261	0.014	0	Nuclei	GALNT17
LPAR1	0	0.503465166089166	0.38	0.114	0	Nuclei	LPAR1
TBC1D1	0	0.503178130330113	0.53	0.257	0	Nuclei	TBC1D1
PPFIBP2	0	0.503145619644815	0.444	0.165	0	Nuclei	PPFIBP2
ZSWIM5	0	0.502739242055237	0.253	0.02	0	Nuclei	ZSWIM5
ARNT	0	0.502632142014797	0.622	0.277	0	Nuclei	ARNT
NFIB	0	0.502521349211497	0.697	0.452	0	Nuclei	NFIB
MBOAT1	0	0.502449792251839	0.473	0.177	0	Nuclei	MBOAT1
OPA1	0	0.501810836812218	0.596	0.261	0	Nuclei	OPA1
SLC35D1	0	0.501810041299627	0.527	0.17	0	Nuclei	SLC35D1
FBXO31	0	0.501656154903508	0.499	0.118	0	Nuclei	FBXO31
ELOVL5	0	0.501638009873241	0.572	0.279	0	Nuclei	ELOVL5
CNOT4	0	0.500285081614444	0.719	0.435	0	Nuclei	CNOT4
LINC01515	0	0.499650190533994	0.226	0.075	0	Nuclei	LINC01515
CEP85L	0	0.499429368059799	0.512	0.177	0	Nuclei	CEP85L
EPB41L5	0	0.499024646764935	0.453	0.094	0	Nuclei	EPB41L5
ABR	0	0.498712677008597	0.47	0.159	0	Nuclei	ABR
ASCC1	0	0.498712160153151	0.481	0.152	0	Nuclei	ASCC1
ZNF385B	0	0.498497662218779	0.236	0.074	0	Nuclei	ZNF385B
UHRF1BP1L	0	0.498314640935573	0.529	0.196	0	Nuclei	UHRF1BP1L
ZER1	0	0.497970246236196	0.493	0.139	0	Nuclei	ZER1
WDR7	0	0.497661292738149	0.421	0.076	0	Nuclei	WDR7
C2CD3	0	0.497590929881629	0.463	0.087	0	Nuclei	C2CD3
HECW2	0	0.497533611228282	0.285	0.074	0	Nuclei	HECW2
AC138305.1	0	0.497449832315783	0.247	0.012	0	Nuclei	AC138305.1
AL645568.1	0	0.497362074617829	0.443	0.083	0	Nuclei	AL645568.1
ZFAT	0	0.497173135778004	0.417	0.058	0	Nuclei	ZFAT
TRIT1	0	0.497128188767366	0.516	0.165	0	Nuclei	TRIT1
PHTF2	0	0.497116610171285	0.66	0.346	0	Nuclei	PHTF2
IPO9	0	0.497011880793075	0.623	0.295	0	Nuclei	IPO9
PI4K2B	0	0.496542515280179	0.485	0.161	0	Nuclei	PI4K2B
ADIPOR2	0	0.496447327842292	0.6	0.296	0	Nuclei	ADIPOR2
APTX	0	0.496076681676352	0.571	0.283	0	Nuclei	APTX
AFDN	0	0.495915496744789	0.752	0.458	0	Nuclei	AFDN
FNTB	0	0.495897504601979	0.411	0.093	0	Nuclei	FNTB
ZBTB46	0	0.495559904182087	0.33	0.043	0	Nuclei	ZBTB46
ACSS3	0	0.495505688442074	0.416	0.075	0	Nuclei	ACSS3
RAD9A	0	0.495319101607589	0.523	0.232	0	Nuclei	RAD9A
PDE5A	0	0.495289151043168	0.461	0.138	0	Nuclei	PDE5A
RASA1	0	0.495142314850212	0.58	0.205	0	Nuclei	RASA1
MARK2	0	0.495121862118244	0.539	0.19	0	Nuclei	MARK2
ZNF121	0	0.494253809600182	0.44	0.194	0	Nuclei	ZNF121
PDIA5	0	0.494016302798817	0.495	0.183	0	Nuclei	PDIA5
SUFU	0	0.493808927827699	0.406	0.052	0	Nuclei	SUFU
KIAA1841	0	0.493781355528881	0.487	0.156	0	Nuclei	KIAA1841
AC079380.1	0	0.493497347873154	0.254	0.007	0	Nuclei	AC079380.1
NEMF	0	0.492704107789917	0.743	0.458	0	Nuclei	NEMF
DIDO1	0	0.492663990754622	0.578	0.236	0	Nuclei	DIDO1
SPECC1	0	0.492568127717104	0.486	0.318	0	Nuclei	SPECC1
PIK3R3	0	0.492288208520136	0.456	0.192	0	Nuclei	PIK3R3
TULP4	0	0.492092598053594	0.604	0.289	0	Nuclei	TULP4
RALGAPB	0	0.491937982563537	0.58	0.225	0	Nuclei	RALGAPB
SPINK5	0	0.491659303695067	0.233	0.099	0	Nuclei	SPINK5
PDXDC1	0	0.491537235573305	0.654	0.375	0	Nuclei	PDXDC1
CRLF3	0	0.491257673821238	0.479	0.118	0	Nuclei	CRLF3
CNOT1	0	0.491100033018423	0.738	0.427	0	Nuclei	CNOT1
ARHGEF10L	0	0.491072347914216	0.465	0.104	0	Nuclei	ARHGEF10L
LGR4	0	0.491031925539583	0.513	0.252	0	Nuclei	LGR4
RPS6KA5	0	0.491017492173483	0.515	0.261	0	Nuclei	RPS6KA5
LYPD6	0	0.490585029129531	0.348	0.053	0	Nuclei	LYPD6
AC016831.7	0	0.490325221732481	0.346	0.025	0	Nuclei	AC016831.7
TSPAN9	0	0.490171647433546	0.367	0.197	0	Nuclei	TSPAN9
MEF2A	0	0.490077125174425	0.913	0.734	0	Nuclei	MEF2A
CD2AP	0	0.490018392860371	0.643	0.317	0	Nuclei	CD2AP
UBE2G2	0	0.490007007168013	0.759	0.468	0	Nuclei	UBE2G2
FADS2	0	0.489568147655326	0.565	0.275	0	Nuclei	FADS2
AC004943.2	0	0.489133261751388	0.385	0.055	0	Nuclei	AC004943.2
ZNF676	0	0.489099629344958	0.395	0.129	0	Nuclei	ZNF676
RBM26	0	0.489030380391319	0.86	0.613	0	Nuclei	RBM26
AC007216.4	0	0.488808278650784	0.377	0.004	0	Nuclei	AC007216.4
RALGPS1	0	0.488748779520491	0.434	0.086	0	Nuclei	RALGPS1
SH3PXD2A	0	0.488607572429113	0.798	0.539	0	Nuclei	SH3PXD2A
TAOK3	0	0.48859896278111	0.596	0.309	0	Nuclei	TAOK3
AC090578.1	0	0.488554420128226	0.251	0.02	0	Nuclei	AC090578.1
MACO1	0	0.488161517622673	0.597	0.281	0	Nuclei	MACO1
NBDY	0	0.487962791625501	0.609	0.306	0	Nuclei	NBDY
PPM1L	0	0.487867987058571	0.333	0.045	0	Nuclei	PPM1L
LINC00894	0	0.487824754605697	0.355	0.04	0	Nuclei	LINC00894
ERC2	0	0.48776073535683	0.266	0.02	0	Nuclei	ERC2
MED15	0	0.487478160889436	0.586	0.265	0	Nuclei	MED15
DMXL1	0	0.48730576479934	0.602	0.229	0	Nuclei	DMXL1
SEC63	0	0.487209800064437	0.743	0.474	0	Nuclei	SEC63
ZNF429	0	0.487131602876675	0.462	0.194	0	Nuclei	ZNF429
CSTF3	0	0.487108047982889	0.563	0.236	0	Nuclei	CSTF3
ADGRL2	0	0.48707570963182	0.366	0.071	0	Nuclei	ADGRL2
PAPSS2	0	0.487056454391208	0.368	0.255	0	Nuclei	PAPSS2
ASXL2	0	0.486950743395762	0.536	0.176	0	Nuclei	ASXL2
PANK2	0	0.486824949327389	0.53	0.209	0	Nuclei	PANK2
HHAT	0	0.486744396812139	0.329	0.057	0	Nuclei	HHAT
ZNF100	0	0.486158392421463	0.426	0.147	0	Nuclei	ZNF100
ZNF420	0	0.486146401813949	0.389	0.068	0	Nuclei	ZNF420
OSBPL8	0	0.486089601157554	0.738	0.471	0	Nuclei	OSBPL8
USPL1	0	0.485942442789144	0.512	0.157	0	Nuclei	USPL1
LARP4	0	0.485827511851464	0.632	0.314	0	Nuclei	LARP4
LYST	0	0.485655165580633	0.573	0.253	0	Nuclei	LYST
SNX25	0	0.48527615212987	0.427	0.082	0	Nuclei	SNX25
MED26	0	0.485265422955227	0.402	0.11	0	Nuclei	MED26
NAV2	0	0.485162797750709	0.286	0.087	0	Nuclei	NAV2
ZNF236	0	0.485136932006407	0.527	0.173	0	Nuclei	ZNF236
KIAA1211	0	0.485119082653688	0.21	0.025	0	Nuclei	KIAA1211
TRAPPC8	0	0.485052474383939	0.552	0.178	0	Nuclei	TRAPPC8
PYGO1	0	0.484991527803848	0.565	0.245	0	Nuclei	PYGO1
XRN1	0	0.484843904722254	0.693	0.382	0	Nuclei	XRN1
RALGPS2	0	0.4847619324037	0.372	0.222	0	Nuclei	RALGPS2
AHCTF1	0	0.484003764105832	0.582	0.268	0	Nuclei	AHCTF1
CNOT10	0	0.483927098753002	0.513	0.177	0	Nuclei	CNOT10
PKD1	0	0.483898007451697	0.796	0.479	0	Nuclei	PKD1
SNX9	0	0.483865271678399	0.577	0.279	0	Nuclei	SNX9
ZXDC	0	0.483709254126069	0.526	0.151	0	Nuclei	ZXDC
CUL3	0	0.483420384584914	0.634	0.316	0	Nuclei	CUL3
LINC01239	0	0.482427494399432	0.285	0.055	0	Nuclei	LINC01239
PPP2R2A	0	0.48231752658586	0.592	0.347	0	Nuclei	PPP2R2A
AP002495.1	0	0.482270138116684	0.462	0.108	0	Nuclei	AP002495.1
FAF2	0	0.482215393304092	0.532	0.255	0	Nuclei	FAF2
RERG	0	0.482185977424445	0.358	0.117	0	Nuclei	RERG
ZDHHC20	0	0.482094280399805	0.569	0.276	0	Nuclei	ZDHHC20
RFFL	0	0.48134705410229	0.426	0.114	0	Nuclei	RFFL
WDR35	0	0.481317289158639	0.418	0.09	0	Nuclei	WDR35
MSL2	0	0.481310980326254	0.587	0.229	0	Nuclei	MSL2
NCAPG2	0	0.481204271929398	0.518	0.204	0	Nuclei	NCAPG2
TXNDC11	0	0.481011854298506	0.48	0.15	0	Nuclei	TXNDC11
AC004951.1	0	0.480948624658218	0.579	0.197	0	Nuclei	AC004951.1
CRY1	0	0.480879121461062	0.467	0.179	0	Nuclei	CRY1
PTPRN2	0	0.480785849562769	0.176	0.024	0	Nuclei	PTPRN2
AGO2	0	0.480664567942279	0.762	0.47	0	Nuclei	AGO2
TAOK1	0	0.480374927516732	0.788	0.519	0	Nuclei	TAOK1
ACAP2	0	0.480225231921473	0.704	0.423	0	Nuclei	ACAP2
LINC02462	0	0.479971223273932	0.199	0.006	0	Nuclei	LINC02462
CEP350	0	0.479928747742281	0.81	0.536	0	Nuclei	CEP350
AC104123.1	0	0.479852942808182	0.288	0.001	0	Nuclei	AC104123.1
TRIM5	0	0.479389419211884	0.223	0.091	0	Nuclei	TRIM5
B4GALT5	0	0.478872111243428	0.525	0.194	0	Nuclei	B4GALT5
AGPAT3	0	0.478774465320297	0.485	0.153	0	Nuclei	AGPAT3
KLHDC4	0	0.478646441531442	0.508	0.156	0	Nuclei	KLHDC4
LATS1	0	0.478275227136487	0.62	0.287	0	Nuclei	LATS1
TBC1D22B	0	0.478088638262018	0.453	0.075	0	Nuclei	TBC1D22B
POT1	0	0.477963140192132	0.494	0.153	0	Nuclei	POT1
SNX24	0	0.477855078600355	0.431	0.113	0	Nuclei	SNX24
ITPR1	0	0.477815278778434	0.39	0.213	0	Nuclei	ITPR1
KATNBL1	0	0.477698154557539	0.569	0.286	0	Nuclei	KATNBL1
FBXW4	0	0.477545291215983	0.455	0.101	0	Nuclei	FBXW4
COG3	0	0.47729366682845	0.567	0.25	0	Nuclei	COG3
RFX3-AS1	0	0.47694911989655	0.362	0.007	0	Nuclei	RFX3-AS1
AMOTL1	0	0.476917248429263	0.559	0.267	0	Nuclei	AMOTL1
DEPDC5	0	0.47659320155464	0.459	0.093	0	Nuclei	DEPDC5
STARD7-AS1	0	0.476591358445784	0.393	0.11	0	Nuclei	STARD7-AS1
CCAR1	0	0.476578701698125	0.756	0.481	0	Nuclei	CCAR1
RCAN2	0	0.476544060472979	0.304	0.146	0	Nuclei	RCAN2
RAF1	0	0.476372130088302	0.645	0.344	0	Nuclei	RAF1
PPP4R1	0	0.476178263865874	0.51	0.217	0	Nuclei	PPP4R1
DCAF5	0	0.476094974425276	0.583	0.293	0	Nuclei	DCAF5
UBE2G1	0	0.475906453621583	0.518	0.207	0	Nuclei	UBE2G1
TOGARAM1	0	0.475785512049097	0.588	0.284	0	Nuclei	TOGARAM1
DDX31	0	0.475588280471979	0.43	0.08	0	Nuclei	DDX31
CLYBL	0	0.475486371746982	0.338	0.056	0	Nuclei	CLYBL
TRAK1	0	0.475435818171187	0.348	0.058	0	Nuclei	TRAK1
KIAA0556	0	0.474845220415295	0.405	0.046	0	Nuclei	KIAA0556
RSU1	0	0.474262163323009	0.535	0.251	0	Nuclei	RSU1
CLIP1	0	0.474240437212355	0.651	0.368	0	Nuclei	CLIP1
KPNA3	0	0.473764524207185	0.582	0.3	0	Nuclei	KPNA3
TCEA3	0	0.473622390966522	0.624	0.339	0	Nuclei	TCEA3
AP1G1	0	0.473574780830292	0.673	0.339	0	Nuclei	AP1G1
KCTD13	0	0.473472353991759	0.463	0.118	0	Nuclei	KCTD13
TTC37	0	0.473341580763968	0.684	0.385	0	Nuclei	TTC37
ARHGAP11B	0	0.473315673500499	0.236	0.009	0	Nuclei	ARHGAP11B
ATPAF2	0	0.473245185014214	0.566	0.259	0	Nuclei	ATPAF2
NCK2	0	0.473143591784531	0.619	0.387	0	Nuclei	NCK2
C16orf95	0	0.473086146814291	0.403	0.138	0	Nuclei	C16orf95
WIPF2	0	0.473041900099957	0.554	0.232	0	Nuclei	WIPF2
LONP2	0	0.472827109322605	0.691	0.379	0	Nuclei	LONP2
CCNL2	0	0.472690963654046	0.89	0.646	0	Nuclei	CCNL2
MAPKBP1	0	0.472615716977322	0.472	0.126	0	Nuclei	MAPKBP1
AC092691.1	0	0.472467775632066	0.233	0.003	0	Nuclei	AC092691.1
ZNF782	0	0.472210855763943	0.454	0.087	0	Nuclei	ZNF782
AC114763.1	0	0.472208353222242	0.345	0.005	0	Nuclei	AC114763.1
USP54	0	0.472148406451089	0.384	0.043	0	Nuclei	USP54
SLC22A15	0	0.472031397412689	0.386	0.059	0	Nuclei	SLC22A15
BAZ1A	0	0.471743720614554	0.589	0.298	0	Nuclei	BAZ1A
XYLB	0	0.47159629446465	0.407	0.07	0	Nuclei	XYLB
HNRNPC	0	0.471557791414975	0.922	0.711	0	Nuclei	HNRNPC
OXSR1	0	0.471144821823387	0.571	0.285	0	Nuclei	OXSR1
QKI	0	0.470838934637104	0.917	0.747	0	Nuclei	QKI
MTSS2	0	0.470811395366702	0.592	0.258	0	Nuclei	MTSS2
JPX	0	0.470793527944425	0.817	0.537	0	Nuclei	JPX
CUL5	0	0.470341384272896	0.677	0.38	0	Nuclei	CUL5
HGSNAT	0	0.470336489346364	0.495	0.195	0	Nuclei	HGSNAT
DST	0	0.469224590691137	0.892	0.651	0	Nuclei	DST
SF3B3	0	0.468865689159794	0.666	0.354	0	Nuclei	SF3B3
NNT	0	0.468781269082716	0.637	0.371	0	Nuclei	NNT
PRR14L	0	0.468439021326598	0.547	0.217	0	Nuclei	PRR14L
AL603839.3	0	0.467931463006917	0.387	0.028	0	Nuclei	AL603839.3
MLLT1	0	0.467508810927608	0.5	0.305	0	Nuclei	MLLT1
AC019205.1	0	0.467307439963867	0.435	0.087	0	Nuclei	AC019205.1
IWS1	0	0.466982037929142	0.672	0.382	0	Nuclei	IWS1
EXT2	0	0.466861508370055	0.553	0.245	0	Nuclei	EXT2
DLC1	0	0.466565331524535	0.217	0.116	0	Nuclei	DLC1
RAPGEF4	0	0.46647729256868	0.313	0.062	0	Nuclei	RAPGEF4
SNX4	0	0.466293694153096	0.598	0.293	0	Nuclei	SNX4
ZNF398	0	0.466204635122515	0.458	0.115	0	Nuclei	ZNF398
ZNF713	0	0.466120555717918	0.422	0.084	0	Nuclei	ZNF713
RCOR3	0	0.465988428240177	0.635	0.31	0	Nuclei	RCOR3
RAB10	0	0.465965375522631	0.695	0.39	0	Nuclei	RAB10
PALM2-AKAP2	0	0.465850627750255	0.628	0.4	0	Nuclei	PALM2-AKAP2
CAB39	0	0.465630638167042	0.466	0.227	0	Nuclei	CAB39
LINC00513	0	0.465515499242565	0.299	0.065	0	Nuclei	LINC00513
ABCD3	0	0.465409941638049	0.619	0.309	0	Nuclei	ABCD3
DSCAML1	0	0.465373370715902	0.15	0.005	0	Nuclei	DSCAML1
ENTPD1-AS1	0	0.465187667711593	0.417	0.133	0	Nuclei	ENTPD1-AS1
TADA2A	0	0.464756319867795	0.481	0.139	0	Nuclei	TADA2A
ANKRD36C	0	0.464273826326297	0.786	0.488	0	Nuclei	ANKRD36C
SH3KBP1	0	0.463753515262035	0.593	0.349	0	Nuclei	SH3KBP1
ARFIP1	0	0.463717910914256	0.526	0.217	0	Nuclei	ARFIP1
SELENOO	0	0.463679952581845	0.496	0.127	0	Nuclei	SELENOO
MTCL1	0	0.463374751163199	0.351	0.051	0	Nuclei	MTCL1
AC027097.2	0	0.463364350389765	0.325	0.031	0	Nuclei	AC027097.2
ELL	0	0.463340576731724	0.438	0.139	0	Nuclei	ELL
HACE1	0	0.463322131826812	0.499	0.143	0	Nuclei	HACE1
RICTOR	0	0.463216986471363	0.663	0.345	0	Nuclei	RICTOR
PCNT	0	0.462987280978885	0.532	0.191	0	Nuclei	PCNT
DCAF8	0	0.462201179563476	0.67	0.355	0	Nuclei	DCAF8
ZNF133	0	0.462189016265465	0.453	0.105	0	Nuclei	ZNF133
ZNF292	0	0.462090039395133	0.848	0.585	0	Nuclei	ZNF292
SLC25A42	0	0.461797989006407	0.475	0.164	0	Nuclei	SLC25A42
WDSUB1	0	0.46177432314421	0.438	0.132	0	Nuclei	WDSUB1
GNAI1	0	0.461766095650828	0.547	0.315	0	Nuclei	GNAI1
KIF13B	0	0.461601284145825	0.389	0.111	0	Nuclei	KIF13B
PITPNM2	0	0.461586918211199	0.393	0.057	0	Nuclei	PITPNM2
RUFY2	0	0.461215306615037	0.573	0.252	0	Nuclei	RUFY2
ARHGAP44	0	0.460825933871696	0.443	0.171	0	Nuclei	ARHGAP44
YAF2	0	0.46079574807881	0.566	0.279	0	Nuclei	YAF2
ORC5	0	0.460672125954234	0.465	0.125	0	Nuclei	ORC5
SYNE1	0	0.46059904202437	0.594	0.309	0	Nuclei	SYNE1
DOT1L	0	0.460590096916138	0.52	0.179	0	Nuclei	DOT1L
FAM120C	0	0.460494168851374	0.493	0.15	0	Nuclei	FAM120C
ATP6AP1L	0	0.460257870543959	0.405	0.116	0	Nuclei	ATP6AP1L
NBEA	0	0.459808785940288	0.373	0.085	0	Nuclei	NBEA
KIAA1109	0	0.459618439719733	0.739	0.427	0	Nuclei	KIAA1109
UHRF1BP1	0	0.459382483708795	0.45	0.112	0	Nuclei	UHRF1BP1
ZNF91	0	0.459265178596884	0.561	0.317	0	Nuclei	ZNF91
TTC39C	0	0.459162442767793	0.388	0.11	0	Nuclei	TTC39C
PFKP	0	0.459103904924139	0.267	0.127	0	Nuclei	PFKP
ZNF93	0	0.458780844963622	0.354	0.102	0	Nuclei	ZNF93
PACRGL	0	0.458433687673276	0.487	0.164	0	Nuclei	PACRGL
BMPER	0	0.458263643558369	0.219	0.039	0	Nuclei	BMPER
ANGPT1	0	0.458239035627684	0.389	0.147	0	Nuclei	ANGPT1
CWC27	0	0.457899648044905	0.494	0.199	0	Nuclei	CWC27
FAM126A	0	0.457083953158686	0.645	0.373	0	Nuclei	FAM126A
CRAMP1	0	0.456994251324316	0.515	0.154	0	Nuclei	CRAMP1
PKN2	0	0.456665903228209	0.841	0.611	0	Nuclei	PKN2
DROSHA	0	0.456585712529401	0.541	0.186	0	Nuclei	DROSHA
TCERG1	0	0.456548953753997	0.793	0.522	0	Nuclei	TCERG1
SUCLA2	0	0.456436426685228	0.54	0.262	0	Nuclei	SUCLA2
MEIS1	0	0.456260612263706	0.427	0.086	0	Nuclei	MEIS1
GPATCH2	0	0.456060129505713	0.534	0.26	0	Nuclei	GPATCH2
TENM4	0	0.456016703740463	0.203	0.007	0	Nuclei	TENM4
ZZEF1	0	0.455931609468306	0.577	0.227	0	Nuclei	ZZEF1
RABEP1	0	0.455858132813581	0.587	0.292	0	Nuclei	RABEP1
SLC7A1	0	0.455757151978586	0.412	0.183	0	Nuclei	SLC7A1
PARVA	0	0.455634692748895	0.493	0.226	0	Nuclei	PARVA
SORBS2	0	0.455189423511298	0.246	0.165	0	Nuclei	SORBS2
SNTB2	0	0.454929802288169	0.676	0.442	0	Nuclei	SNTB2
AC002074.1	0	0.454732798111499	0.313	0.025	0	Nuclei	AC002074.1
RAB27A	0	0.454534276867628	0.434	0.127	0	Nuclei	RAB27A
MIB1	0	0.454528290231382	0.71	0.435	0	Nuclei	MIB1
UBE2W	0	0.454496319677177	0.605	0.291	0	Nuclei	UBE2W
MRPS28	0	0.454486340310042	0.47	0.199	0	Nuclei	MRPS28
QRICH1	0	0.454371501514166	0.532	0.194	0	Nuclei	QRICH1
INPPL1	0	0.453323554084896	0.687	0.492	0	Nuclei	INPPL1
AGK	0	0.452694547911693	0.503	0.189	0	Nuclei	AGK
NIPBL	0	0.452576688425406	0.849	0.635	0	Nuclei	NIPBL
XPO7	0	0.452272041676933	0.511	0.21	0	Nuclei	XPO7
AAK1	0	0.452085173445808	0.648	0.383	0	Nuclei	AAK1
NFXL1	0	0.451599975039293	0.49	0.159	0	Nuclei	NFXL1
DMTF1	0	0.451576252769197	0.669	0.342	0	Nuclei	DMTF1
ZNF587B	0	0.451564688421247	0.405	0.046	0	Nuclei	ZNF587B
PRRX1	0	0.451548703444179	0.893	0.679	0	Nuclei	PRRX1
LSS	0	0.451540505001796	0.456	0.137	0	Nuclei	LSS
NEDD4	0	0.451456540829275	0.583	0.246	0	Nuclei	NEDD4
SFI1	0	0.451338473232464	0.441	0.116	0	Nuclei	SFI1
TGIF2	0	0.451324032461142	0.465	0.143	0	Nuclei	TGIF2
SLAIN2	0	0.451280987453214	0.628	0.352	0	Nuclei	SLAIN2
CHM	0	0.450927766860772	0.597	0.307	0	Nuclei	CHM
AP3D1	0	0.450686387018116	0.602	0.306	0	Nuclei	AP3D1
CPED1	0	0.450364875144567	0.394	0.149	0	Nuclei	CPED1
TRIM24	0	0.450179522322452	0.513	0.198	0	Nuclei	TRIM24
FARP2	0	0.450001016392205	0.397	0.099	0	Nuclei	FARP2
USP6NL	0	0.449974538560204	0.434	0.151	0	Nuclei	USP6NL
SFMBT1	0	0.449929803608945	0.409	0.097	0	Nuclei	SFMBT1
SCAF4	0	0.44992978214833	0.564	0.24	0	Nuclei	SCAF4
C5orf17	0	0.449897920849718	0.156	0.022	0	Nuclei	C5orf17
ZNF253	0	0.449473674257292	0.454	0.14	0	Nuclei	ZNF253
XRCC5	0	0.449418079336391	0.695	0.421	0	Nuclei	XRCC5
KIAA0825	0	0.44894691071021	0.325	0.03	0	Nuclei	KIAA0825
MSC-AS1	0	0.448741461267235	0.28	0.043	0	Nuclei	MSC-AS1
PRICKLE2	0	0.448688243733162	0.349	0.068	0	Nuclei	PRICKLE2
AC009093.2	0	0.448453803393728	0.317	0.016	0	Nuclei	AC009093.2
PPP2R3A	0	0.448394893447565	0.441	0.144	0	Nuclei	PPP2R3A
ZNF235	0	0.448058285503718	0.334	0.029	0	Nuclei	ZNF235
PRKAR2A	0	0.447829543855611	0.559	0.298	0	Nuclei	PRKAR2A
TMEM220	0	0.447812040186524	0.414	0.13	0	Nuclei	TMEM220
ZC3H12B	0	0.447735972763192	0.331	0.029	0	Nuclei	ZC3H12B
CHD1	0	0.44766076163599	0.689	0.417	0	Nuclei	CHD1
ZNF438	0	0.447658992197716	0.335	0.031	0	Nuclei	ZNF438
ZNF804A	0	0.447617132834964	0.18	0.009	0	Nuclei	ZNF804A
SETX	0	0.447418084689109	0.679	0.391	0	Nuclei	SETX
SLC25A17	0	0.446607981675647	0.443	0.129	0	Nuclei	SLC25A17
ABHD12	0	0.44638035198663	0.439	0.152	0	Nuclei	ABHD12
FLG-AS1	0	0.446362274320516	0.265	0.043	0	Nuclei	FLG-AS1
HM13	0	0.446111261051689	0.786	0.539	0	Nuclei	HM13
C1orf159	0	0.445696541593145	0.393	0.073	0	Nuclei	C1orf159
GPR137C	0	0.445592514468052	0.325	0.063	0	Nuclei	GPR137C
TAPT1-AS1	0	0.445098793834878	0.324	0.005	0	Nuclei	TAPT1-AS1
EYS	0	0.445062436521452	0.213	0.022	0	Nuclei	EYS
TRIM33	0	0.445061943673542	0.774	0.511	0	Nuclei	TRIM33
TTBK2	0	0.444973299988447	0.529	0.216	0	Nuclei	TTBK2
SSH1	0	0.444459419225008	0.475	0.143	0	Nuclei	SSH1
TTC21B	0	0.444229350171326	0.513	0.18	0	Nuclei	TTC21B
CDH2	0	0.444139121263632	0.494	0.257	0	Nuclei	CDH2
GRIA3	0	0.44394308039769	0.285	0.084	0	Nuclei	GRIA3
EGFR	0	0.443917682937384	0.302	0.093	0	Nuclei	EGFR
GPR135	0	0.443895206924905	0.397	0.063	0	Nuclei	GPR135
IP6K1	0	0.443614563358377	0.491	0.183	0	Nuclei	IP6K1
SFXN5	0	0.443013947750738	0.436	0.117	0	Nuclei	SFXN5
LINC00355	0	0.442945293870926	0.248	0.033	0	Nuclei	LINC00355
SFSWAP	0	0.442855270787212	0.693	0.4	0	Nuclei	SFSWAP
DIP2A	0	0.442434709862261	0.698	0.384	0	Nuclei	DIP2A
TMEM41B	0	0.442373940489523	0.519	0.257	0	Nuclei	TMEM41B
SLC8A3	0	0.442346800168802	0.197	0.069	0	Nuclei	SLC8A3
ZNRF1	0	0.442051402326891	0.451	0.183	0	Nuclei	ZNRF1
SAE1	0	0.44204070619378	0.524	0.257	0	Nuclei	SAE1
RAI14	0	0.441806237803393	0.456	0.231	0	Nuclei	RAI14
AFF2	0	0.441548412789388	0.243	0.036	0	Nuclei	AFF2
DNAJC1	0	0.44139017250018	0.606	0.337	0	Nuclei	DNAJC1
RAD18	0	0.441319825433546	0.392	0.103	0	Nuclei	RAD18
ATAT1	0	0.441234983170027	0.448	0.133	0	Nuclei	ATAT1
MAP3K14	0	0.441127788811745	0.389	0.054	0	Nuclei	MAP3K14
KPNA1	0	0.440467835878272	0.588	0.272	0	Nuclei	KPNA1
AP005262.2	0	0.440411040521869	0.178	0.032	0	Nuclei	AP005262.2
ZNF611	0	0.440207815044097	0.403	0.073	0	Nuclei	ZNF611
FAM171A1	0	0.440182804604737	0.399	0.129	0	Nuclei	FAM171A1
SLC25A12	0	0.440173379439079	0.439	0.109	0	Nuclei	SLC25A12
LRSAM1	0	0.440159267243869	0.401	0.053	0	Nuclei	LRSAM1
GABRA3	0	0.439698127328926	0.375	0.052	0	Nuclei	GABRA3
FAR1	0	0.439431013903742	0.595	0.298	0	Nuclei	FAR1
USO1	0	0.439190142440116	0.667	0.426	0	Nuclei	USO1
NT5M	0	0.439041796591178	0.356	0.115	0	Nuclei	NT5M
ALCAM	0	0.438971898533028	0.43	0.295	0	Nuclei	ALCAM
PPP3CB	0	0.438957066144178	0.646	0.331	0	Nuclei	PPP3CB
TCF20	0	0.4388561485626	0.459	0.119	0	Nuclei	TCF20
[truncated: 2,880 more rows]
