# Supplementary material for: Dissociation protocols used for sarcoma tissues bias the transcriptome observed in single-cell and single-nucleus RNA sequencing
Source: BMC Cancer. 2023 May 31;23:488. doi: 10.1186/s12885-023-10977-1 (PMC10230784; doi:10.1186/s12885-023-10977-1)
Supplement: Supplementary file 1 — Additional file 1: Figure S1. Gating strategy to enrich for single-cells and single-nuclei. Figure S2. Consensus of DEGs between Sarcoma Subtypes when comparing Warm and Nuclei Protocols. Figure S3. DEGs Biases introduced by Warm and Cold Protocols. Figure S4. Differences in Sequencing Performance. Figure S5. Classifying sample type based on bias scores for ES. Figure S6. Classifying sample type based on bias scores for OS and DSRCT. Figure S7. Classifying sample type based on bias scores for Neuroblastoma. Figure S8. Biases associated gene length in gene signatures. Figure S9. Integration recovers matching cell states from different dissociation methods for ES. Figure S10. Integration recovers matching cell states from different dissociation methods for DSRCT. Table S1. Number of cells analyzed pre- and post-quality control. Table S2. Gene sets curated from literature analyzed in PDX samples. The AddModuleScore function in Seurat v3 was used to observe the averaged gene expression of the gene sets. Table S3. Differentially expressed genes between Warm and Nuclei protocols for ES. Wilcoxon test was used to compare gene expression between protocols. Table S4. Differentially expressed genes between Warm and Nuclei protocols for OS. Wilcoxon test was used to compare gene expression between protocols. Table S5. Differentially expressed genes between Warm and Nuclei protocols for DSRCT. Wilcoxon test was used to compare gene expression between protocols. Table S6. Differentially expressed genes between Warm and Cold protocols for DSRCT. Wilcoxon test was used to compare gene expression between protocols. Table S7. Differentially expressed genes between Warm and Cold protocols for ES. Wilcoxon test was used to compare gene expression between protocols. Table S8. Top 200 longest genes with the most polyA regions. The polyA stretches were defined as greater than 15 A repeats within the full-length cDNA, including intronic and exonic regions for every gene. [file 12885_2023_10977_MOESM1_ESM.zip › Supplementary Table 5R1.csv]

	p_val	avg_log2FC	pct.1	pct.2	p_val_adj	cluster	gene
FP236383.3	0	5.00872074424109	0.998	0.003	0	Nuclei	FP236383.3
IQCJ-SCHIP1	0	4.88658133276089	0.994	0.033	0	Nuclei	IQCJ-SCHIP1
CDH4	0	4.70819858522801	0.994	0.21	0	Nuclei	CDH4
DPP6	0	4.62706134977595	0.998	0.268	0	Nuclei	DPP6
COL23A1	0	4.52637644391283	0.986	0.357	0	Nuclei	COL23A1
LINC00486	0	4.5111009879987	0.999	0	0	Nuclei	LINC00486
KIF26B	0	4.4138975422023	0.996	0.261	0	Nuclei	KIF26B
RBFOX1	0	4.2862392605346	0.991	0.11	0	Nuclei	RBFOX1
FAM189A1	0	4.11972424110526	0.992	0.131	0	Nuclei	FAM189A1
IL1RAPL1	0	4.02862578585367	0.88	0.034	0	Nuclei	IL1RAPL1
SLC24A3	0	3.8770030712246	0.969	0.157	0	Nuclei	SLC24A3
ST6GALNAC5	0	3.83331297851356	0.998	0.325	0	Nuclei	ST6GALNAC5
MAML3	0	3.79625885875026	0.998	0.207	0	Nuclei	MAML3
AP001341.1	0	3.713608720587	0.955	0.055	0	Nuclei	AP001341.1
PTPRN2	0	3.66379046833657	0.862	0.123	0	Nuclei	PTPRN2
CACNA1C	0	3.63722980895201	0.987	0.239	0	Nuclei	CACNA1C
AC105052.4	0	3.63698081074462	0.981	0.001	0	Nuclei	AC105052.4
ADAMTS17	0	3.61729274789627	0.891	0.143	0	Nuclei	ADAMTS17
CCSER1	0	3.51911094925251	0.974	0.056	0	Nuclei	CCSER1
AL365295.1	0	3.49051033677246	0.638	0.052	0	Nuclei	AL365295.1
CERS4	0	3.482250555263	0.989	0.334	0	Nuclei	CERS4
SMYD3	0	3.47025309659549	0.986	0.127	0	Nuclei	SMYD3
AUTS2	0	3.42564743274806	0.999	0.336	0	Nuclei	AUTS2
NKAIN2	0	3.40919806410403	0.437	0.014	0	Nuclei	NKAIN2
LIX1-AS1	0	3.40396027862469	0.96	0.004	0	Nuclei	LIX1-AS1
CSMD3	0	3.39741517768706	0.977	0.177	0	Nuclei	CSMD3
GRID2	0	3.39266002945149	0.991	0.273	0	Nuclei	GRID2
AGBL1	0	3.33036366029084	0.742	0.093	0	Nuclei	AGBL1
NKAIN3	0	3.28606784090891	0.729	0.048	0	Nuclei	NKAIN3
CATSPERB	0	3.21115370042956	0.818	0.078	0	Nuclei	CATSPERB
WWOX	0	3.17889752898565	0.87	0.037	0	Nuclei	WWOX
UBE2E2	0	3.15368839278972	0.98	0.303	0	Nuclei	UBE2E2
AC011246.1	0	3.13360868323313	0.579	0.014	0	Nuclei	AC011246.1
TSHZ2	0	3.12956538605859	0.995	0.418	0	Nuclei	TSHZ2
LARGE1	0	3.1260997820485	0.963	0.09	0	Nuclei	LARGE1
LINGO2	0	3.12127489456664	0.628	0.035	0	Nuclei	LINGO2
PCBP3	0	3.08573726413257	0.827	0.096	0	Nuclei	PCBP3
KIAA1217	0	3.08555727473723	0.969	0.188	0	Nuclei	KIAA1217
SHANK2	0	3.07452510670308	0.876	0.112	0	Nuclei	SHANK2
CADM2	0	3.04531013048423	0.937	0.108	0	Nuclei	CADM2
DIP2C	0	3.03881646737081	0.973	0.23	0	Nuclei	DIP2C
CUX1	0	3.00153014092481	0.998	0.477	0	Nuclei	CUX1
MYO16	0	2.9699818403942	0.702	0.121	0	Nuclei	MYO16
FHIT	0	2.96914073518406	0.92	0.068	0	Nuclei	FHIT
CASC15	0	2.94234768464408	0.463	0.09	0	Nuclei	CASC15
PTPRQ	0	2.9400829462531	0.996	0.314	0	Nuclei	PTPRQ
LRMDA	0	2.92519536128242	0.792	0.074	0	Nuclei	LRMDA
RARB	0	2.9251100210463	0.664	0.03	0	Nuclei	RARB
FGF13	0	2.92400709116317	0.785	0.09	0	Nuclei	FGF13
NXN	0	2.90643213256094	0.843	0.179	0	Nuclei	NXN
AC024230.1	0	2.86415041708148	0.659	0.017	0	Nuclei	AC024230.1
AC068587.4	0	2.85403565457112	0.67	0.097	0	Nuclei	AC068587.4
RBFOX3	0	2.85122847148216	0.842	0.307	0	Nuclei	RBFOX3
RASGRF2	0	2.84395099552387	0.992	0.305	0	Nuclei	RASGRF2
PDE10A	0	2.84030370813704	0.988	0.293	0	Nuclei	PDE10A
PCDH11X	0	2.81938282418681	0.679	0.113	0	Nuclei	PCDH11X
IMMP2L	0	2.81840156895516	0.902	0.094	0	Nuclei	IMMP2L
NLGN1	0	2.81668029368387	0.627	0.052	0	Nuclei	NLGN1
FRMD4A	0	2.79747641697734	0.899	0.187	0	Nuclei	FRMD4A
ARHGAP6	0	2.78909306288146	0.937	0.198	0	Nuclei	ARHGAP6
AGAP1	0	2.78884950729964	0.926	0.131	0	Nuclei	AGAP1
AC011593.1	0	2.77069183444448	0.981	0.213	0	Nuclei	AC011593.1
LINC01811	0	2.76345128563403	0.825	0.038	0	Nuclei	LINC01811
ANKS1B	0	2.75095797837652	0.938	0.072	0	Nuclei	ANKS1B
PLB1	0	2.74050521910673	0.978	0.244	0	Nuclei	PLB1
LINC01876	0	2.73718238210004	0.602	0.018	0	Nuclei	LINC01876
LDLRAD4	0	2.7318413876883	0.887	0.181	0	Nuclei	LDLRAD4
SFMBT2	0	2.70468273170107	0.976	0.191	0	Nuclei	SFMBT2
BCAS3	0	2.70008684945566	0.922	0.069	0	Nuclei	BCAS3
ERBB4	0	2.6899965456089	0.608	0.051	0	Nuclei	ERBB4
PARD3	0	2.65558827103191	0.955	0.165	0	Nuclei	PARD3
SOX5	0	2.62589136162472	0.879	0.052	0	Nuclei	SOX5
CACNA1B	0	2.58996867189803	0.688	0.132	0	Nuclei	CACNA1B
AL008633.1	0	2.58712463624789	0.722	0.004	0	Nuclei	AL008633.1
CAMK1D	0	2.58676961409244	0.852	0.131	0	Nuclei	CAMK1D
KSR2	0	2.52544798890566	0.758	0.183	0	Nuclei	KSR2
ZFAND3	0	2.51352001908355	0.975	0.2	0	Nuclei	ZFAND3
THSD4	0	2.4878670422127	0.604	0.056	0	Nuclei	THSD4
PCDH11Y	0	2.480698331184	0.747	0.099	0	Nuclei	PCDH11Y
MIR34AHG	0	2.47268389592236	0.733	0.076	0	Nuclei	MIR34AHG
RABGAP1L	0	2.46712316857434	0.919	0.169	0	Nuclei	RABGAP1L
EVA1C	0	2.45938622471152	0.816	0.201	0	Nuclei	EVA1C
DTNB	0	2.45044776988789	0.851	0.109	0	Nuclei	DTNB
AKT3	0	2.4471620173433	0.97	0.295	0	Nuclei	AKT3
SEMA6D	0	2.41199714412673	0.775	0.083	0	Nuclei	SEMA6D
RUNX1	0	2.40060804903322	0.893	0.181	0	Nuclei	RUNX1
LINC01331	0	2.39195132885922	0.64	0.057	0	Nuclei	LINC01331
NRXN1	0	2.38380924777565	0.972	0.303	0	Nuclei	NRXN1
SLC22A23	0	2.37526544533263	0.955	0.374	0	Nuclei	SLC22A23
CHRM3	0	2.37115145575584	0.804	0.134	0	Nuclei	CHRM3
BTBD9	0	2.37072517185274	0.872	0.06	0	Nuclei	BTBD9
CSGALNACT1	0	2.35089377199409	0.943	0.163	0	Nuclei	CSGALNACT1
CNTN4	0	2.33887566737172	0.838	0.071	0	Nuclei	CNTN4
SPRY4-AS1	0	2.33616890016069	0.602	0.014	0	Nuclei	SPRY4-AS1
ZHX2	0	2.33407900360165	0.807	0.065	0	Nuclei	ZHX2
NEDD4L	0	2.31331183501066	0.986	0.684	0	Nuclei	NEDD4L
FTX	0	2.30498171468548	0.992	0.354	0	Nuclei	FTX
MAGI1	0	2.30297103871022	0.889	0.174	0	Nuclei	MAGI1
MCU	0	2.30111556620605	0.871	0.126	0	Nuclei	MCU
ASTN1	0	2.28749159848947	0.724	0.108	0	Nuclei	ASTN1
EXOC4	0	2.28447501771916	0.967	0.173	0	Nuclei	EXOC4
ZNF609	0	2.27195742209785	0.962	0.226	0	Nuclei	ZNF609
PTPRG	0	2.25987428636433	0.924	0.138	0	Nuclei	PTPRG
NLGN4Y	0	2.2576863170343	0.828	0.045	0	Nuclei	NLGN4Y
DNAH14	0	2.25692257617783	0.825	0.141	0	Nuclei	DNAH14
MBD5	0	2.25056530726162	0.948	0.154	0	Nuclei	MBD5
STK3	0	2.24449358103857	0.913	0.146	0	Nuclei	STK3
RORA	0	2.23302879528636	0.946	0.384	0	Nuclei	RORA
AP001005.3	0	2.23225646221323	0.669	0.014	0	Nuclei	AP001005.3
NCOA2	0	2.23033165389217	0.974	0.316	0	Nuclei	NCOA2
AC092535.4	0	2.22925292536834	0.523	0.001	0	Nuclei	AC092535.4
ATXN1	0	2.22851977476191	0.958	0.252	0	Nuclei	ATXN1
ARHGAP10	0	2.21485105054592	0.854	0.265	0	Nuclei	ARHGAP10
TBC1D5	0	2.21047207506403	0.921	0.11	0	Nuclei	TBC1D5
SYNDIG1	0	2.20934737383693	0.52	0.044	0	Nuclei	SYNDIG1
APBB2	0	2.19992703260742	0.93	0.143	0	Nuclei	APBB2
SIPA1L1	0	2.19566595655018	0.922	0.208	0	Nuclei	SIPA1L1
ADAMTS12	0	2.19521598463086	0.762	0.101	0	Nuclei	ADAMTS12
TBC1D22A	0	2.19425730852461	0.919	0.104	0	Nuclei	TBC1D22A
PTK2	0	2.19397389629925	0.976	0.217	0	Nuclei	PTK2
MAML2	0	2.19278047189225	0.767	0.179	0	Nuclei	MAML2
AP000146.1	0	2.18567116637805	0.756	0.015	0	Nuclei	AP000146.1
KALRN	0	2.18303458915855	0.611	0.151	0	Nuclei	KALRN
VAV2	0	2.18286696620977	0.947	0.278	0	Nuclei	VAV2
MARK1	0	2.17298378512732	0.929	0.228	0	Nuclei	MARK1
PARD3B	0	2.15319052745684	0.859	0.155	0	Nuclei	PARD3B
DLEU2	0	2.14257263236732	0.898	0.175	0	Nuclei	DLEU2
ADARB2	0	2.13366193003186	0.416	0.004	0	Nuclei	ADARB2
OTUD7A	0	2.13204232603172	0.841	0.059	0	Nuclei	OTUD7A
GALNT17	0	2.1308816269653	0.544	0.076	0	Nuclei	GALNT17
RERE	0	2.1304234552032	0.985	0.373	0	Nuclei	RERE
GTF2IRD1	0	2.1303464136579	0.899	0.138	0	Nuclei	GTF2IRD1
ZFPM2	0	2.12732291989855	0.813	0.052	0	Nuclei	ZFPM2
NPAS3	0	2.11874863801664	0.796	0.032	0	Nuclei	NPAS3
PRKN	0	2.11660312116772	0.774	0.012	0	Nuclei	PRKN
GRK5	0	2.11393197164445	0.834	0.117	0	Nuclei	GRK5
AC104041.1	0	2.11127660884599	0.348	0.05	0	Nuclei	AC104041.1
CHSY3	0	2.10921052980157	0.614	0.031	0	Nuclei	CHSY3
FAF1	0	2.10541494724959	0.907	0.15	0	Nuclei	FAF1
FCHSD2	0	2.1021891998187	0.847	0.105	0	Nuclei	FCHSD2
PTPRK	0	2.09877820735134	0.876	0.22	0	Nuclei	PTPRK
EHMT1	0	2.08535570842117	0.961	0.348	0	Nuclei	EHMT1
TCF12	0	2.07141099024149	0.959	0.226	0	Nuclei	TCF12
SIPA1L3	0	2.06848880992098	0.844	0.049	0	Nuclei	SIPA1L3
RABGEF1	0	2.06000947714104	0.899	0.161	0	Nuclei	RABGEF1
GABRG3	0	2.05580418855904	0.586	0.038	0	Nuclei	GABRG3
PITPNC1	0	2.05054822213328	0.697	0.094	0	Nuclei	PITPNC1
CACNB2	0	2.04676177727959	0.381	0.034	0	Nuclei	CACNB2
LPP	0	2.04310746862231	0.975	0.319	0	Nuclei	LPP
PCNX1	0	2.03065626926274	0.999	0.747	0	Nuclei	PCNX1
HIP1	0	2.03001753523151	0.764	0.099	0	Nuclei	HIP1
SETBP1	0	2.02325808912222	0.917	0.221	0	Nuclei	SETBP1
ABTB2	0	2.01816387145235	0.717	0.046	0	Nuclei	ABTB2
SERINC5	0	2.01538258624789	0.978	0.396	0	Nuclei	SERINC5
TRAPPC9	0	2.01378818659236	0.842	0.045	0	Nuclei	TRAPPC9
SORCS2	0	2.01247789936631	0.366	0.027	0	Nuclei	SORCS2
CSMD2	0	2.0091813266637	0.57	0.042	0	Nuclei	CSMD2
PLXDC2	0	2.00396589735583	0.837	0.167	0	Nuclei	PLXDC2
SBF2	0	1.99791066583434	0.877	0.174	0	Nuclei	SBF2
MIR181A1HG	0	1.98833598583244	0.873	0.089	0	Nuclei	MIR181A1HG
STXBP5L	0	1.9872297497785	0.715	0.056	0	Nuclei	STXBP5L
CDKAL1	0	1.98337991899804	0.886	0.056	0	Nuclei	CDKAL1
RAD51B	0	1.98267924475718	0.8	0.03	0	Nuclei	RAD51B
DLGAP4-AS1	0	1.98078412781436	0.745	0.015	0	Nuclei	DLGAP4-AS1
LRBA	0	1.98060424383466	0.895	0.171	0	Nuclei	LRBA
DPH6	0	1.97978240162287	0.815	0.105	0	Nuclei	DPH6
FMN1	0	1.97777183782387	0.637	0.073	0	Nuclei	FMN1
MSI2	0	1.97581778400911	0.997	0.564	0	Nuclei	MSI2
AC106795.3	0	1.96330293200727	0.658	0.003	0	Nuclei	AC106795.3
AL033523.1	0	1.95728321678485	0.367	0.091	0	Nuclei	AL033523.1
ST3GAL3	0	1.95644549475611	0.796	0.081	0	Nuclei	ST3GAL3
ESYT2	0	1.95501955433305	0.984	0.539	0	Nuclei	ESYT2
SNED1	0	1.95478606659252	0.503	0.075	0	Nuclei	SNED1
GLI2	0	1.95153558082081	0.719	0.099	0	Nuclei	GLI2
ZBTB7C	0	1.94545861743851	0.661	0.04	0	Nuclei	ZBTB7C
PVT1	0	1.93716344621651	0.41	0.048	0	Nuclei	PVT1
GPC6	0	1.93406304832715	0.489	0.02	0	Nuclei	GPC6
SCMH1	0	1.9340210528972	0.855	0.065	0	Nuclei	SCMH1
PPP2R2C	0	1.93196111416525	0.641	0.122	0	Nuclei	PPP2R2C
EXOC6B	0	1.92763044364101	0.799	0.126	0	Nuclei	EXOC6B
MAPK10	0	1.92614958393777	0.677	0.152	0	Nuclei	MAPK10
TTC28	0	1.90953064895563	0.738	0.088	0	Nuclei	TTC28
CACNA2D1	0	1.90594173306798	0.714	0.136	0	Nuclei	CACNA2D1
TIAM2	0	1.90532155474025	0.779	0.078	0	Nuclei	TIAM2
SMOC2	0	1.89774794634667	0.672	0.277	0	Nuclei	SMOC2
RAP1GAP2	0	1.89122524688364	0.786	0.124	0	Nuclei	RAP1GAP2
ONECUT3	0	1.88696681450191	0.96	0.371	0	Nuclei	ONECUT3
FBXL17	0	1.88491142256589	0.774	0.094	0	Nuclei	FBXL17
MRTFA	0	1.88469448828537	0.779	0.071	0	Nuclei	MRTFA
AMBRA1	0	1.88224922336514	0.813	0.07	0	Nuclei	AMBRA1
MAP3K5	0	1.8821043126779	0.779	0.127	0	Nuclei	MAP3K5
SPIDR	0	1.87564573459658	0.816	0.061	0	Nuclei	SPIDR
PDZD2	0	1.8686270993056	0.693	0.081	0	Nuclei	PDZD2
NSMCE2	0	1.86748688301638	0.859	0.111	0	Nuclei	NSMCE2
ARL15	0	1.86567371041954	0.689	0.04	0	Nuclei	ARL15
SMURF2	0	1.8626007049069	0.993	0.631	0	Nuclei	SMURF2
FAM155A	0	1.85722356708299	0.428	0.028	0	Nuclei	FAM155A
GRIA4	0	1.85118846322505	0.608	0.084	0	Nuclei	GRIA4
L3MBTL4	0	1.8488817318938	0.337	0.072	0	Nuclei	L3MBTL4
PBX1	0	1.84604430710804	0.996	0.634	0	Nuclei	PBX1
AC044810.2	0	1.84406602250732	0.491	0.039	0	Nuclei	AC044810.2
NAV1	0	1.84327452480787	0.928	0.283	0	Nuclei	NAV1
WDPCP	0	1.84189810554957	0.822	0.075	0	Nuclei	WDPCP
FAM222B	0	1.84059838938291	0.818	0.082	0	Nuclei	FAM222B
CAMKMT	0	1.8385092765127	0.739	0.039	0	Nuclei	CAMKMT
CPNE4	0	1.83516531828019	0.404	0.019	0	Nuclei	CPNE4
CACNB4	0	1.82563463723394	0.587	0.087	0	Nuclei	CACNB4
ANK3	0	1.82343799517243	0.625	0.111	0	Nuclei	ANK3
THSD7B	0	1.81641634381371	0.363	0.028	0	Nuclei	THSD7B
CCND3	0	1.81469971110522	0.615	0.09	0	Nuclei	CCND3
AC008014.1	0	1.81425880237174	0.682	0.025	0	Nuclei	AC008014.1
SPHKAP	0	1.81357339193773	0.332	0.047	0	Nuclei	SPHKAP
GATAD2B	0	1.81319363437124	0.953	0.31	0	Nuclei	GATAD2B
PTCHD1-AS	0	1.80280492508022	0.582	0.002	0	Nuclei	PTCHD1-AS
PTPRS	0	1.80042459534539	0.745	0.082	0	Nuclei	PTPRS
NTRK3	0	1.79927778019611	0.749	0.274	0	Nuclei	NTRK3
R3HDM2	0	1.79583649865471	0.939	0.279	0	Nuclei	R3HDM2
BACH2	0	1.78684005501577	0.615	0.061	0	Nuclei	BACH2
TPST1	0	1.78637550688904	0.729	0.156	0	Nuclei	TPST1
MLLT10	0	1.78615068541067	0.98	0.354	0	Nuclei	MLLT10
STAG1	0	1.78336582669298	0.952	0.276	0	Nuclei	STAG1
LINC01967	0	1.78139815192723	0.569	0.013	0	Nuclei	LINC01967
TTTY14	0	1.77927638882586	0.705	0.103	0	Nuclei	TTTY14
SUPT3H	0	1.77515299492325	0.806	0.064	0	Nuclei	SUPT3H
PATJ	0	1.77502830433948	0.798	0.221	0	Nuclei	PATJ
ADARB1	0	1.76883856642164	0.89	0.282	0	Nuclei	ADARB1
CRTC3	0	1.76189592443042	0.958	0.348	0	Nuclei	CRTC3
TRIM67	0	1.75828074538479	0.977	0.525	0	Nuclei	TRIM67
AC021594.2	0	1.75464424513013	0.576	0.006	0	Nuclei	AC021594.2
DHRSX	0	1.75150310159127	0.77	0.076	0	Nuclei	DHRSX
LINC01340	0	1.75129558465024	0.738	0.038	0	Nuclei	LINC01340
NAALADL2	0	1.75108031524143	0.709	0.017	0	Nuclei	NAALADL2
LINC01320	0	1.74470505373948	0.535	0.015	0	Nuclei	LINC01320
PSD3	0	1.73646326036393	0.638	0.174	0	Nuclei	PSD3
RGS12	0	1.72918529456737	0.94	0.304	0	Nuclei	RGS12
DANT2	0	1.72803412669468	0.527	0.02	0	Nuclei	DANT2
AC013652.1	0	1.72673472570801	0.507	0.038	0	Nuclei	AC013652.1
GMDS-DT	0	1.72497481956068	0.669	0.046	0	Nuclei	GMDS-DT
COL22A1	0	1.72296410592153	0.603	0.356	0	Nuclei	COL22A1
BMPR2	0	1.71844011452735	0.955	0.394	0	Nuclei	BMPR2
AOPEP	0	1.71831850893619	0.859	0.11	0	Nuclei	AOPEP
CBFA2T2	0	1.71673547970979	0.875	0.138	0	Nuclei	CBFA2T2
LMCD1-AS1	0	1.71589693149228	0.551	0.018	0	Nuclei	LMCD1-AS1
ERC1	0	1.71534022255633	0.937	0.264	0	Nuclei	ERC1
CADM1	0	1.71365398245359	0.989	0.547	0	Nuclei	CADM1
SMOC1	0	1.7122614044222	0.982	0.467	0	Nuclei	SMOC1
TMCC1	0	1.71043615869719	0.831	0.1	0	Nuclei	TMCC1
CDK14	0	1.70910525235479	0.899	0.201	0	Nuclei	CDK14
KLHL25	0	1.70677523403991	0.826	0.141	0	Nuclei	KLHL25
FBXL20	0	1.7049692815523	0.865	0.12	0	Nuclei	FBXL20
CAMTA1	0	1.70431566988888	0.908	0.269	0	Nuclei	CAMTA1
VPS13B	0	1.70388736194832	0.92	0.142	0	Nuclei	VPS13B
TUBB8	0	1.70161647739077	0.857	0.124	0	Nuclei	TUBB8
BMPR1B	0	1.70152160781894	0.386	0.052	0	Nuclei	BMPR1B
SRPK2	0	1.69689195616874	0.927	0.375	0	Nuclei	SRPK2
AC112770.1	0	1.69212382917325	0.285	0.017	0	Nuclei	AC112770.1
PPP1R9A	0	1.69144265104005	0.809	0.138	0	Nuclei	PPP1R9A
UTY	0	1.68675140921227	0.868	0.097	0	Nuclei	UTY
SIK3	0	1.68559185458392	0.759	0.177	0	Nuclei	SIK3
BTNL8	0	1.68555198828493	0.635	0.048	0	Nuclei	BTNL8
ZCCHC7	0	1.68532361443719	0.888	0.141	0	Nuclei	ZCCHC7
HDAC8	0	1.68216590003058	0.871	0.156	0	Nuclei	HDAC8
ACYP2	0	1.67965798285701	0.744	0.074	0	Nuclei	ACYP2
SUFU	0	1.67919366973744	0.734	0.051	0	Nuclei	SUFU
GLIS3	0	1.67897671394787	0.711	0.076	0	Nuclei	GLIS3
SSH2	0	1.67629251619122	0.785	0.082	0	Nuclei	SSH2
COMMD10	0	1.66842487934109	0.724	0.077	0	Nuclei	COMMD10
CRTC1	0	1.66801199077827	0.88	0.135	0	Nuclei	CRTC1
PPP6R2	0	1.66575580221208	0.88	0.142	0	Nuclei	PPP6R2
MIR924HG	0	1.6642856881569	0.423	0.01	0	Nuclei	MIR924HG
PCDH9	0	1.65582952120673	0.398	0.031	0	Nuclei	PCDH9
FMNL2	0	1.65304095601731	0.789	0.148	0	Nuclei	FMNL2
ATRNL1	0	1.64980878035509	0.371	0.044	0	Nuclei	ATRNL1
PTPN13	0	1.64893076910129	0.626	0.217	0	Nuclei	PTPN13
MACROD2	0	1.64843888180977	0.558	0.017	0	Nuclei	MACROD2
PHACTR4	0	1.64467248691526	0.864	0.173	0	Nuclei	PHACTR4
CLASP1	0	1.64120068215945	0.894	0.144	0	Nuclei	CLASP1
EXOC6	0	1.63674849802005	0.769	0.11	0	Nuclei	EXOC6
LINC01473	0	1.63391461822415	0.714	0.036	0	Nuclei	LINC01473
RBM6	0	1.63275779789262	0.96	0.318	0	Nuclei	RBM6
PWRN1	0	1.63228025290879	0.703	0.072	0	Nuclei	PWRN1
TRIO	0	1.62458707693284	0.934	0.272	0	Nuclei	TRIO
DISC1FP1	0	1.62420994895479	0.506	0.01	0	Nuclei	DISC1FP1
OSBPL3	0	1.62374917788342	0.647	0.08	0	Nuclei	OSBPL3
FBN3	0	1.62267713965856	0.808	0.136	0	Nuclei	FBN3
MICAL3	0	1.62128825676105	0.878	0.187	0	Nuclei	MICAL3
RAB11FIP3	0	1.6177384379451	0.742	0.095	0	Nuclei	RAB11FIP3
FOXN3	0	1.61156307774559	0.893	0.284	0	Nuclei	FOXN3
CELSR1	0	1.61025183028358	0.652	0.088	0	Nuclei	CELSR1
CTNNA3	0	1.60756646571199	0.566	0.013	0	Nuclei	CTNNA3
ATXN7L1	0	1.60506143278658	0.748	0.036	0	Nuclei	ATXN7L1
ATG10	0	1.60119572090582	0.794	0.09	0	Nuclei	ATG10
C11orf80	0	1.60112348086006	0.672	0.048	0	Nuclei	C11orf80
COL4A5	0	1.59867447119249	0.729	0.195	0	Nuclei	COL4A5
ST6GALNAC3	0	1.59835538920351	0.615	0.02	0	Nuclei	ST6GALNAC3
INVS	0	1.59600305257902	0.766	0.039	0	Nuclei	INVS
AJAP1	0	1.59558817667816	0.909	0.315	0	Nuclei	AJAP1
ZRANB3	0	1.59377879149336	0.694	0.033	0	Nuclei	ZRANB3
PWRN4	0	1.59354976706501	0.56	0.005	0	Nuclei	PWRN4
PDSS2	0	1.59142482722837	0.728	0.044	0	Nuclei	PDSS2
RFX7	0	1.59122158242312	0.891	0.153	0	Nuclei	RFX7
CTIF	0	1.59113662702089	0.815	0.123	0	Nuclei	CTIF
MAP7	0	1.58957946623209	0.449	0.129	0	Nuclei	MAP7
LINC01237	0	1.58787419851159	0.613	0.008	0	Nuclei	LINC01237
DMD	0	1.58694285367913	0.745	0.124	0	Nuclei	DMD
ZNF423	0	1.58638099261013	0.563	0.085	0	Nuclei	ZNF423
FAM160A1	0	1.58543083639622	0.576	0.048	0	Nuclei	FAM160A1
C11orf49	0	1.58211303891257	0.757	0.085	0	Nuclei	C11orf49
PPP3CA	0	1.58008910543866	0.915	0.385	0	Nuclei	PPP3CA
PLXNA4	0	1.57776775579479	0.941	0.416	0	Nuclei	PLXNA4
DIAPH2	0	1.5742655523976	0.73	0.196	0	Nuclei	DIAPH2
MYO1D	0	1.56755311159559	0.738	0.082	0	Nuclei	MYO1D
AC139493.2	0	1.56649590603258	0.691	0.089	0	Nuclei	AC139493.2
CENPP	0	1.56266755830727	0.576	0.023	0	Nuclei	CENPP
FARS2	0	1.56165025124305	0.767	0.067	0	Nuclei	FARS2
PELI2	0	1.55846113207338	0.699	0.086	0	Nuclei	PELI2
SNTG2	0	1.55798333458559	0.392	0.114	0	Nuclei	SNTG2
ATG7	0	1.55536049859613	0.775	0.053	0	Nuclei	ATG7
GHR	0	1.5546471217698	0.59	0.086	0	Nuclei	GHR
PIP5K1A	0	1.55408970202803	0.911	0.224	0	Nuclei	PIP5K1A
RPTOR	0	1.55397848890443	0.796	0.049	0	Nuclei	RPTOR
JARID2	0	1.54847960162809	0.895	0.226	0	Nuclei	JARID2
GPHN	0	1.54834309073505	0.501	0.05	0	Nuclei	GPHN
PCCA	0	1.54825928175384	0.777	0.07	0	Nuclei	PCCA
KIAA1958	0	1.54802299327657	0.73	0.092	0	Nuclei	KIAA1958
KIF9-AS1	0	1.5474287148406	0.641	0.022	0	Nuclei	KIF9-AS1
FKBP5	0	1.54455427975968	0.503	0.174	0	Nuclei	FKBP5
AHCYL2	0	1.54390959833906	0.532	0.06	0	Nuclei	AHCYL2
SDCCAG8	0	1.54263923569559	0.911	0.252	0	Nuclei	SDCCAG8
TNRC18	0	1.5418230275302	0.92	0.269	0	Nuclei	TNRC18
IGF2BP2	0	1.54072366138016	0.886	0.296	0	Nuclei	IGF2BP2
AC245297.3	0	1.53596133909036	0.586	0.116	0	Nuclei	AC245297.3
COP1	0	1.53379102143644	0.889	0.19	0	Nuclei	COP1
FAM172A	0	1.53278780123437	0.867	0.172	0	Nuclei	FAM172A
ENOX1	0	1.53224468168142	0.529	0.024	0	Nuclei	ENOX1
PLEKHA5	0	1.52946137939104	0.816	0.179	0	Nuclei	PLEKHA5
DENND1A	0	1.52926262235912	0.778	0.05	0	Nuclei	DENND1A
CMIP	0	1.52915567200734	0.845	0.198	0	Nuclei	CMIP
ITIH5	0	1.52865694606451	0.83	0.392	0	Nuclei	ITIH5
ARHGAP35	0	1.52860395530986	0.903	0.219	0	Nuclei	ARHGAP35
PLEKHA6	0	1.52821697037736	0.784	0.212	0	Nuclei	PLEKHA6
AL049828.1	0	1.52647741060185	0.578	0.018	0	Nuclei	AL049828.1
KLF12	0	1.52619222925475	0.729	0.071	0	Nuclei	KLF12
SPSB1	0	1.52116609439692	0.683	0.113	0	Nuclei	SPSB1
PTPRD	0	1.52082721646809	0.789	0.214	0	Nuclei	PTPRD
TPT1-AS1	0	1.51954938408869	0.825	0.159	0	Nuclei	TPT1-AS1
RPRD2	0	1.51742626947058	0.873	0.185	0	Nuclei	RPRD2
ST5	0	1.51576303806463	0.914	0.36	0	Nuclei	ST5
FANCC	0	1.51444423631044	0.766	0.077	0	Nuclei	FANCC
LINC01376	0	1.50974976038414	0.665	0.024	0	Nuclei	LINC01376
LPAR1	0	1.50913984300523	0.68	0.085	0	Nuclei	LPAR1
ST6GAL1	0	1.50829406120509	0.528	0.055	0	Nuclei	ST6GAL1
PIGL	0	1.50814930065927	0.749	0.059	0	Nuclei	PIGL
MICU1	0	1.50304192492016	0.844	0.179	0	Nuclei	MICU1
DPF3	0	1.50038115452662	0.59	0.069	0	Nuclei	DPF3
PRKCA	0	1.5003206221573	0.768	0.215	0	Nuclei	PRKCA
ATP10A	0	1.49907132694129	0.529	0.053	0	Nuclei	ATP10A
ATP11A	0	1.49484321392883	0.659	0.103	0	Nuclei	ATP11A
ADK	0	1.49116429373712	0.733	0.115	0	Nuclei	ADK
NR6A1	0	1.49091727390474	0.582	0.044	0	Nuclei	NR6A1
SMG6	0	1.49036769254542	0.856	0.181	0	Nuclei	SMG6
PPP6R3	0	1.48994740199387	0.865	0.18	0	Nuclei	PPP6R3
SCFD2	0	1.48837214729583	0.592	0.017	0	Nuclei	SCFD2
RCOR1	0	1.48818732664306	0.893	0.246	0	Nuclei	RCOR1
NRG1	0	1.48815792433156	0.475	0.095	0	Nuclei	NRG1
LINC01278	0	1.48638361573397	0.741	0.06	0	Nuclei	LINC01278
GRIP1	0	1.47810757709944	0.447	0.013	0	Nuclei	GRIP1
SV2C	0	1.47494421544446	0.448	0.11	0	Nuclei	SV2C
MAGI3	0	1.47397754953457	0.726	0.108	0	Nuclei	MAGI3
LOXL3	0	1.47249408001426	0.837	0.247	0	Nuclei	LOXL3
PLCB4	0	1.4694909277736	0.506	0.072	0	Nuclei	PLCB4
FGD4	0	1.4688906477569	0.592	0.102	0	Nuclei	FGD4
PRKD1	0	1.46770792264318	0.643	0.028	0	Nuclei	PRKD1
AP003096.1	0	1.46675397753328	0.657	0.326	0	Nuclei	AP003096.1
ZSCAN5A	0	1.46303687709122	0.686	0.038	0	Nuclei	ZSCAN5A
CCDC138	0	1.46143588544949	0.696	0.062	0	Nuclei	CCDC138
TFCP2	0	1.46001325634909	0.772	0.1	0	Nuclei	TFCP2
SH3RF1	0	1.4557069513706	0.779	0.151	0	Nuclei	SH3RF1
BBS9	0	1.45550352162227	0.704	0.038	0	Nuclei	BBS9
VTI1A	0	1.45518385665616	0.775	0.09	0	Nuclei	VTI1A
PDE4D	0	1.45145929136525	0.665	0.091	0	Nuclei	PDE4D
MTHFD1L	0	1.45140738663322	0.648	0.065	0	Nuclei	MTHFD1L
RPS6KC1	0	1.45029642504558	0.797	0.093	0	Nuclei	RPS6KC1
ANO10	0	1.45013742873923	0.757	0.111	0	Nuclei	ANO10
PAN3	0	1.44905864793669	0.778	0.103	0	Nuclei	PAN3
PHLPP1	0	1.44881024284563	0.64	0.073	0	Nuclei	PHLPP1
HERC4	0	1.44833068542231	0.896	0.28	0	Nuclei	HERC4
LINC01184	0	1.44823625937067	0.687	0.115	0	Nuclei	LINC01184
NBDY	0	1.44583941191689	0.844	0.238	0	Nuclei	NBDY
HDAC4	0	1.44487900895164	0.745	0.066	0	Nuclei	HDAC4
FRMD5	0	1.44175303685098	0.391	0.009	0	Nuclei	FRMD5
NINL	0	1.43771061764702	0.724	0.072	0	Nuclei	NINL
C20orf194	0	1.43630039609525	0.816	0.12	0	Nuclei	C20orf194
ZSWIM6	0	1.43543202037817	0.908	0.267	0	Nuclei	ZSWIM6
HCG17	0	1.43471099333584	0.554	0.004	0	Nuclei	HCG17
RABGAP1	0	1.43313245207649	0.961	0.351	0	Nuclei	RABGAP1
SLC16A1-AS1	0	1.43270206427996	0.55	0.068	0	Nuclei	SLC16A1-AS1
TENT2	0	1.42969719293224	0.827	0.146	0	Nuclei	TENT2
FENDRR	0	1.42931728145453	0.775	0.219	0	Nuclei	FENDRR
ATP9B	0	1.42836175089538	0.867	0.156	0	Nuclei	ATP9B
ZNF721	0	1.42811601904608	0.872	0.166	0	Nuclei	ZNF721
OSBPL10	0	1.4254313796349	0.61	0.075	0	Nuclei	OSBPL10
AC006001.2	0	1.42468284193552	0.66	0.012	0	Nuclei	AC006001.2
ULK4	0	1.42372083444658	0.703	0.041	0	Nuclei	ULK4
SUMF1	0	1.42205318867723	0.684	0.08	0	Nuclei	SUMF1
SPATA13	0	1.42133477851039	0.817	0.188	0	Nuclei	SPATA13
SOS1	0	1.42092525210133	0.852	0.205	0	Nuclei	SOS1
ANKS1A	0	1.4202887886901	0.787	0.094	0	Nuclei	ANKS1A
TANC1	0	1.41630697729398	0.838	0.182	0	Nuclei	TANC1
BRAF	0	1.4135354786424	0.918	0.241	0	Nuclei	BRAF
KIF13A	0	1.41274021308182	0.815	0.148	0	Nuclei	KIF13A
UBE2R2	0	1.41241678032645	0.895	0.292	0	Nuclei	UBE2R2
TMTC2	0	1.4095150960658	0.423	0.041	0	Nuclei	TMTC2
LINC02306	0	1.40933965032141	0.397	0.004	0	Nuclei	LINC02306
SHLD2	0	1.40918104404096	0.74	0.112	0	Nuclei	SHLD2
FOXP1	0	1.40895095813098	0.941	0.406	0	Nuclei	FOXP1
MERTK	0	1.40463182920601	0.714	0.211	0	Nuclei	MERTK
WDR70	0	1.40452391812828	0.857	0.17	0	Nuclei	WDR70
KIAA1211	0	1.40389019610255	0.537	0.039	0	Nuclei	KIAA1211
NR2F2-AS1	0	1.40308480391694	0.648	0.057	0	Nuclei	NR2F2-AS1
AC090825.1	0	1.40304636140142	0.595	0.039	0	Nuclei	AC090825.1
AC069277.1	0	1.40130830842953	0.538	0.031	0	Nuclei	AC069277.1
UBE4B	0	1.39797182338462	0.837	0.146	0	Nuclei	UBE4B
ST8SIA6	0	1.39664904828866	0.574	0.047	0	Nuclei	ST8SIA6
RGS6	0	1.39651034743906	0.42	0.022	0	Nuclei	RGS6
GNGT1	0	1.39442190109245	0.321	0.007	0	Nuclei	GNGT1
METTL15	0	1.38733605997947	0.714	0.066	0	Nuclei	METTL15
TCF20	0	1.38660859476918	0.842	0.171	0	Nuclei	TCF20
BMPR1A	0	1.3855606517813	0.776	0.096	0	Nuclei	BMPR1A
DCLK2	0	1.38514460422839	0.579	0.092	0	Nuclei	DCLK2
PPM1E	0	1.38430443454147	0.365	0.02	0	Nuclei	PPM1E
FBXO42	0	1.38407001268156	0.787	0.114	0	Nuclei	FBXO42
AC007785.1	0	1.38373264004759	0.371	0	0	Nuclei	AC007785.1
MROH1	0	1.38234052102712	0.774	0.194	0	Nuclei	MROH1
ZNF544	0	1.3815302467266	0.763	0.116	0	Nuclei	ZNF544
CNNM2	0	1.38082022111194	0.601	0.055	0	Nuclei	CNNM2
SH3D19	0	1.3798028275942	0.632	0.075	0	Nuclei	SH3D19
ZNF385B	0	1.37890688917064	0.361	0.018	0	Nuclei	ZNF385B
RNF115	0	1.37607926673034	0.856	0.227	0	Nuclei	RNF115
NAE1	0	1.37530897751019	0.677	0.201	0	Nuclei	NAE1
GRHL2	0	1.37458884121581	0.32	0.054	0	Nuclei	GRHL2
C1QTNF7	0	1.3741254010645	0.673	0.074	0	Nuclei	C1QTNF7
EXT1	0	1.37377239379376	0.781	0.185	0	Nuclei	EXT1
DENND2A	0	1.37221019615578	0.447	0.03	0	Nuclei	DENND2A
MGAT5	0	1.37134675072153	0.675	0.102	0	Nuclei	MGAT5
PRKRIP1	0	1.37021278531032	0.809	0.154	0	Nuclei	PRKRIP1
KMT2C	0	1.36879608282009	0.948	0.427	0	Nuclei	KMT2C
DIAPH3	0	1.36835526172743	0.829	0.187	0	Nuclei	DIAPH3
SPACA6	0	1.36803844790859	0.732	0.087	0	Nuclei	SPACA6
AKAP8L	0	1.36646555782479	0.94	0.378	0	Nuclei	AKAP8L
NRCAM	0	1.36639402309879	0.806	0.178	0	Nuclei	NRCAM
ZNF814	0	1.36592124670281	0.776	0.123	0	Nuclei	ZNF814
NHSL1	0	1.36312565734089	0.382	0.03	0	Nuclei	NHSL1
CPEB3	0	1.36191964202546	0.639	0.045	0	Nuclei	CPEB3
KIAA1328	0	1.36180889013186	0.711	0.079	0	Nuclei	KIAA1328
JMJD1C	0	1.36111689440004	0.965	0.493	0	Nuclei	JMJD1C
USP9Y	0	1.35997447763658	0.872	0.241	0	Nuclei	USP9Y
TAFA5	0	1.35807633240745	0.573	0.043	0	Nuclei	TAFA5
APBA1	0	1.35765427756509	0.549	0.054	0	Nuclei	APBA1
SREBF2	0	1.35735818553491	0.728	0.106	0	Nuclei	SREBF2
NUBPL	0	1.35446067976159	0.723	0.058	0	Nuclei	NUBPL
RAPGEF2	0	1.35169041115443	0.829	0.206	0	Nuclei	RAPGEF2
LINC02438	0	1.34999733963266	0.418	0.003	0	Nuclei	LINC02438
TLE2	0	1.34931352451166	0.84	0.247	0	Nuclei	TLE2
DIP2B	0	1.34893299258868	0.769	0.148	0	Nuclei	DIP2B
ETV6	0	1.34363503859089	0.716	0.097	0	Nuclei	ETV6
SIL1	0	1.34218474903623	0.741	0.144	0	Nuclei	SIL1
EHBP1	0	1.34182233447649	0.79	0.141	0	Nuclei	EHBP1
SLC8A2	0	1.34146680745398	0.788	0.187	0	Nuclei	SLC8A2
PEAK1	0	1.34018791554812	0.697	0.128	0	Nuclei	PEAK1
LINC01572	0	1.34007897234822	0.512	0.011	0	Nuclei	LINC01572
ZBTB20	0	1.34004953021127	0.951	0.379	0	Nuclei	ZBTB20
PDE8B	0	1.33945962850589	0.556	0.146	0	Nuclei	PDE8B
SIMC1	0	1.33921805442842	0.683	0.071	0	Nuclei	SIMC1
COG5	0	1.33796464397883	0.752	0.076	0	Nuclei	COG5
TANC2	0	1.33714336594783	0.698	0.136	0	Nuclei	TANC2
EFR3B	0	1.33682117221156	0.515	0.075	0	Nuclei	EFR3B
PTPRM	0	1.3361791014162	0.361	0.111	0	Nuclei	PTPRM
FAM120B	0	1.33597589451263	0.719	0.061	0	Nuclei	FAM120B
BABAM2	0	1.33588180826954	0.687	0.092	0	Nuclei	BABAM2
SNTB1	0	1.33465255798394	0.585	0.093	0	Nuclei	SNTB1
GRB10	0	1.33344192702356	0.596	0.131	0	Nuclei	GRB10
LINC02241	0	1.33297855096552	0.664	0.006	0	Nuclei	LINC02241
PDE7A	0	1.33231319579154	0.857	0.175	0	Nuclei	PDE7A
KCNMB2	0	1.33155536190112	0.462	0.015	0	Nuclei	KCNMB2
ATF7IP2	0	1.33056320883082	0.699	0.154	0	Nuclei	ATF7IP2
CMSS1	0	1.32937555893253	0.714	0.126	0	Nuclei	CMSS1
ABHD18	0	1.32857884687703	0.751	0.083	0	Nuclei	ABHD18
AC009518.1	0	1.3272113729017	0.286	0.021	0	Nuclei	AC009518.1
SDK1	0	1.32700038904213	0.33	0.025	0	Nuclei	SDK1
ZNF586	0	1.32665935161373	0.692	0.051	0	Nuclei	ZNF586
KCNB1	0	1.32590646884596	0.841	0.202	0	Nuclei	KCNB1
ARMH3	0	1.32566250210786	0.741	0.063	0	Nuclei	ARMH3
ZNF704	0	1.32415897767193	0.919	0.388	0	Nuclei	ZNF704
NUMB	0	1.32404210986626	0.868	0.225	0	Nuclei	NUMB
CCDC57	0	1.32121544031812	0.636	0.098	0	Nuclei	CCDC57
PLCB1	0	1.32099079401919	0.62	0.076	0	Nuclei	PLCB1
OSBP2	0	1.32024953460416	0.465	0.022	0	Nuclei	OSBP2
LINC00894	0	1.31963254150785	0.595	0.033	0	Nuclei	LINC00894
RASGEF1B	0	1.31895179367238	0.484	0.096	0	Nuclei	RASGEF1B
BICD1	0	1.31871532192669	0.682	0.08	0	Nuclei	BICD1
AC087490.1	0	1.31808725626991	0.513	0.003	0	Nuclei	AC087490.1
PDS5A	0	1.31527224881881	0.903	0.303	0	Nuclei	PDS5A
GSE1	0	1.31176010525617	0.87	0.31	0	Nuclei	GSE1
AEBP2	0	1.3106618022929	0.782	0.146	0	Nuclei	AEBP2
NCOA1	0	1.30893440740671	0.849	0.246	0	Nuclei	NCOA1
NCOR2	0	1.3082587980327	0.892	0.271	0	Nuclei	NCOR2
WARS2-AS1	0	1.30825857907951	0.667	0.034	0	Nuclei	WARS2-AS1
AC093817.2	0	1.30722022859633	0.315	0.022	0	Nuclei	AC093817.2
GMDS	0	1.30636247714305	0.637	0.061	0	Nuclei	GMDS
ITCH	0	1.30595797447786	0.839	0.15	0	Nuclei	ITCH
NLK	0	1.30537618013953	0.698	0.107	0	Nuclei	NLK
PDE7B	0	1.30337138905036	0.47	0.021	0	Nuclei	PDE7B
LINC00923	0	1.30336435542574	0.449	0.045	0	Nuclei	LINC00923
ANO4	0	1.30321021125316	0.301	0.014	0	Nuclei	ANO4
SCLT1	0	1.30139342569803	0.568	0.067	0	Nuclei	SCLT1
SGK3	0	1.30117554116837	0.788	0.166	0	Nuclei	SGK3
YAP1	0	1.30039648531538	0.753	0.235	0	Nuclei	YAP1
CARMIL1	0	1.30039432148623	0.684	0.076	0	Nuclei	CARMIL1
PDE8A	0	1.298945219178	0.702	0.115	0	Nuclei	PDE8A
MINK1	0	1.29742404923821	0.773	0.186	0	Nuclei	MINK1
TMEM181	0	1.29652555488739	0.684	0.138	0	Nuclei	TMEM181
EPHA1-AS1	0	1.29418036244536	0.631	0.139	0	Nuclei	EPHA1-AS1
AC009120.2	0	1.29398918996676	0.607	0.039	0	Nuclei	AC009120.2
KDM4B	0	1.29345731654869	0.81	0.198	0	Nuclei	KDM4B
MAP4	0	1.29271166219004	0.891	0.349	0	Nuclei	MAP4
AC079142.1	0	1.29198144903046	0.459	0.005	0	Nuclei	AC079142.1
ZNF407	0	1.29168466737528	0.787	0.128	0	Nuclei	ZNF407
NF1	0	1.29114647668855	0.904	0.247	0	Nuclei	NF1
RYR2	0	1.28916754022835	0.46	0.025	0	Nuclei	RYR2
AC073114.1	0	1.28844934890917	0.359	0.006	0	Nuclei	AC073114.1
PKNOX2	0	1.28780517013461	0.406	0.01	0	Nuclei	PKNOX2
AP001347.1	0	1.28747295170582	0.554	0.025	0	Nuclei	AP001347.1
POU2F1	0	1.28511198899691	0.853	0.173	0	Nuclei	POU2F1
DENND5B	0	1.28470995088155	0.688	0.076	0	Nuclei	DENND5B
FBXL2	0	1.28282848376707	0.679	0.087	0	Nuclei	FBXL2
ENTPD1-AS1	0	1.28117716483109	0.642	0.075	0	Nuclei	ENTPD1-AS1
ITFG1	0	1.2802108156047	0.715	0.141	0	Nuclei	ITFG1
RNF24	0	1.27918259843118	0.754	0.206	0	Nuclei	RNF24
PRICKLE2	0	1.27898987115006	0.334	0.051	0	Nuclei	PRICKLE2
TRAF3IP2-AS1	0	1.27723931252464	0.608	0.044	0	Nuclei	TRAF3IP2-AS1
NEO1	0	1.27676850803674	0.894	0.293	0	Nuclei	NEO1
RBM47	0	1.27543679760407	0.427	0.077	0	Nuclei	RBM47
CECR2	0	1.27514211564366	0.531	0.064	0	Nuclei	CECR2
TSBP1-AS1	0	1.27513968229409	0.321	0.02	0	Nuclei	TSBP1-AS1
CCNY	0	1.27490870667498	0.797	0.16	0	Nuclei	CCNY
AC103409.1	0	1.27423405632483	0.317	0.001	0	Nuclei	AC103409.1
SLC25A21	0	1.27380632614967	0.518	0.015	0	Nuclei	SLC25A21
MAP2K5	0	1.27349621080878	0.67	0.036	0	Nuclei	MAP2K5
KDM3B	0	1.27348724027417	0.815	0.155	0	Nuclei	KDM3B
CR381670.2	0	1.27279440262143	0.495	0.001	0	Nuclei	CR381670.2
PRUNE2	0	1.26987430315914	0.646	0.17	0	Nuclei	PRUNE2
PHACTR2	0	1.26841602460973	0.742	0.24	0	Nuclei	PHACTR2
SPIRE1	0	1.26816719645607	0.624	0.203	0	Nuclei	SPIRE1
SLC20A2	0	1.26573235070412	0.706	0.077	0	Nuclei	SLC20A2
LEF1	0	1.26436118225488	0.786	0.17	0	Nuclei	LEF1
PRKCE	0	1.26387291106846	0.581	0.035	0	Nuclei	PRKCE
FOXK2	0	1.26381471863213	0.758	0.144	0	Nuclei	FOXK2
ZNF536	0	1.26245222879496	0.291	0.014	0	Nuclei	ZNF536
DCAKD	0	1.26146015521065	0.648	0.055	0	Nuclei	DCAKD
KDM2A	0	1.26145828320636	0.807	0.231	0	Nuclei	KDM2A
ABL1	0	1.25727849095026	0.735	0.117	0	Nuclei	ABL1
STAU2	0	1.25689419014103	0.741	0.186	0	Nuclei	STAU2
DYM	0	1.25683502841222	0.73	0.082	0	Nuclei	DYM
CHCHD3	0	1.25468252564858	0.784	0.175	0	Nuclei	CHCHD3
AC021739.2	0	1.25431539982354	0.602	0.04	0	Nuclei	AC021739.2
DUXAP8	0	1.25350842572844	0.696	0.158	0	Nuclei	DUXAP8
SPINK5	0	1.25272608572469	0.709	0.078	0	Nuclei	SPINK5
RFX3	0	1.25194853836647	0.727	0.078	0	Nuclei	RFX3
ZNF235	0	1.25139076942849	0.631	0.029	0	Nuclei	ZNF235
BICRAL	0	1.25015469107314	0.701	0.071	0	Nuclei	BICRAL
ARHGEF3	0	1.24852976805954	0.576	0.104	0	Nuclei	ARHGEF3
CRADD	0	1.24753469340773	0.569	0.031	0	Nuclei	CRADD
SMURF1	0	1.24542650414192	0.593	0.067	0	Nuclei	SMURF1
FRAS1	0	1.24497101571996	0.593	0.075	0	Nuclei	FRAS1
SYT1	0	1.24325836881999	0.499	0.064	0	Nuclei	SYT1
MED13L	0	1.24070480364629	0.761	0.201	0	Nuclei	MED13L
LINC01515	0	1.2395295850606	0.287	0.008	0	Nuclei	LINC01515
HECTD4	0	1.2385754981558	0.838	0.182	0	Nuclei	HECTD4
DLG1	0	1.23492708746242	0.811	0.173	0	Nuclei	DLG1
DISP1	0	1.23477153848192	0.621	0.069	0	Nuclei	DISP1
RAPGEF4	0	1.23302359177174	0.532	0.049	0	Nuclei	RAPGEF4
PAK1	0	1.23171707212608	0.838	0.24	0	Nuclei	PAK1
FAM13A	0	1.22965938695733	0.826	0.183	0	Nuclei	FAM13A
FER	0	1.22787949548026	0.73	0.148	0	Nuclei	FER
DENND4C	0	1.22727009183376	0.785	0.144	0	Nuclei	DENND4C
KANK1	0	1.22628294569952	0.409	0.027	0	Nuclei	KANK1
KDM2B	0	1.22559918499733	0.687	0.095	0	Nuclei	KDM2B
AC087477.2	0	1.22528318750294	0.529	0.053	0	Nuclei	AC087477.2
FAM27C	0	1.22509429672542	0.453	0.029	0	Nuclei	FAM27C
DOCK4	0	1.22151104251417	0.552	0.064	0	Nuclei	DOCK4
BTRC	0	1.22035037561144	0.723	0.08	0	Nuclei	BTRC
STX8	0	1.21961932466128	0.726	0.198	0	Nuclei	STX8
PRIM2	0	1.21904531942731	0.652	0.056	0	Nuclei	PRIM2
HTR1E	0	1.21883828939142	0.341	0.013	0	Nuclei	HTR1E
AL139260.1	0	1.2151736739913	0.552	0.008	0	Nuclei	AL139260.1
PFKFB3	0	1.21450182871032	0.726	0.154	0	Nuclei	PFKFB3
TBCK	0	1.21256758177051	0.731	0.071	0	Nuclei	TBCK
AC087500.1	0	1.21213410411646	0.599	0.02	0	Nuclei	AC087500.1
ARHGAP32	0	1.2112356899244	0.761	0.16	0	Nuclei	ARHGAP32
AC046134.2	0	1.21098138188108	0.601	0.038	0	Nuclei	AC046134.2
ACACA	0	1.21091332450918	0.625	0.062	0	Nuclei	ACACA
CLASP2	0	1.20832715494875	0.763	0.126	0	Nuclei	CLASP2
FNIP1	0	1.20825539759409	0.899	0.321	0	Nuclei	FNIP1
LRRC37A3	0	1.20787337656974	0.632	0.026	0	Nuclei	LRRC37A3
ZNF551	0	1.20782313004355	0.626	0.047	0	Nuclei	ZNF551
RALGAPA2	0	1.20535440112778	0.699	0.098	0	Nuclei	RALGAPA2
ZMYM4	0	1.20527792192284	0.872	0.233	0	Nuclei	ZMYM4
VWA8	0	1.20430766719378	0.665	0.034	0	Nuclei	VWA8
WIPF1	0	1.20382013572948	0.595	0.093	0	Nuclei	WIPF1
VPS45	0	1.20303626375159	0.728	0.112	0	Nuclei	VPS45
AKAP13	0	1.20139011763528	0.951	0.452	0	Nuclei	AKAP13
RUFY3	0	1.19999036797648	0.915	0.31	0	Nuclei	RUFY3
DOCK3	0	1.19974081443428	0.512	0.026	0	Nuclei	DOCK3
GALNT18	0	1.19908303927038	0.504	0.062	0	Nuclei	GALNT18
GSK3B	0	1.19898399693167	0.783	0.226	0	Nuclei	GSK3B
UBE3C	0	1.19809784362298	0.827	0.142	0	Nuclei	UBE3C
EPB41L5	0	1.19746603559836	0.731	0.138	0	Nuclei	EPB41L5
NFATC3	0	1.19598525099054	0.66	0.063	0	Nuclei	NFATC3
COA1	0	1.19565499913315	0.796	0.167	0	Nuclei	COA1
EFHD1	0	1.19238701576462	0.954	0.452	0	Nuclei	EFHD1
DENND4A	0	1.19175543679298	0.777	0.152	0	Nuclei	DENND4A
BMERB1	0	1.1911081336207	0.48	0.063	0	Nuclei	BMERB1
ZNF532	0	1.1881922912786	0.814	0.238	0	Nuclei	ZNF532
UNK	0	1.18795376471139	0.751	0.103	0	Nuclei	UNK
FRYL	0	1.18664359852227	0.811	0.169	0	Nuclei	FRYL
GATAD2A	0	1.18559781446163	0.728	0.146	0	Nuclei	GATAD2A
HIBADH	0	1.18496019762664	0.649	0.103	0	Nuclei	HIBADH
CLYBL	0	1.18481442759299	0.573	0.069	0	Nuclei	CLYBL
UBA6-AS1	0	1.18450283672857	0.55	0.041	0	Nuclei	UBA6-AS1
SPATS2	0	1.18450215942051	0.718	0.161	0	Nuclei	SPATS2
TTC17	0	1.18391392655733	0.775	0.173	0	Nuclei	TTC17
DYRK1A	0	1.18384458024645	0.86	0.244	0	Nuclei	DYRK1A
XXYLT1	0	1.18364076639998	0.678	0.105	0	Nuclei	XXYLT1
UBAP2	0	1.18264580222934	0.853	0.273	0	Nuclei	UBAP2
CEP192	0	1.18165831830747	0.708	0.106	0	Nuclei	CEP192
PPM1L	0	1.1806422591284	0.498	0.049	0	Nuclei	PPM1L
UBE2E1	0	1.17879499411868	0.771	0.175	0	Nuclei	UBE2E1
CYP20A1	0	1.17655143299718	0.71	0.105	0	Nuclei	CYP20A1
FAM135A	0	1.17368526747874	0.686	0.184	0	Nuclei	FAM135A
AUH	0	1.17220278412521	0.678	0.068	0	Nuclei	AUH
GAB1	0	1.17179852814123	0.628	0.115	0	Nuclei	GAB1
CASK	0	1.17116496682124	0.748	0.263	0	Nuclei	CASK
LINC00174	0	1.17008531853397	0.609	0.055	0	Nuclei	LINC00174
PIAS1	0	1.16952037191239	0.808	0.219	0	Nuclei	PIAS1
FGF12	0	1.1692838014791	0.413	0.03	0	Nuclei	FGF12
RGL1	0	1.16824050940034	0.843	0.227	0	Nuclei	RGL1
TBL1XR1	0	1.16705044154064	0.862	0.255	0	Nuclei	TBL1XR1
GAB2	0	1.16703414790969	0.555	0.041	0	Nuclei	GAB2
EPHB2	0	1.16613646077137	0.542	0.108	0	Nuclei	EPHB2
TIAM1	0	1.16493392520828	0.584	0.055	0	Nuclei	TIAM1
MAPK8	0	1.16258959028816	0.711	0.15	0	Nuclei	MAPK8
AL117329.1	0	1.16209355083394	0.377	0.092	0	Nuclei	AL117329.1
FTO	0	1.16166126740767	0.615	0.054	0	Nuclei	FTO
UMAD1	0	1.16144394900796	0.579	0.054	0	Nuclei	UMAD1
ASH1L	0	1.16117006640795	0.988	0.564	0	Nuclei	ASH1L
USP6NL	0	1.16116780482559	0.792	0.21	0	Nuclei	USP6NL
NHS	0	1.16049397492009	0.407	0.03	0	Nuclei	NHS
RNGTT	0	1.15913861292097	0.681	0.089	0	Nuclei	RNGTT
PTPN9	0	1.15794591238235	0.661	0.099	0	Nuclei	PTPN9
BICDL1	0	1.15701844711087	0.542	0.08	0	Nuclei	BICDL1
PI4KA	0	1.15642684644178	0.775	0.145	0	Nuclei	PI4KA
CBR4	0	1.15635651113337	0.7	0.107	0	Nuclei	CBR4
TAF3	0	1.15563930766527	0.757	0.167	0	Nuclei	TAF3
PTBP2	0	1.15546849546919	0.858	0.201	0	Nuclei	PTBP2
ATXN2	0	1.1550119842273	0.912	0.392	0	Nuclei	ATXN2
COL24A1	0	1.15412517837486	0.621	0.132	0	Nuclei	COL24A1
THADA	0	1.15361977511634	0.69	0.068	0	Nuclei	THADA
CSPP1	0	1.15271515209656	0.81	0.221	0	Nuclei	CSPP1
PGBD5	0	1.15193064321052	0.537	0.1	0	Nuclei	PGBD5
KLHL22	0	1.15190406579687	0.592	0.044	0	Nuclei	KLHL22
NSD2	0	1.15178773392991	0.701	0.178	0	Nuclei	NSD2
HS3ST5	0	1.15043469269926	0.396	0.029	0	Nuclei	HS3ST5
NVL	0	1.15016336904448	0.745	0.124	0	Nuclei	NVL
CCDC3	0	1.14969978706918	0.514	0.123	0	Nuclei	CCDC3
CACNA2D3	0	1.14965759783797	0.292	0.008	0	Nuclei	CACNA2D3
AC025159.1	0	1.14861105727047	0.528	0.065	0	Nuclei	AC025159.1
KIAA0319L	0	1.14824327141978	0.809	0.18	0	Nuclei	KIAA0319L
RSRC1	0	1.14686654101752	0.932	0.458	0	Nuclei	RSRC1
LARP4B	0	1.1455865404001	0.82	0.176	0	Nuclei	LARP4B
DENND1B	0	1.14444907572283	0.782	0.129	0	Nuclei	DENND1B
WIPF2	0	1.14392749622264	0.819	0.278	0	Nuclei	WIPF2
PACS1	0	1.14387841454203	0.582	0.086	0	Nuclei	PACS1
FNDC3B	0	1.14277099702599	0.755	0.275	0	Nuclei	FNDC3B
AL583808.1	0	1.1407007821384	0.314	0.038	0	Nuclei	AL583808.1
MAP4K3	0	1.14011876767354	0.706	0.106	0	Nuclei	MAP4K3
ELP4	0	1.13779027303819	0.577	0.058	0	Nuclei	ELP4
ARL17B	0	1.13769745778599	0.461	0.052	0	Nuclei	ARL17B
CDK19	0	1.13679099572332	0.675	0.111	0	Nuclei	CDK19
YEATS2	0	1.13644691069195	0.748	0.103	0	Nuclei	YEATS2
EPN2	0	1.13606220069211	0.805	0.238	0	Nuclei	EPN2
TNRC6B	0	1.13289230084386	0.98	0.538	0	Nuclei	TNRC6B
ASB3	0	1.13183898718078	0.71	0.09	0	Nuclei	ASB3
CSF2RA	0	1.12834558363867	0.437	0.283	0	Nuclei	CSF2RA
LINC01004	0	1.12793140420854	0.641	0.03	0	Nuclei	LINC01004
HIBCH	0	1.12629495998638	0.855	0.267	0	Nuclei	HIBCH
PDE9A	0	1.12627972833457	0.6	0.066	0	Nuclei	PDE9A
TET3	0	1.1260830903193	0.804	0.186	0	Nuclei	TET3
LINC01138	0	1.12513211176879	0.475	0.017	0	Nuclei	LINC01138
TRAK1	0	1.12510588287507	0.694	0.094	0	Nuclei	TRAK1
CEP128	0	1.12436185440506	0.559	0.042	0	Nuclei	CEP128
AC139887.2	0	1.12418155878964	0.622	0.076	0	Nuclei	AC139887.2
UBE2K	0	1.12415636443856	0.928	0.43	0	Nuclei	UBE2K
ZNF124	0	1.1231303447207	0.574	0.077	0	Nuclei	ZNF124
TRAPPC12	0	1.12267774087588	0.803	0.223	0	Nuclei	TRAPPC12
TCP11L2	0	1.12242294540926	0.919	0.337	0	Nuclei	TCP11L2
MID1	0	1.1198173262302	0.501	0.044	0	Nuclei	MID1
RBFOX2	0	1.11808566555371	0.914	0.553	0	Nuclei	RBFOX2
TECPR2	0	1.11796896417619	0.65	0.069	0	Nuclei	TECPR2
FMN2	0	1.11771446426509	0.385	0.034	0	Nuclei	FMN2
BCKDHB	0	1.11615780037128	0.577	0.064	0	Nuclei	BCKDHB
TBL1X	0	1.11511952369191	0.665	0.131	0	Nuclei	TBL1X
SAMD12	0	1.11322881647091	0.499	0.061	0	Nuclei	SAMD12
KIAA0825	0	1.11184211950407	0.557	0.026	0	Nuclei	KIAA0825
WDFY3	0	1.11134726439103	0.72	0.136	0	Nuclei	WDFY3
LCORL	0	1.11076554318121	0.717	0.175	0	Nuclei	LCORL
CAMK2D	0	1.11043564467383	0.772	0.191	0	Nuclei	CAMK2D
CKMT2-AS1	0	1.10941822066785	0.649	0.07	0	Nuclei	CKMT2-AS1
PDE3A	0	1.10911948393709	0.374	0.055	0	Nuclei	PDE3A
TSHZ3	0	1.10881474452441	0.715	0.256	0	Nuclei	TSHZ3
TEX9	0	1.10788890646436	0.552	0.078	0	Nuclei	TEX9
ARID1B	0	1.10750954954351	0.885	0.314	0	Nuclei	ARID1B
FAM193A	0	1.10710441958323	0.807	0.18	0	Nuclei	FAM193A
PACRG	0	1.10647910539223	0.335	0.009	0	Nuclei	PACRG
FIGN	0	1.10521971466534	0.372	0.056	0	Nuclei	FIGN
TBC1D19	0	1.10347268182219	0.675	0.067	0	Nuclei	TBC1D19
PIBF1	0	1.1034552689866	0.64	0.081	0	Nuclei	PIBF1
FAAH2	0	1.10271121657704	0.469	0.059	0	Nuclei	FAAH2
NAIP	0	1.1021536002426	0.754	0.09	0	Nuclei	NAIP
C1orf159	0	1.10164612591433	0.85	0.228	0	Nuclei	C1orf159
AL022068.1	0	1.10161226067353	0.452	0.014	0	Nuclei	AL022068.1
BIRC6	0	1.10067310571147	0.931	0.391	0	Nuclei	BIRC6
ZDHHC20	0	1.10053796155716	0.597	0.092	0	Nuclei	ZDHHC20
ARID2	0	1.10049409691552	0.883	0.271	0	Nuclei	ARID2
CSNK1G1	0	1.09980747548153	0.794	0.16	0	Nuclei	CSNK1G1
FAM168A	0	1.09962127646511	0.651	0.106	0	Nuclei	FAM168A
ATF7	0	1.09912659387358	0.717	0.124	0	Nuclei	ATF7
AC079781.5	0	1.09657212104549	0.588	0.019	0	Nuclei	AC079781.5
EPCAM-DT	0	1.09613673775036	0.459	0.016	0	Nuclei	EPCAM-DT
FBXO34	0	1.09449399446841	0.579	0.105	0	Nuclei	FBXO34
GPR173	0	1.09440265252364	0.445	0.024	0	Nuclei	GPR173
SND1	0	1.09288802445901	0.732	0.14	0	Nuclei	SND1
GBF1	0	1.09219010575137	0.705	0.109	0	Nuclei	GBF1
CASTOR2	0	1.09217207219573	0.635	0.091	0	Nuclei	CASTOR2
KANSL1	0	1.09155678536824	0.923	0.364	0	Nuclei	KANSL1
SRGAP1	0	1.0909398620998	0.607	0.195	0	Nuclei	SRGAP1
CTNND1	0	1.08901764592498	0.802	0.315	0	Nuclei	CTNND1
SPPL3	0	1.08687194661527	0.783	0.19	0	Nuclei	SPPL3
SENP5	0	1.08329851333193	0.759	0.173	0	Nuclei	SENP5
AC093865.1	0	1.08139156347809	0.483	0	0	Nuclei	AC093865.1
IGSF11	0	1.0811273187905	0.413	0.051	0	Nuclei	IGSF11
AC116049.2	0	1.07985910914749	0.271	0.002	0	Nuclei	AC116049.2
PRPF40B	0	1.07966404402418	0.585	0.085	0	Nuclei	PRPF40B
SNX8	0	1.07819071878472	0.556	0.06	0	Nuclei	SNX8
MSH5	0	1.07781131610643	0.559	0.027	0	Nuclei	MSH5
PACS2	0	1.07730005132592	0.755	0.171	0	Nuclei	PACS2
USP24	0	1.07703902671923	0.727	0.156	0	Nuclei	USP24
PTPN4	0	1.07649612563856	0.69	0.143	0	Nuclei	PTPN4
ARHGAP26	0	1.07579062761801	0.615	0.07	0	Nuclei	ARHGAP26
NT5C2	0	1.07509014191558	0.643	0.086	0	Nuclei	NT5C2
PIP5K1B	0	1.07305088667306	0.528	0.118	0	Nuclei	PIP5K1B
RAPGEF6	0	1.07216376194884	0.753	0.173	0	Nuclei	RAPGEF6
NEDD4	0	1.07048119808003	0.884	0.355	0	Nuclei	NEDD4
TMEM120B	0	1.07032254248173	0.582	0.051	0	Nuclei	TMEM120B
TYW1	0	1.06971358931761	0.645	0.061	0	Nuclei	TYW1
MARK3	0	1.06936459776515	0.9	0.434	0	Nuclei	MARK3
TGIF2	0	1.06785663395395	0.786	0.225	0	Nuclei	TGIF2
SPECC1L	0	1.06711885589348	0.782	0.178	0	Nuclei	SPECC1L
TASP1	0	1.06586860977764	0.623	0.055	0	Nuclei	TASP1
AIG1	0	1.06536012036798	0.623	0.156	0	Nuclei	AIG1
SHROOM2	0	1.06532636704538	0.593	0.052	0	Nuclei	SHROOM2
ARFGEF2	0	1.0628074097356	0.747	0.123	0	Nuclei	ARFGEF2
ZER1	0	1.06250202138789	0.641	0.07	0	Nuclei	ZER1
SETD2	0	1.06098675679696	0.921	0.345	0	Nuclei	SETD2
TBC1D16	0	1.05977508360836	0.715	0.151	0	Nuclei	TBC1D16
FYN	0	1.05918818726713	0.766	0.247	0	Nuclei	FYN
BRIP1	0	1.05744977184826	0.497	0.05	0	Nuclei	BRIP1
RUFY1	0	1.055704003232	0.648	0.107	0	Nuclei	RUFY1
NEK7	0	1.05561887915679	0.767	0.172	0	Nuclei	NEK7
PLEKHG1	0	1.05509957828511	0.403	0.066	0	Nuclei	PLEKHG1
IQCK	0	1.05455997173785	0.518	0.044	0	Nuclei	IQCK
WDR20	0	1.05448107319164	0.668	0.109	0	Nuclei	WDR20
MON2	0	1.05405896980658	0.822	0.19	0	Nuclei	MON2
TMEM117	0	1.05328494294976	0.503	0.025	0	Nuclei	TMEM117
AKAP10	0	1.05121698349794	0.715	0.095	0	Nuclei	AKAP10
EIF4G3	0	1.05031871058004	0.775	0.249	0	Nuclei	EIF4G3
CNIH3	0	1.04824759704659	0.455	0.025	0	Nuclei	CNIH3
MACF1	0	1.04791614604457	0.972	0.557	0	Nuclei	MACF1
TOM1L2	0	1.04700815796219	0.656	0.075	0	Nuclei	TOM1L2
ZFYVE9	0	1.04612529268932	0.661	0.086	0	Nuclei	ZFYVE9
MNAT1	0	1.04562367260585	0.753	0.178	0	Nuclei	MNAT1
MTMR3	0	1.04433296211998	0.776	0.176	0	Nuclei	MTMR3
RNF216	0	1.04409288720816	0.831	0.244	0	Nuclei	RNF216
TRIM2	0	1.04368266037041	0.514	0.123	0	Nuclei	TRIM2
ZNF148	0	1.04326134663686	0.883	0.316	0	Nuclei	ZNF148
VAC14	0	1.0428358180406	0.559	0.069	0	Nuclei	VAC14
PPP1R14C	0	1.0419942399586	0.749	0.305	0	Nuclei	PPP1R14C
LDAH	0	1.04196858129735	0.513	0.046	0	Nuclei	LDAH
DLGAP2	0	1.04163086582866	0.32	0.01	0	Nuclei	DLGAP2
KDM6A	0	1.04093234070996	0.771	0.155	0	Nuclei	KDM6A
PIK3CB	0	1.04077658053593	0.644	0.076	0	Nuclei	PIK3CB
ZNF251	0	1.04074201637982	0.589	0.04	0	Nuclei	ZNF251
LINC02234	0	1.04049321561763	0.476	0.006	0	Nuclei	LINC02234
NUP50-DT	0	1.04000569028876	0.578	0.047	0	Nuclei	NUP50-DT
ABHD3	0	1.03935547272967	0.62	0.103	0	Nuclei	ABHD3
OBSCN	0	1.03889658084449	0.634	0.14	0	Nuclei	OBSCN
RIC8B	0	1.0382163696317	0.68	0.133	0	Nuclei	RIC8B
NCALD	0	1.03787884554686	0.489	0.044	0	Nuclei	NCALD
NDUFAF6	0	1.03754443029873	0.636	0.107	0	Nuclei	NDUFAF6
USP32	0	1.03592335776977	0.668	0.098	0	Nuclei	USP32
ENTHD1	0	1.03554396590323	0.328	0.026	0	Nuclei	ENTHD1
WDR60	0	1.03539784930933	0.829	0.262	0	Nuclei	WDR60
CFAP44	0	1.0353463795644	0.712	0.103	0	Nuclei	CFAP44
ALMS1	0	1.03490075516691	0.735	0.117	0	Nuclei	ALMS1
SMARCC1	0	1.03372009749158	0.924	0.373	0	Nuclei	SMARCC1
FRS2	0	1.0331994462811	0.71	0.133	0	Nuclei	FRS2
HECW2	0	1.03251858184307	0.553	0.057	0	Nuclei	HECW2
BRWD1	0	1.03188151529702	0.885	0.277	0	Nuclei	BRWD1
TTC7B	0	1.03049388734918	0.53	0.074	0	Nuclei	TTC7B
MYH10	0	1.02985766719658	0.964	0.502	0	Nuclei	MYH10
NRF1	0	1.02949819325478	0.61	0.043	0	Nuclei	NRF1
XYLB	0	1.02905688366878	0.39	0.022	0	Nuclei	XYLB
ARMC9	0	1.02860286210232	0.555	0.05	0	Nuclei	ARMC9
MIR4713HG	0	1.02859153151966	0.379	0.001	0	Nuclei	MIR4713HG
MYO9A	0	1.02691409450456	0.804	0.248	0	Nuclei	MYO9A
TPRG1	0	1.02637383796615	0.31	0.007	0	Nuclei	TPRG1
NARS2	0	1.02432053277277	0.573	0.06	0	Nuclei	NARS2
ALCAM	0	1.02389730230286	0.659	0.33	0	Nuclei	ALCAM
AP000829.1	0	1.02341648768015	0.328	0.006	0	Nuclei	AP000829.1
MYO1E	0	1.02298582205234	0.585	0.137	0	Nuclei	MYO1E
FOXJ3	0	1.02281187673996	0.802	0.317	0	Nuclei	FOXJ3
MIPOL1	0	1.02260721411678	0.628	0.075	0	Nuclei	MIPOL1
PCBD2	0	1.02255842214152	0.657	0.114	0	Nuclei	PCBD2
PRORP	0	1.02208905014371	0.609	0.082	0	Nuclei	PRORP
AP3B1	0	1.02160518671904	0.769	0.172	0	Nuclei	AP3B1
AC010624.5	0	1.02089465391833	0.237	0.006	0	Nuclei	AC010624.5
LSM14A	0	1.02077494842022	0.86	0.298	0	Nuclei	LSM14A
TSGA10	0	1.01863460386173	0.584	0.099	0	Nuclei	TSGA10
AC079447.1	0	1.01838993830697	0.432	0.002	0	Nuclei	AC079447.1
AF117829.1	0	1.01814329286641	0.679	0.116	0	Nuclei	AF117829.1
PHF20	0	1.0178575889076	0.741	0.193	0	Nuclei	PHF20
CCDC91	0	1.01734861790571	0.655	0.112	0	Nuclei	CCDC91
CBL	0	1.01676966554667	0.698	0.192	0	Nuclei	CBL
NEBL	0	1.0159773061631	0.466	0.089	0	Nuclei	NEBL
CASC4	0	1.01525810122252	0.8	0.298	0	Nuclei	CASC4
STARD9	0	1.01455275733466	0.525	0.086	0	Nuclei	STARD9
AP005262.2	0	1.01209694717517	0.416	0.02	0	Nuclei	AP005262.2
CDYL	0	1.01175030964651	0.73	0.182	0	Nuclei	CDYL
FBXO28	0	1.0110738284289	0.674	0.118	0	Nuclei	FBXO28
EFCAB2	0	1.0082650576053	0.514	0.049	0	Nuclei	EFCAB2
TARBP1	0	1.00780608137073	0.764	0.176	0	Nuclei	TARBP1
ZNF420	0	1.00765264071088	0.598	0.046	0	Nuclei	ZNF420
KIAA1671	0	1.00719380182547	0.492	0.022	0	Nuclei	KIAA1671
SCAPER	0	1.00638553512572	0.691	0.156	0	Nuclei	SCAPER
AC027097.2	0	1.00418040058284	0.393	0.012	0	Nuclei	AC027097.2
AZIN1-AS1	0	1.00294283187906	0.49	0.019	0	Nuclei	AZIN1-AS1
NCOA3	0	1.00289267809301	0.623	0.106	0	Nuclei	NCOA3
MEIS1	0	1.00267872818796	0.606	0.122	0	Nuclei	MEIS1
AP2A2	0	1.0003487485616	0.759	0.227	0	Nuclei	AP2A2
ILRUN	0	0.999207470674281	0.793	0.26	0	Nuclei	ILRUN
PLXNA2	0	0.998416448555019	0.67	0.119	0	Nuclei	PLXNA2
STARD13	0	0.997181582622819	0.515	0.039	0	Nuclei	STARD13
AC096711.2	0	0.996939217145191	0.51	0.001	0	Nuclei	AC096711.2
CDK17	0	0.995762025439527	0.673	0.098	0	Nuclei	CDK17
PCSK6	0	0.995046341657224	0.466	0.039	0	Nuclei	PCSK6
PCBP1-AS1	0	0.993227710769754	0.657	0.101	0	Nuclei	PCBP1-AS1
SPATA5	0	0.993051380818654	0.611	0.059	0	Nuclei	SPATA5
GABPB2	0	0.99192464495722	0.613	0.099	0	Nuclei	GABPB2
VPS53	0	0.991321596794677	0.727	0.128	0	Nuclei	VPS53
PAM	0	0.990940407935913	0.81	0.275	0	Nuclei	PAM
TNKS	0	0.99085623179059	0.796	0.176	0	Nuclei	TNKS
RBMS2	0	0.990803005425824	0.613	0.087	0	Nuclei	RBMS2
KANSL1L	0	0.990766505044225	0.633	0.104	0	Nuclei	KANSL1L
PACSIN2	0	0.989508841591235	0.641	0.119	0	Nuclei	PACSIN2
ENOSF1	0	0.989273245059218	0.706	0.165	0	Nuclei	ENOSF1
TSNARE1	0	0.986928420104445	0.53	0.016	0	Nuclei	TSNARE1
MTA3	0	0.986656711774298	0.696	0.135	0	Nuclei	MTA3
APPBP2	0	0.984811069040753	0.852	0.364	0	Nuclei	APPBP2
IKZF2	0	0.984457695567071	0.615	0.093	0	Nuclei	IKZF2
MRC2	0	0.983640311894254	0.695	0.195	0	Nuclei	MRC2
LRCH3	0	0.982530789026251	0.786	0.173	0	Nuclei	LRCH3
LCLAT1	0	0.982489306525413	0.626	0.072	0	Nuclei	LCLAT1
ZNF718	0	0.981977885981561	0.575	0.039	0	Nuclei	ZNF718
CASTOR3	0	0.980678202033455	0.526	0.028	0	Nuclei	CASTOR3
FAM157C	0	0.980658478306013	0.569	0.04	0	Nuclei	FAM157C
RAB28	0	0.980465028010601	0.617	0.092	0	Nuclei	RAB28
HLCS	0	0.980187910545822	0.497	0.031	0	Nuclei	HLCS
ATP6AP1L	0	0.979897630005194	0.615	0.063	0	Nuclei	ATP6AP1L
ANKIB1	0	0.97981190653761	0.755	0.179	0	Nuclei	ANKIB1
ROCK2	0	0.978669660955292	0.952	0.589	0	Nuclei	ROCK2
VGLL4	0	0.978088610908	0.764	0.261	0	Nuclei	VGLL4
AL645568.1	0	0.97776649726267	0.509	0.044	0	Nuclei	AL645568.1
RAP2C-AS1	0	0.977736402262603	0.43	0.031	0	Nuclei	RAP2C-AS1
PHYKPL	0	0.977504042498921	0.668	0.159	0	Nuclei	PHYKPL
OPHN1	0	0.977025734781572	0.576	0.101	0	Nuclei	OPHN1
WNT5B	0	0.97583476174573	0.505	0.079	0	Nuclei	WNT5B
DOCK9	0	0.975557402662421	0.62	0.122	0	Nuclei	DOCK9
TTLL5	0	0.975091149639192	0.691	0.092	0	Nuclei	TTLL5
AL592183.1	0	0.975080504871218	0.481	0.006	0	Nuclei	AL592183.1
CERS5	0	0.975073832074032	0.71	0.141	0	Nuclei	CERS5
XPO1	0	0.973409244293353	0.88	0.324	0	Nuclei	XPO1
NBAS	0	0.972925745107159	0.67	0.102	0	Nuclei	NBAS
RASAL2	0	0.971866089474154	0.535	0.103	0	Nuclei	RASAL2
USP25	0	0.970885651008325	0.527	0.119	0	Nuclei	USP25
AGO3	0	0.970574968492467	0.824	0.206	0	Nuclei	AGO3
AC024901.1	0	0.970287720632091	0.353	0.002	0	Nuclei	AC024901.1
AC118549.1	0	0.969875432893199	0.755	0.174	0	Nuclei	AC118549.1
STK33	0	0.969824001719856	0.379	0.023	0	Nuclei	STK33
CNTN3	0	0.969540775472137	0.511	0.077	0	Nuclei	CNTN3
KLHL20	0	0.968604974537373	0.633	0.108	0	Nuclei	KLHL20
DNM2	0	0.968448940969822	0.696	0.144	0	Nuclei	DNM2
HTT	0	0.967823327018804	0.727	0.148	0	Nuclei	HTT
PSEN1	0	0.967221086049039	0.7	0.149	0	Nuclei	PSEN1
NRG3	0	0.967190162953046	0.213	0.003	0	Nuclei	NRG3
FLNB	0	0.966931081963215	0.787	0.345	0	Nuclei	FLNB
FTCD	0	0.966724679484653	0.733	0.254	0	Nuclei	FTCD
ARRB1	0	0.965223058484858	0.543	0.074	0	Nuclei	ARRB1
SCAI	0	0.963912639054446	0.642	0.119	0	Nuclei	SCAI
DPP10	0	0.962513311744704	0.321	0.004	0	Nuclei	DPP10
RASA2	0	0.962482011353159	0.759	0.179	0	Nuclei	RASA2
LMBR1	0	0.961966214294716	0.571	0.055	0	Nuclei	LMBR1
CDKL3	0	0.961696803906323	0.522	0.048	0	Nuclei	CDKL3
SLMAP	0	0.960039780552107	0.726	0.188	0	Nuclei	SLMAP
KDM4C	0	0.95973896757983	0.599	0.072	0	Nuclei	KDM4C
DAB1	0	0.959084725948922	0.388	0.015	0	Nuclei	DAB1
SCAF8	0	0.95889478046584	0.704	0.142	0	Nuclei	SCAF8
DISP3	0	0.958626589325924	0.588	0.138	0	Nuclei	DISP3
RREB1	0	0.958602480841704	0.732	0.154	0	Nuclei	RREB1
EEFSEC	0	0.958556848567048	0.556	0.075	0	Nuclei	EEFSEC
ERBIN	0	0.957596112900484	0.887	0.345	0	Nuclei	ERBIN
CDK6	0	0.956926630187911	0.719	0.199	0	Nuclei	CDK6
HGSNAT	0	0.955796950310059	0.835	0.261	0	Nuclei	HGSNAT
WBP2NL	0	0.954016892793953	0.45	0.035	0	Nuclei	WBP2NL
RFX3-AS1	0	0.953228194769108	0.49	0.004	0	Nuclei	RFX3-AS1
MAD1L1	0	0.953147650680653	0.588	0.064	0	Nuclei	MAD1L1
NFIB	0	0.952326467978749	0.657	0.178	0	Nuclei	NFIB
VPS8	0	0.951172295754003	0.642	0.091	0	Nuclei	VPS8
EIF2B3	0	0.949948035188746	0.587	0.105	0	Nuclei	EIF2B3
SLC25A13	0	0.949922351030485	0.617	0.093	0	Nuclei	SLC25A13
EPB41L4A	0	0.949324833953183	0.495	0.052	0	Nuclei	EPB41L4A
NFIA	0	0.948780886842015	0.955	0.527	0	Nuclei	NFIA
FBXW4	0	0.947229998762323	0.684	0.122	0	Nuclei	FBXW4
UBAP1	0	0.94718775728815	0.667	0.135	0	Nuclei	UBAP1
EXD3	0	0.946314985606339	0.607	0.064	0	Nuclei	EXD3
ST3GAL2	0	0.946228808388965	0.442	0.043	0	Nuclei	ST3GAL2
DLG5	0	0.946034828812469	0.677	0.162	0	Nuclei	DLG5
C1orf21	0	0.945614265949475	0.722	0.301	0	Nuclei	C1orf21
AC116362.1	0	0.945026110286312	0.327	0.001	0	Nuclei	AC116362.1
AGO4	0	0.944785769964812	0.618	0.1	0	Nuclei	AGO4
MKLN1	0	0.943764307136591	0.801	0.221	0	Nuclei	MKLN1
ANKRD17	0	0.94316221028934	0.927	0.422	0	Nuclei	ANKRD17
DISC1	0	0.9407376848368	0.399	0.012	0	Nuclei	DISC1
OGDH	0	0.940725691888552	0.605	0.076	0	Nuclei	OGDH
FBXO11	0	0.940251085497583	0.854	0.327	0	Nuclei	FBXO11
ANKRD30BL	0	0.938721877650183	0.322	0.002	0	Nuclei	ANKRD30BL
CRYBG1	0	0.938653755740894	0.576	0.154	0	Nuclei	CRYBG1
RAB10	0	0.937630227956725	0.848	0.33	0	Nuclei	RAB10
TBC1D8	0	0.937050037247289	0.535	0.022	0	Nuclei	TBC1D8
MFSD14C	0	0.93698106572752	0.784	0.165	0	Nuclei	MFSD14C
LRFN2	0	0.936004161319266	0.346	0.009	0	Nuclei	LRFN2
SHROOM3	0	0.935666928523899	0.515	0.121	0	Nuclei	SHROOM3
USP54	0	0.934734410112663	0.54	0.063	0	Nuclei	USP54
CHST9	0	0.934498037368157	0.351	0.052	0	Nuclei	CHST9
SNX29	0	0.934414976663286	0.535	0.046	0	Nuclei	SNX29
ZNF254	0	0.93397246769349	0.665	0.111	0	Nuclei	ZNF254
PLCL1	0	0.933857312522353	0.453	0.05	0	Nuclei	PLCL1
IP6K1	0	0.933345865546923	0.673	0.136	0	Nuclei	IP6K1
CCDC40	0	0.931705615620192	0.733	0.196	0	Nuclei	CCDC40
PCLO	0	0.931176515621057	0.574	0.081	0	Nuclei	PCLO
BCL2L13	0	0.931099137000816	0.624	0.1	0	Nuclei	BCL2L13
ITSN1	0	0.929935793155519	0.687	0.127	0	Nuclei	ITSN1
ZRANB2-AS2	0	0.929519174189813	0.422	0.015	0	Nuclei	ZRANB2-AS2
PRR5L	0	0.929090673609005	0.674	0.122	0	Nuclei	PRR5L
STX18-AS1	0	0.92862916787097	0.447	0.023	0	Nuclei	STX18-AS1
RIC1	0	0.928571769919472	0.648	0.138	0	Nuclei	RIC1
ZNF83	0	0.927075680261549	0.622	0.105	0	Nuclei	ZNF83
JPX	0	0.926844949181869	0.844	0.258	0	Nuclei	JPX
TSEN2	0	0.926706613862301	0.554	0.045	0	Nuclei	TSEN2
TET2	0	0.926557950272683	0.804	0.236	0	Nuclei	TET2
INO80	0	0.926464723134945	0.797	0.228	0	Nuclei	INO80
BMP2K	0	0.925502959589554	0.739	0.164	0	Nuclei	BMP2K
SAE1	0	0.924917004343861	0.84	0.303	0	Nuclei	SAE1
C1RL	0	0.924258329694943	0.678	0.108	0	Nuclei	C1RL
PDLIM5	0	0.923190560071798	0.531	0.193	0	Nuclei	PDLIM5
AL050309.1	0	0.920906482686563	0.337	0.043	0	Nuclei	AL050309.1
GON4L	0	0.919817449969262	0.801	0.209	0	Nuclei	GON4L
URGCP	0	0.919734670207894	0.571	0.059	0	Nuclei	URGCP
AC021231.1	0	0.919705544248411	0.459	0.001	0	Nuclei	AC021231.1
DNAJC11	0	0.919191394650742	0.607	0.079	0	Nuclei	DNAJC11
ARHGEF11	0	0.918709542340283	0.668	0.108	0	Nuclei	ARHGEF11
EEF1AKMT2	0	0.918360453333495	0.637	0.098	0	Nuclei	EEF1AKMT2
MED27	0	0.918095384931087	0.619	0.098	0	Nuclei	MED27
AC090945.1	0	0.91804465888062	0.371	0.002	0	Nuclei	AC090945.1
USP4	0	0.91730573563409	0.688	0.108	0	Nuclei	USP4
SLC4A5	0	0.916358836872613	0.51	0.022	0	Nuclei	SLC4A5
TMEM91	0	0.915608103412211	0.501	0.031	0	Nuclei	TMEM91
TAOK3	0	0.91557790508053	0.606	0.159	0	Nuclei	TAOK3
AC006460.2	0	0.915459542466768	0.56	0.056	0	Nuclei	AC006460.2
LINC00623	0	0.914504550396134	0.639	0.116	0	Nuclei	LINC00623
AC005562.1	0	0.914274578579766	0.578	0.081	0	Nuclei	AC005562.1
FOXP2	0	0.914199064842697	0.391	0.024	0	Nuclei	FOXP2
STXBP5	0	0.913762085154444	0.535	0.061	0	Nuclei	STXBP5
UTRN	0	0.911853690292961	0.922	0.512	0	Nuclei	UTRN
MAST2	0	0.909590199335713	0.608	0.088	0	Nuclei	MAST2
ERCC8	0	0.909489667856083	0.48	0.035	0	Nuclei	ERCC8
GPSM1	0	0.909089913655912	0.625	0.181	0	Nuclei	GPSM1
SEC24B	0	0.908492068417144	0.67	0.105	0	Nuclei	SEC24B
LAMTOR5-AS1	0	0.907343471492004	0.536	0.02	0	Nuclei	LAMTOR5-AS1
TRANK1	0	0.907115202307995	0.518	0.046	0	Nuclei	TRANK1
EYA3	0	0.905918128384938	0.611	0.065	0	Nuclei	EYA3
UBAC2	0	0.90539020342641	0.591	0.105	0	Nuclei	UBAC2
SLC19A1	0	0.904938059318516	0.695	0.184	0	Nuclei	SLC19A1
MYO9B	0	0.904049386919768	0.618	0.101	0	Nuclei	MYO9B
ARHGAP8	0	0.903664685721403	0.321	0.126	0	Nuclei	ARHGAP8
VKORC1L1	0	0.903567354632123	0.638	0.159	0	Nuclei	VKORC1L1
CCDC125	0	0.903036915315175	0.581	0.076	0	Nuclei	CCDC125
LIMD1	0	0.903036112227129	0.724	0.17	0	Nuclei	LIMD1
CCNH	0	0.903018309756547	0.674	0.178	0	Nuclei	CCNH
ZNF292	0	0.902433061218789	0.855	0.351	0	Nuclei	ZNF292
VPS35L	0	0.902319599785231	0.571	0.061	0	Nuclei	VPS35L
LSS	0	0.901778890029642	0.726	0.265	0	Nuclei	LSS
ADAM18	0	0.901278000858672	0.437	0.008	0	Nuclei	ADAM18
CACNA2D2	0	0.900601842710444	0.973	0.71	0	Nuclei	CACNA2D2
MSH3	0	0.898654143200411	0.632	0.101	0	Nuclei	MSH3
PPP2R3A	0	0.897681921255621	0.596	0.116	0	Nuclei	PPP2R3A
CELF2	0	0.896400252306262	0.645	0.179	0	Nuclei	CELF2
UVRAG	0	0.896318458639485	0.593	0.08	0	Nuclei	UVRAG
FOCAD	0	0.896076295135665	0.487	0.042	0	Nuclei	FOCAD
CERS6	0	0.895615576601288	0.482	0.114	0	Nuclei	CERS6
TRPM2	0	0.894523797056721	0.339	0.147	0	Nuclei	TRPM2
SFI1	0	0.894222226923713	0.704	0.158	0	Nuclei	SFI1
LRRFIP2	0	0.893645400318516	0.722	0.26	0	Nuclei	LRRFIP2
UBR2	0	0.893297829077751	0.712	0.141	0	Nuclei	UBR2
UQCC1	0	0.89319786657706	0.62	0.076	0	Nuclei	UQCC1
PKP4	0	0.893119868553928	0.571	0.081	0	Nuclei	PKP4
ME3	0	0.89298758805306	0.399	0.041	0	Nuclei	ME3
RHOT1	0	0.892652730541101	0.631	0.132	0	Nuclei	RHOT1
MTAP	0	0.891972646134664	0.544	0.089	0	Nuclei	MTAP
CDR2	0	0.891032867285917	0.469	0.04	0	Nuclei	CDR2
RIN2	0	0.890849069645561	0.495	0.092	0	Nuclei	RIN2
GNB1	0	0.89044759750004	0.938	0.509	0	Nuclei	GNB1
MED15	0	0.890173301973374	0.698	0.124	0	Nuclei	MED15
ATE1	0	0.889882025028822	0.714	0.168	0	Nuclei	ATE1
ZNF345	0	0.888611834013388	0.498	0.045	0	Nuclei	ZNF345
GPATCH8	0	0.888271006230544	0.877	0.33	0	Nuclei	GPATCH8
ZBTB8OS	0	0.887795522157125	0.661	0.183	0	Nuclei	ZBTB8OS
HERC2	0	0.887302816351883	0.854	0.29	0	Nuclei	HERC2
NSUN6	0	0.886034842931134	0.595	0.123	0	Nuclei	NSUN6
SAMMSON	0	0.88598817480385	0.411	0.031	0	Nuclei	SAMMSON
IFT88	0	0.88597308935862	0.561	0.09	0	Nuclei	IFT88
AC053527.2	0	0.885905682729813	0.451	0.002	0	Nuclei	AC053527.2
AVL9	0	0.885766273796038	0.7	0.128	0	Nuclei	AVL9
RAPGEF1	0	0.885571801148178	0.701	0.16	0	Nuclei	RAPGEF1
TFDP2	0	0.884561691991223	0.763	0.272	0	Nuclei	TFDP2
RAD9A	0	0.884412236918517	0.504	0.052	0	Nuclei	RAD9A
MEG8	0	0.884187803712948	0.674	0.159	0	Nuclei	MEG8
HIVEP2	0	0.883771983479408	0.624	0.153	0	Nuclei	HIVEP2
TMEM241	0	0.883732934519838	0.409	0.018	0	Nuclei	TMEM241
WDR33	0	0.882425124212808	0.88	0.35	0	Nuclei	WDR33
SUCLG2	0	0.881727522575349	0.615	0.125	0	Nuclei	SUCLG2
THRB	0	0.881219451518025	0.315	0.035	0	Nuclei	THRB
CEP112	0	0.87978354144211	0.406	0.041	0	Nuclei	CEP112
SIDT1	0	0.879206580122084	0.392	0.025	0	Nuclei	SIDT1
SSH1	0	0.87896872035793	0.765	0.204	0	Nuclei	SSH1
ZNF43	0	0.878926803385075	0.63	0.114	0	Nuclei	ZNF43
EBF2	0	0.876295203155711	0.407	0.068	0	Nuclei	EBF2
NCAPG2	0	0.876095115927798	0.503	0.089	0	Nuclei	NCAPG2
CTNNA1	0	0.876029347817293	0.907	0.44	0	Nuclei	CTNNA1
ARHGEF18	0	0.876019581193998	0.526	0.052	0	Nuclei	ARHGEF18
POLQ	0	0.875905751243208	0.457	0.046	0	Nuclei	POLQ
ZNF236	0	0.875076330935163	0.587	0.101	0	Nuclei	ZNF236
TMEM14B	0	0.87418433110432	0.705	0.222	0	Nuclei	TMEM14B
SPG11	0	0.873599278226121	0.696	0.135	0	Nuclei	SPG11
HS2ST1	0	0.872578770680023	0.657	0.188	0	Nuclei	HS2ST1
PEX14	0	0.871804320561172	0.555	0.056	0	Nuclei	PEX14
CCDC18-AS1	0	0.87165469456793	0.614	0.1	0	Nuclei	CCDC18-AS1
MPDZ	0	0.871536680595561	0.771	0.264	0	Nuclei	MPDZ
ANKHD1	0	0.869714956599783	0.877	0.358	0	Nuclei	ANKHD1
NSD1	0	0.869516190434704	0.795	0.29	0	Nuclei	NSD1
UBR3	0	0.869294912508761	0.759	0.197	0	Nuclei	UBR3
LINC00472	0	0.868290450585225	0.683	0.158	0	Nuclei	LINC00472
NFX1	0	0.868070280294076	0.681	0.131	0	Nuclei	NFX1
PRH1	0	0.86766213875593	0.581	0.111	0	Nuclei	PRH1
INPP4B	0	0.866978634853085	0.376	0.045	0	Nuclei	INPP4B
RILPL1	0	0.866846660630324	0.509	0.075	0	Nuclei	RILPL1
CDC42BPA	0	0.866494909784952	0.81	0.273	0	Nuclei	CDC42BPA
ACAD10	0	0.866037616344715	0.557	0.049	0	Nuclei	ACAD10
ZNF804A	0	0.865132134816738	0.266	0.014	0	Nuclei	ZNF804A
GPBP1L1	0	0.863947041000392	0.786	0.236	0	Nuclei	GPBP1L1
NRXN3	0	0.863747176728686	0.379	0.019	0	Nuclei	NRXN3
TTF2	0	0.863308031209433	0.585	0.054	0	Nuclei	TTF2
ABL2	0	0.863069209053188	0.752	0.198	0	Nuclei	ABL2
FSD1L	0	0.862751610274559	0.606	0.096	0	Nuclei	FSD1L
PHC3	0	0.862670166089007	0.696	0.134	0	Nuclei	PHC3
RUSC2	0	0.862513290477596	0.476	0.04	0	Nuclei	RUSC2
MIRLET7BHG	0	0.862448710674119	0.57	0.052	0	Nuclei	MIRLET7BHG
CCDC146	0	0.861706179471542	0.423	0.022	0	Nuclei	CCDC146
TRIP4	0	0.860174973653601	0.59	0.094	0	Nuclei	TRIP4
WRN	0	0.859364665397369	0.688	0.127	0	Nuclei	WRN
DAP3	0	0.858960732956783	0.722	0.209	0	Nuclei	DAP3
RPH3AL	0	0.85773733622574	0.46	0.052	0	Nuclei	RPH3AL
PPA2	0	0.85731443879545	0.61	0.13	0	Nuclei	PPA2
PIK3R3	0	0.85648241761558	0.492	0.154	0	Nuclei	PIK3R3
ZNF589	0	0.855204874624358	0.468	0.056	0	Nuclei	ZNF589
WWTR1	0	0.854205506005419	0.772	0.288	0	Nuclei	WWTR1
QRICH1	0	0.854177242383172	0.7	0.161	0	Nuclei	QRICH1
TBCD	0	0.853798676214494	0.666	0.118	0	Nuclei	TBCD
PRR14L	0	0.853246748931077	0.711	0.148	0	Nuclei	PRR14L
POLA1	0	0.852678432998881	0.541	0.053	0	Nuclei	POLA1
AC105031.2	0	0.852147259496055	0.253	0.002	0	Nuclei	AC105031.2
PPP1R12B	0	0.851672041234321	0.916	0.296	0	Nuclei	PPP1R12B
SLC39A11	0	0.850575432923121	0.424	0.014	0	Nuclei	SLC39A11
KAT6B	0	0.848232467972379	0.784	0.264	0	Nuclei	KAT6B
AL731577.2	0	0.847880514987895	0.489	0.002	0	Nuclei	AL731577.2
PPP2R5E	0	0.84684024491356	0.765	0.247	0	Nuclei	PPP2R5E
XRN1	0	0.846274707828249	0.806	0.244	0	Nuclei	XRN1
GTF3C2	0	0.84575864238787	0.64	0.112	0	Nuclei	GTF3C2
TAPT1-AS1	0	0.845549500890116	0.437	0.001	0	Nuclei	TAPT1-AS1
ZNF638	0	0.844474154360177	0.922	0.358	0	Nuclei	ZNF638
KLHDC10	0	0.844471180778838	0.704	0.188	0	Nuclei	KLHDC10
NUP93	0	0.843984335272003	0.699	0.223	0	Nuclei	NUP93
TLK1	0	0.843883681140056	0.687	0.185	0	Nuclei	TLK1
PUM1	0	0.843515892744853	0.936	0.459	0	Nuclei	PUM1
KLHL23	0	0.842621844707744	0.861	0.326	0	Nuclei	KLHL23
PDZD4	0	0.842185689034405	0.648	0.178	0	Nuclei	PDZD4
MAPKAP1	0	0.84129657123397	0.713	0.186	0	Nuclei	MAPKAP1
RIPK1	0	0.841066677203911	0.538	0.096	0	Nuclei	RIPK1
HMBOX1	0	0.840975608371027	0.647	0.106	0	Nuclei	HMBOX1
ZNF652	0	0.840468933029574	0.712	0.233	0	Nuclei	ZNF652
ATP9A	0	0.840023350539847	0.637	0.146	0	Nuclei	ATP9A
KIAA1841	0	0.838472744927987	0.536	0.1	0	Nuclei	KIAA1841
CEP95	0	0.838444341466206	0.852	0.299	0	Nuclei	CEP95
RNF111	0	0.837962595042239	0.676	0.134	0	Nuclei	RNF111
KLHL13	0	0.837950776030323	0.446	0.059	0	Nuclei	KLHL13
LMF1	0	0.837352288463536	0.442	0.036	0	Nuclei	LMF1
SPIN1	0	0.836642230764624	0.791	0.264	0	Nuclei	SPIN1
PPP1R13B	0	0.835836602539927	0.461	0.057	0	Nuclei	PPP1R13B
R3HDM1	0	0.835620954982806	0.721	0.228	0	Nuclei	R3HDM1
NCOA6	0	0.834627021792419	0.722	0.173	0	Nuclei	NCOA6
TYW1B	0	0.834293881966009	0.459	0.014	0	Nuclei	TYW1B
GALNT14	0	0.83421941367476	0.421	0.083	0	Nuclei	GALNT14
ABLIM2	0	0.834061487629075	0.389	0.017	0	Nuclei	ABLIM2
PTPRA	0	0.83372052014646	0.843	0.348	0	Nuclei	PTPRA
GULP1	0	0.83289152307374	0.361	0.192	0	Nuclei	GULP1
RALGPS2	0	0.832276819304855	0.891	0.468	0	Nuclei	RALGPS2
ZNF717	0	0.831986547326121	0.488	0.038	0	Nuclei	ZNF717
TRPC4AP	0	0.831668065455242	0.67	0.137	0	Nuclei	TRPC4AP
INSR	0	0.830759145049273	0.354	0.095	0	Nuclei	INSR
DPY19L3	0	0.830363407341717	0.648	0.13	0	Nuclei	DPY19L3
PRPSAP1	0	0.830357442707851	0.741	0.227	0	Nuclei	PRPSAP1
KLHL4	0	0.829876257626301	0.404	0.063	0	Nuclei	KLHL4
EYA4	0	0.829645366342753	0.311	0.016	0	Nuclei	EYA4
FGGY	0	0.829074497371246	0.506	0.056	0	Nuclei	FGGY
ZNF644	0	0.827975733368605	0.901	0.397	0	Nuclei	ZNF644
THSD7A	0	0.827556437404408	0.318	0.069	0	Nuclei	THSD7A
SGMS1	0	0.827143173207546	0.499	0.077	0	Nuclei	SGMS1
STK24	0	0.827079410229119	0.712	0.218	0	Nuclei	STK24
ANKRD13C	0	0.826889051639274	0.598	0.092	0	Nuclei	ANKRD13C
ADAMTS19	0	0.826527482155456	0.415	0.036	0	Nuclei	ADAMTS19
AL390957.1	0	0.825428083988329	0.402	0.015	0	Nuclei	AL390957.1
ANKRD11	0	0.825417043305664	0.9	0.414	0	Nuclei	ANKRD11
HELZ	0	0.82500164475288	0.836	0.293	0	Nuclei	HELZ
ACOX3	0	0.824923447436632	0.539	0.056	0	Nuclei	ACOX3
SNX14	0	0.823956875588264	0.64	0.151	0	Nuclei	SNX14
LRRC7	0	0.823585564444573	0.345	0.027	0	Nuclei	LRRC7
NEK11	0	0.82357126222615	0.473	0.032	0	Nuclei	NEK11
EVL	0	0.823048973404122	0.644	0.166	0	Nuclei	EVL
CCDC7	0	0.822993444975326	0.453	0.026	0	Nuclei	CCDC7
DDB2	0	0.82242171418643	0.46	0.064	0	Nuclei	DDB2
PPP3CB	0	0.822188979595316	0.784	0.251	0	Nuclei	PPP3CB
CDC42BPB	0	0.821447078807984	0.799	0.249	0	Nuclei	CDC42BPB
SLC25A16	0	0.82127342586658	0.588	0.101	0	Nuclei	SLC25A16
AC246817.1	0	0.821079001639179	0.421	0.034	0	Nuclei	AC246817.1
SPATA6L	0	0.82062149539346	0.488	0.077	0	Nuclei	SPATA6L
ZNF91	0	0.819868996294775	0.82	0.253	0	Nuclei	ZNF91
ITFG2	0	0.819298865335511	0.566	0.068	0	Nuclei	ITFG2
YPEL1	0	0.81824391278946	0.474	0.072	0	Nuclei	YPEL1
ANO6	0	0.817970316953459	0.635	0.125	0	Nuclei	ANO6
TET1	0	0.817031267999619	0.535	0.102	0	Nuclei	TET1
AP000282.1	0	0.816969552090216	0.336	0.002	0	Nuclei	AP000282.1
VPS54	0	0.816763739634287	0.641	0.11	0	Nuclei	VPS54
AFF1	0	0.816385492088508	0.518	0.075	0	Nuclei	AFF1
CARMN	0	0.816026123479329	0.906	0.345	0	Nuclei	CARMN
GNAQ	0	0.815719584764248	0.793	0.311	0	Nuclei	GNAQ
PRKAR1B	0	0.815690526223867	0.433	0.045	0	Nuclei	PRKAR1B
EPS15	0	0.815632319177158	0.661	0.154	0	Nuclei	EPS15
XPR1	0	0.815559290220656	0.601	0.103	0	Nuclei	XPR1
ZNF248	0	0.815176912259212	0.609	0.104	0	Nuclei	ZNF248
AFAP1	0	0.813729651533435	0.52	0.086	0	Nuclei	AFAP1
RAPGEF5	0	0.813572534509114	0.389	0.05	0	Nuclei	RAPGEF5
DNMT3A	0	0.813302356421806	0.747	0.224	0	Nuclei	DNMT3A
ANKRD27	0	0.813089465424916	0.533	0.063	0	Nuclei	ANKRD27
ADGRL3	0	0.81223106142318	0.345	0.01	0	Nuclei	ADGRL3
USP13	0	0.812201509015817	0.652	0.151	0	Nuclei	USP13
ATXN10	0	0.811697286273907	0.794	0.266	0	Nuclei	ATXN10
CTPS2	0	0.811488236781321	0.559	0.059	0	Nuclei	CTPS2
NPEPPS	0	0.811391787897473	0.872	0.379	0	Nuclei	NPEPPS
MAU2	0	0.811145289692701	0.695	0.131	0	Nuclei	MAU2
ATR	0	0.810719010475393	0.591	0.104	0	Nuclei	ATR
SNX24	0	0.810710290024423	0.487	0.039	0	Nuclei	SNX24
PPP2R2A	0	0.810707600207951	0.953	0.523	0	Nuclei	PPP2R2A
PHF8	0	0.810453634892276	0.596	0.114	0	Nuclei	PHF8
TEAD1	0	0.809624803934373	0.837	0.346	0	Nuclei	TEAD1
DMXL1	0	0.808371893711369	0.789	0.234	0	Nuclei	DMXL1
WDR44	0	0.806824646867297	0.582	0.077	0	Nuclei	WDR44
MAP2K1	0	0.80636459935035	0.553	0.131	0	Nuclei	MAP2K1
DCAF10	0	0.805354352569843	0.656	0.138	0	Nuclei	DCAF10
KIAA0355	0	0.8049941102954	0.797	0.279	0	Nuclei	KIAA0355
ANKAR	0	0.804812258572926	0.505	0.04	0	Nuclei	ANKAR
KANTR	0	0.804647466821036	0.503	0.04	0	Nuclei	KANTR
CLASRP	0	0.804386845152778	0.673	0.14	0	Nuclei	CLASRP
GIGYF2	0	0.804167208230474	0.803	0.269	0	Nuclei	GIGYF2
AC246817.2	0	0.803957422237761	0.432	0.048	0	Nuclei	AC246817.2
OSBPL1A	0	0.803669861671756	0.639	0.212	0	Nuclei	OSBPL1A
AC138150.1	0	0.802663575947966	0.465	0.026	0	Nuclei	AC138150.1
PKNOX1	0	0.80234576875017	0.622	0.119	0	Nuclei	PKNOX1
CU633967.1	0	0.8019766420467	0.384	0.006	0	Nuclei	CU633967.1
AC022146.2	0	0.801810364761665	0.457	0.001	0	Nuclei	AC022146.2
PLEKHA7	0	0.801769825520924	0.428	0.039	0	Nuclei	PLEKHA7
CAP2	0	0.801188104461808	0.495	0.091	0	Nuclei	CAP2
MSH2	0	0.801162960508885	0.639	0.154	0	Nuclei	MSH2
ORC2	0	0.801160276783235	0.575	0.075	0	Nuclei	ORC2
ALPK1	0	0.800837574821519	0.512	0.071	0	Nuclei	ALPK1
GPR107	0	0.800694688922696	0.628	0.088	0	Nuclei	GPR107
GTDC1	0	0.800513055383873	0.486	0.057	0	Nuclei	GTDC1
HIVEP3	0	0.79885867360356	0.357	0.073	0	Nuclei	HIVEP3
OSBPL9	0	0.798211544572356	0.794	0.265	0	Nuclei	OSBPL9
FAM193B	0	0.798169480342968	0.672	0.119	0	Nuclei	FAM193B
LCOR	0	0.797354006148861	0.689	0.219	0	Nuclei	LCOR
BACH1	0	0.79620007598928	0.606	0.19	0	Nuclei	BACH1
SENP6	0	0.796021616497036	0.837	0.361	0	Nuclei	SENP6
FAM214A	0	0.795932426763335	0.854	0.393	0	Nuclei	FAM214A
CCDC200	0	0.795803160843519	0.266	0.002	0	Nuclei	CCDC200
SH3PXD2B	0	0.795637875642258	0.538	0.085	0	Nuclei	SH3PXD2B
LIN52	0	0.795205206404372	0.477	0.037	0	Nuclei	LIN52
UBE2H	0	0.795131009470331	0.771	0.39	0	Nuclei	UBE2H
ZNF875	0	0.794735591359476	0.575	0.063	0	Nuclei	ZNF875
SNHG14	0	0.793639157016825	0.947	0.428	0	Nuclei	SNHG14
SLC25A17	0	0.793432797467558	0.542	0.099	0	Nuclei	SLC25A17
ADNP	0	0.793385756497625	0.861	0.337	0	Nuclei	ADNP
CCM2	0	0.793148177134717	0.583	0.128	0	Nuclei	CCM2
SUGCT	0	0.792997190567879	0.35	0.011	0	Nuclei	SUGCT
NUP214	0	0.792068919330998	0.655	0.14	0	Nuclei	NUP214
SENP7	0	0.791907983825979	0.702	0.155	0	Nuclei	SENP7
PPCDC	0	0.791757841596336	0.393	0.033	0	Nuclei	PPCDC
CTDSPL2	0	0.791673171543991	0.804	0.294	0	Nuclei	CTDSPL2
FBXO16	0	0.791220431022277	0.414	0.031	0	Nuclei	FBXO16
KIAA0232	0	0.791012662757119	0.82	0.32	0	Nuclei	KIAA0232
CCDC92	0	0.788203835041165	0.574	0.09	0	Nuclei	CCDC92
RNF213-AS1	0	0.7879545720865	0.472	0.027	0	Nuclei	RNF213-AS1
CBFB	0	0.786776351415183	0.595	0.103	0	Nuclei	CBFB
CBLB	0	0.78648056354993	0.516	0.059	0	Nuclei	CBLB
WWP2	0	0.786360184866138	0.49	0.049	0	Nuclei	WWP2
ZNF611	0	0.786260777884595	0.488	0.047	0	Nuclei	ZNF611
ARRDC3-AS1	0	0.785897651732738	0.359	0.007	0	Nuclei	ARRDC3-AS1
BTBD2	0	0.785710638826888	0.593	0.109	0	Nuclei	BTBD2
KIAA0556	0	0.785459121865779	0.45	0.025	0	Nuclei	KIAA0556
RBMS1	0	0.785084224508217	0.884	0.517	0	Nuclei	RBMS1
SLC38A9	0	0.785083098980264	0.527	0.063	0	Nuclei	SLC38A9
CLMN	0	0.78497412335988	0.615	0.126	0	Nuclei	CLMN
AC005537.1	0	0.784946466967251	0.371	0.019	0	Nuclei	AC005537.1
AC107223.1	0	0.784417282399874	0.286	0.003	0	Nuclei	AC107223.1
ADD3	0	0.783870149672332	0.815	0.3	0	Nuclei	ADD3
HIPK2	0	0.78356166150423	0.661	0.244	0	Nuclei	HIPK2
MEIS3	0	0.781958964983227	0.87	0.346	0	Nuclei	MEIS3
MBNL1	0	0.781434612616332	0.825	0.368	0	Nuclei	MBNL1
RASA1	0	0.781293221718425	0.733	0.203	0	Nuclei	RASA1
TULP3	0	0.780639974462252	0.557	0.099	0	Nuclei	TULP3
TPD52	0	0.780362794161886	0.523	0.116	0	Nuclei	TPD52
PPP3CC	0	0.780179769321207	0.501	0.047	0	Nuclei	PPP3CC
SETDB1	0	0.779984145863305	0.675	0.146	0	Nuclei	SETDB1
ATAD2	0	0.779844079504144	0.613	0.193	0	Nuclei	ATAD2
ASXL1	0	0.779389754462312	0.809	0.301	0	Nuclei	ASXL1
ZNF146	0	0.778964485804379	0.675	0.16	0	Nuclei	ZNF146
METTL16	0	0.778721256999956	0.619	0.128	0	Nuclei	METTL16
HACE1	0	0.777460883034623	0.528	0.08	0	Nuclei	HACE1
PHF21A	0	0.777174495227253	0.686	0.178	0	Nuclei	PHF21A
ASXL2	0	0.776785629644043	0.641	0.124	0	Nuclei	ASXL2
NOL10	0	0.776709719933135	0.569	0.089	0	Nuclei	NOL10
FARP2	0	0.776565613295907	0.569	0.095	0	Nuclei	FARP2
TRMT11	0	0.776105588059768	0.579	0.113	0	Nuclei	TRMT11
CLNS1A	0	0.775332756533487	0.649	0.196	0	Nuclei	CLNS1A
BRWD3	0	0.773871054903059	0.677	0.172	0	Nuclei	BRWD3
RBL1	0	0.773865521686679	0.407	0.035	0	Nuclei	RBL1
CNOT10	0	0.773593117367867	0.598	0.116	0	Nuclei	CNOT10
UBE2G1	0	0.773562511125256	0.623	0.146	0	Nuclei	UBE2G1
ASCC1	0	0.773201615217044	0.504	0.068	0	Nuclei	ASCC1
CEP89	0	0.772251827501797	0.58	0.12	0	Nuclei	CEP89
NEK1	0	0.771400722853988	0.535	0.077	0	Nuclei	NEK1
DIAPH1	0	0.770973881523294	0.837	0.36	0	Nuclei	DIAPH1
REPS1	0	0.770826793752098	0.533	0.102	0	Nuclei	REPS1
UBR1	0	0.770658500344667	0.717	0.155	0	Nuclei	UBR1
ELF1	0	0.770496488414432	0.624	0.21	0	Nuclei	ELF1
AFMID	0	0.770449682658867	0.516	0.064	0	Nuclei	AFMID
TAF1	0	0.769995916412018	0.738	0.206	0	Nuclei	TAF1
CADPS2	0	0.769726630291088	0.372	0.02	0	Nuclei	CADPS2
ANTXR2	0	0.769579390966593	0.563	0.112	0	Nuclei	ANTXR2
IFT43	0	0.769364931272144	0.651	0.195	0	Nuclei	IFT43
FNBP1	0	0.76864725682517	0.599	0.198	0	Nuclei	FNBP1
COL4A6	0	0.768503048077424	0.348	0.035	0	Nuclei	COL4A6
AC078881.1	0	0.768086394249856	0.334	0.003	0	Nuclei	AC078881.1
TBC1D1	0	0.767949202787871	0.496	0.125	0	Nuclei	TBC1D1
RALGAPA1	0	0.767624845908888	0.789	0.268	0	Nuclei	RALGAPA1
METTL6	0	0.767309627911685	0.482	0.082	0	Nuclei	METTL6
SOS2	0	0.765676718222384	0.603	0.127	0	Nuclei	SOS2
CPED1	0	0.765005951378373	0.413	0.091	0	Nuclei	CPED1
AC006206.2	0	0.764484949403901	0.319	0.006	0	Nuclei	AC006206.2
ARNT2	0	0.764363847465951	0.46	0.047	0	Nuclei	ARNT2
ZNF780B	0	0.764302713706453	0.521	0.046	0	Nuclei	ZNF780B
ST7L	0	0.763417178433799	0.546	0.092	0	Nuclei	ST7L
ARMH4	0	0.762888477446817	0.436	0.023	0	Nuclei	ARMH4
TBC1D32	0	0.761737651997566	0.38	0.034	0	Nuclei	TBC1D32
AC097376.3	0	0.761666458498198	0.541	0.121	0	Nuclei	AC097376.3
MARK4	0	0.761529460220281	0.495	0.068	0	Nuclei	MARK4
NTNG2	0	0.761523133615262	0.879	0.503	0	Nuclei	NTNG2
ITPK1	0	0.760439617808146	0.513	0.08	0	Nuclei	ITPK1
HYDIN	0	0.759984772625604	0.412	0.031	0	Nuclei	HYDIN
STRADA	0	0.75964948178447	0.616	0.095	0	Nuclei	STRADA
TMEM135	0	0.759493530217884	0.447	0.029	0	Nuclei	TMEM135
DGLUCY	0	0.759347137365679	0.481	0.066	0	Nuclei	DGLUCY
FBXW7	0	0.759195111182001	0.642	0.195	0	Nuclei	FBXW7
UHRF1BP1	0	0.758918039336013	0.575	0.086	0	Nuclei	UHRF1BP1
DEPDC5	0	0.758873065037906	0.508	0.051	0	Nuclei	DEPDC5
EIPR1	0	0.75878526677402	0.572	0.116	0	Nuclei	EIPR1
DENND6A	0	0.758360314477001	0.614	0.101	0	Nuclei	DENND6A
BAIAP2L1	0	0.758026229041747	0.426	0.054	0	Nuclei	BAIAP2L1
MIR99AHG	0	0.757967249002994	0.612	0.252	0	Nuclei	MIR99AHG
SLC30A9	0	0.757654691286249	0.644	0.134	0	Nuclei	SLC30A9
RNF217	0	0.757559416470295	0.616	0.137	0	Nuclei	RNF217
ZNF189	0	0.757346050147454	0.739	0.224	0	Nuclei	ZNF189
FBXW8	0	0.756492894158018	0.501	0.041	0	Nuclei	FBXW8
WDR7	0	0.756252286054873	0.508	0.043	0	Nuclei	WDR7
EVI5	0	0.755704959541138	0.621	0.216	0	Nuclei	EVI5
JAK2	0	0.755302884838037	0.542	0.08	0	Nuclei	JAK2
RANBP10	0	0.755208254319013	0.512	0.057	0	Nuclei	RANBP10
PPFIBP1	0	0.75475070357622	0.71	0.289	0	Nuclei	PPFIBP1
MCPH1	0	0.754460240374403	0.505	0.075	0	Nuclei	MCPH1
APTX	0	0.754412040190453	0.609	0.131	0	Nuclei	APTX
DCAF6	0	0.753955695922532	0.709	0.208	0	Nuclei	DCAF6
MIR3936HG	0	0.753496970527942	0.5	0.061	0	Nuclei	MIR3936HG
AC092422.1	0	0.753120890396686	0.247	0.001	0	Nuclei	AC092422.1
CATSPERD	0	0.752670798418817	0.253	0.002	0	Nuclei	CATSPERD
SYNGAP1	0	0.75229290913766	0.665	0.157	0	Nuclei	SYNGAP1
FARP1	0	0.751935312799534	0.586	0.151	0	Nuclei	FARP1
GLCCI1	0	0.750924813117629	0.507	0.095	0	Nuclei	GLCCI1
PCNX2	0	0.750371222942156	0.43	0.048	0	Nuclei	PCNX2
UFL1-AS1	0	0.75037026564148	0.339	0.006	0	Nuclei	UFL1-AS1
ANKRD28	0	0.750218315743506	0.777	0.228	0	Nuclei	ANKRD28
MAPK1	0	0.748968311537161	0.802	0.295	0	Nuclei	MAPK1
NCOR1	0	0.747616593835482	0.933	0.539	0	Nuclei	NCOR1
FNDC3A	0	0.747520561300963	0.636	0.177	0	Nuclei	FNDC3A
RAD52	0	0.747466467116259	0.473	0.03	0	Nuclei	RAD52
UIMC1	0	0.747403737614692	0.625	0.151	0	Nuclei	UIMC1
AC006333.1	0	0.746073324447294	0.307	0.004	0	Nuclei	AC006333.1
VPS13D	0	0.745888411626981	0.631	0.101	0	Nuclei	VPS13D
USP40	0	0.745546939010933	0.596	0.095	0	Nuclei	USP40
FAM13B	0	0.745349672663667	0.729	0.222	0	Nuclei	FAM13B
NAA16	0	0.744365582020095	0.585	0.096	0	Nuclei	NAA16
TLK2	0	0.744151765927198	0.787	0.275	0	Nuclei	TLK2
PRR12	0	0.743423945604002	0.531	0.093	0	Nuclei	PRR12
MIB1	0	0.742927412554087	0.788	0.257	0	Nuclei	MIB1
PSPC1	0	0.742898724058111	0.686	0.193	0	Nuclei	PSPC1
ZNRF3	0	0.742693995361279	0.478	0.054	0	Nuclei	ZNRF3
XPNPEP3	0	0.742234244865653	0.526	0.072	0	Nuclei	XPNPEP3
CROCC	0	0.741578200582365	0.509	0.04	0	Nuclei	CROCC
WBP1L	0	0.740992921169027	0.596	0.125	0	Nuclei	WBP1L
ZNF346	0	0.740952753660266	0.512	0.065	0	Nuclei	ZNF346
AGBL4	0	0.740794465963506	0.322	0.004	0	Nuclei	AGBL4
ABI1	0	0.740047174585683	0.722	0.283	0	Nuclei	ABI1
GLI3	0	0.739966989229478	0.375	0.029	0	Nuclei	GLI3
MCM3AP	0	0.73906448043745	0.659	0.126	0	Nuclei	MCM3AP
FBXW11	0	0.738970605410858	0.665	0.217	0	Nuclei	FBXW11
STRN3	0	0.738824660618889	0.793	0.294	0	Nuclei	STRN3
IFT140	0	0.738726414209508	0.358	0.022	0	Nuclei	IFT140
SNX9	0	0.738557092128194	0.681	0.244	0	Nuclei	SNX9
CERT1	0	0.738427354024875	0.713	0.266	0	Nuclei	CERT1
LRP5L	0	0.738114969782771	0.378	0.024	0	Nuclei	LRP5L
ACAP2	0	0.737926191319617	0.704	0.211	0	Nuclei	ACAP2
LYRM4	0	0.737369096058456	0.481	0.1	0	Nuclei	LYRM4
SCN8A	0	0.736368744673561	0.485	0.048	0	Nuclei	SCN8A
SUSD6	0	0.73632612698392	0.641	0.191	0	Nuclei	SUSD6
LRRC28	0	0.736324456239245	0.512	0.095	0	Nuclei	LRRC28
NUTM2A-AS1	0	0.736312618805559	0.721	0.199	0	Nuclei	NUTM2A-AS1
FAM124A	0	0.734788636085022	0.505	0.095	0	Nuclei	FAM124A
MVB12B	0	0.734509174703715	0.476	0.05	0	Nuclei	MVB12B
UNC13B	0	0.734403225088739	0.462	0.048	0	Nuclei	UNC13B
PRRC2B	0	0.733337119521453	0.887	0.345	0	Nuclei	PRRC2B
TLN2	0	0.733061586922743	0.548	0.135	0	Nuclei	TLN2
ZNF337-AS1	0	0.732644177178172	0.424	0.027	0	Nuclei	ZNF337-AS1
ANAPC10	0	0.732055698203299	0.511	0.112	0	Nuclei	ANAPC10
EPS8	0	0.731903804894143	0.532	0.146	0	Nuclei	EPS8
SETD5	0	0.731842551995121	0.877	0.369	0	Nuclei	SETD5
LARP1B	0	0.731801533876866	0.674	0.217	0	Nuclei	LARP1B
LINC00476	0	0.731487977362116	0.482	0.074	0	Nuclei	LINC00476
FBXO36	0	0.731248718528265	0.423	0.031	0	Nuclei	FBXO36
AP3S2	0	0.730968091498703	0.561	0.098	0	Nuclei	AP3S2
MDM4	0	0.730878858856963	0.876	0.315	0	Nuclei	MDM4
LINC00342	0	0.730059477409081	0.791	0.257	0	Nuclei	LINC00342
MMS22L	0	0.729241956432214	0.43	0.057	0	Nuclei	MMS22L
PDS5B	0	0.729219284453162	0.755	0.254	0	Nuclei	PDS5B
ELF2	0	0.728963169038855	0.708	0.286	0	Nuclei	ELF2
CABIN1	0	0.728436855948843	0.655	0.125	0	Nuclei	CABIN1
TG	0	0.727448037026089	0.313	0.013	0	Nuclei	TG
RNF38	0	0.727395707947956	0.671	0.185	0	Nuclei	RNF38
RAB3GAP1	0	0.727320073726703	0.662	0.185	0	Nuclei	RAB3GAP1
MECP2	0	0.727272959521277	0.713	0.224	0	Nuclei	MECP2
DOP1B	0	0.727225706872814	0.491	0.079	0	Nuclei	DOP1B
PMM2	0	0.726206260456129	0.455	0.06	0	Nuclei	PMM2
SRCIN1	0	0.725741691895132	0.487	0.054	0	Nuclei	SRCIN1
DMGDH	0	0.725220365127475	0.336	0.009	0	Nuclei	DMGDH
ERI3	0	0.725158864632063	0.617	0.182	0	Nuclei	ERI3
DOCK1	0	0.725010488240303	0.491	0.088	0	Nuclei	DOCK1
ZNF587B	0	0.724837902643937	0.501	0.038	0	Nuclei	ZNF587B
WDR19	0	0.723373718240645	0.659	0.138	0	Nuclei	WDR19
MAP3K9	0	0.722055649185904	0.477	0.088	0	Nuclei	MAP3K9
SYTL4	0	0.721708571477764	0.767	0.3	0	Nuclei	SYTL4
MAMLD1	0	0.720270722228036	0.373	0.029	0	Nuclei	MAMLD1
SAP130	0	0.720022667060703	0.484	0.053	0	Nuclei	SAP130
POLG2	0	0.718748196355894	0.617	0.151	0	Nuclei	POLG2
AL591519.1	0	0.718734815195759	0.285	0	0	Nuclei	AL591519.1
POGZ	0	0.718054803572832	0.908	0.344	0	Nuclei	POGZ
AL645465.1	0	0.717928479310563	0.379	0.005	0	Nuclei	AL645465.1
CCAR1	0	0.717443186416701	0.87	0.362	0	Nuclei	CCAR1
GRK3	0	0.717413489499482	0.463	0.06	0	Nuclei	GRK3
CHD9	0	0.715288827609709	0.82	0.322	0	Nuclei	CHD9
AC025283.2	0	0.71506799438873	0.357	0.001	0	Nuclei	AC025283.2
STIM1	0	0.714876883588681	0.542	0.13	0	Nuclei	STIM1
EPHA7	0	0.714783034793417	0.426	0.069	0	Nuclei	EPHA7
TAOK1	0	0.714670729253472	0.841	0.326	0	Nuclei	TAOK1
UBE3D	0	0.714648606083324	0.415	0.032	0	Nuclei	UBE3D
FNBP1L	0	0.71442964451446	0.797	0.327	0	Nuclei	FNBP1L
AC104389.5	0	0.714221208677046	0.371	0.008	0	Nuclei	AC104389.5
ULK2	0	0.713956364312062	0.605	0.147	0	Nuclei	ULK2
NSF	0	0.713206869479633	0.529	0.073	0	Nuclei	NSF
SMC5-AS1	0	0.712521915638544	0.425	0.015	0	Nuclei	SMC5-AS1
SEC22A	0	0.71242221974841	0.437	0.045	0	Nuclei	SEC22A
FAM151B	0	0.712138929679036	0.396	0.022	0	Nuclei	FAM151B
LRSAM1	0	0.711451150754113	0.466	0.048	0	Nuclei	LRSAM1
FAM81A	0	0.709594149328652	0.376	0.035	0	Nuclei	FAM81A
PIGU	0	0.709492822044098	0.494	0.081	0	Nuclei	PIGU
APPL2	0	0.708836522614709	0.524	0.1	0	Nuclei	APPL2
ATXN3	0	0.707342436656075	0.609	0.14	0	Nuclei	ATXN3
GPR137C	0	0.707205727215951	0.342	0.032	0	Nuclei	GPR137C
C15orf41	0	0.707033427130527	0.431	0.031	0	Nuclei	C15orf41
RARS2	0	0.706266377024338	0.586	0.14	0	Nuclei	RARS2
CASC9	0	0.705206936382243	0.327	0.023	0	Nuclei	CASC9
MOB3A	0	0.70497439033511	0.442	0.054	0	Nuclei	MOB3A
BRF1	0	0.704765498330399	0.572	0.105	0	Nuclei	BRF1
AC004943.2	0	0.704728732305107	0.334	0.013	0	Nuclei	AC004943.2
NUP98	0	0.704433534563968	0.661	0.187	0	Nuclei	NUP98
B4GALT6	0	0.704420293537414	0.473	0.081	0	Nuclei	B4GALT6
DCP1B	0	0.703926012074051	0.484	0.071	0	Nuclei	DCP1B
PLPP1	0	0.703267984213376	0.412	0.064	0	Nuclei	PLPP1
MOB3B	0	0.703196037955225	0.405	0.031	0	Nuclei	MOB3B
ZSWIM5	0	0.703026304055794	0.33	0.009	0	Nuclei	ZSWIM5
WDR59	0	0.703015957087892	0.491	0.07	0	Nuclei	WDR59
NPLOC4	0	0.702829170104344	0.67	0.169	0	Nuclei	NPLOC4
SLC30A6	0	0.701896958945184	0.502	0.057	0	Nuclei	SLC30A6
PUM2	0	0.701325218811177	0.829	0.317	0	Nuclei	PUM2
USP34	0	0.701227671976338	0.942	0.539	0	Nuclei	USP34
KCND3	0	0.701075946361714	0.393	0.05	0	Nuclei	KCND3
SLX4IP	0	0.699279076461	0.454	0.046	0	Nuclei	SLX4IP
AC079160.1	0	0.698541667484284	0.252	0.009	0	Nuclei	AC079160.1
ZMYND8	0	0.697784002425965	0.553	0.118	0	Nuclei	ZMYND8
ACAD9	0	0.697255972782701	0.536	0.093	0	Nuclei	ACAD9
GPATCH2	0	0.697046019682369	0.705	0.209	0	Nuclei	GPATCH2
TCF7L1	0	0.696684365878282	0.356	0.059	0	Nuclei	TCF7L1
AC239809.3	0	0.696014436860407	0.399	0.021	0	Nuclei	AC239809.3
LINC01839	0	0.695840060186473	0.391	0.004	0	Nuclei	LINC01839
ATRN	0	0.694945822973496	0.581	0.127	0	Nuclei	ATRN
MEF2A	0	0.694929405137447	0.816	0.431	0	Nuclei	MEF2A
RAB6A	0	0.6946809720888	0.705	0.276	0	Nuclei	RAB6A
BCR	0	0.69445712872986	0.518	0.075	0	Nuclei	BCR
TACC2	0	0.694147962823375	0.524	0.222	0	Nuclei	TACC2
AC005670.3	0	0.693501286192202	0.574	0.102	0	Nuclei	AC005670.3
FAM85B	0	0.693409422815047	0.314	0.002	0	Nuclei	FAM85B
TANGO6	0	0.692926696961879	0.365	0.012	0	Nuclei	TANGO6
AL591368.1	0	0.692707748267585	0.35	0.004	0	Nuclei	AL591368.1
TRRAP	0	0.692631946524237	0.672	0.145	0	Nuclei	TRRAP
CHD7	0	0.691262809710354	0.635	0.137	0	Nuclei	CHD7
HULC	0	0.690870596005968	0.353	0.015	0	Nuclei	HULC
DNAJC5	0	0.690017091512454	0.551	0.108	0	Nuclei	DNAJC5
ARMCX5-GPRASP2	0	0.68967017841593	0.412	0.023	0	Nuclei	ARMCX5-GPRASP2
KIAA0753	0	0.68952263551068	0.515	0.061	0	Nuclei	KIAA0753
TCAIM	0	0.689318460403861	0.452	0.053	0	Nuclei	TCAIM
TVP23C	0	0.689154085293382	0.41	0.015	0	Nuclei	TVP23C
YY1AP1	0	0.688976133819903	0.659	0.155	0	Nuclei	YY1AP1
SUSD1	0	0.687987561530262	0.398	0.026	0	Nuclei	SUSD1
TRIM66	0	0.687681761491917	0.439	0.034	0	Nuclei	TRIM66
SLC25A12	0	0.687665810183269	0.482	0.058	0	Nuclei	SLC25A12
GYS1	0	0.687280182026621	0.416	0.052	0	Nuclei	GYS1
AC104806.2	0	0.686435389881074	0.41	0.008	0	Nuclei	AC104806.2
AC007368.1	0	0.686251502654069	0.221	0.012	0	Nuclei	AC007368.1
NAA25	0	0.686250522479397	0.63	0.128	0	Nuclei	NAA25
GCNT1	0	0.685789738423525	0.378	0.032	0	Nuclei	GCNT1
WASHC1	0	0.685665047650997	0.725	0.176	0	Nuclei	WASHC1
SHLD1	0	0.684724431092982	0.371	0.027	0	Nuclei	SHLD1
LINC01409	0	0.684005461038672	0.417	0.035	0	Nuclei	LINC01409
ZNF518A	0	0.683845341760014	0.76	0.205	0	Nuclei	ZNF518A
LHFPL2	0	0.683056264738168	0.504	0.1	0	Nuclei	LHFPL2
ANKRD6	0	0.682731972757633	0.399	0.037	0	Nuclei	ANKRD6
MTOR	0	0.68248540412434	0.555	0.098	0	Nuclei	MTOR
KATNBL1	0	0.682455851993554	0.684	0.201	0	Nuclei	KATNBL1
ST6GALNAC2	0	0.682118425983795	0.348	0.008	0	Nuclei	ST6GALNAC2
MICU2	0	0.68131536194414	0.559	0.144	0	Nuclei	MICU2
ARMC2	0	0.680946329308124	0.414	0.017	0	Nuclei	ARMC2
DHTKD1	0	0.680834758325268	0.472	0.068	0	Nuclei	DHTKD1
ANAPC1	0	0.680648184669472	0.566	0.089	0	Nuclei	ANAPC1
D2HGDH	0	0.680364261924927	0.542	0.084	0	Nuclei	D2HGDH
BAZ2B	0	0.679421632917203	0.75	0.339	0	Nuclei	BAZ2B
UBE2D2	0	0.678513794388682	0.879	0.456	0	Nuclei	UBE2D2
SNAP25	0	0.678490249478995	0.392	0.063	0	Nuclei	SNAP25
LIMS1	0	0.678306811901058	0.614	0.203	0	Nuclei	LIMS1
AGBL3	0	0.678012972611903	0.392	0.049	0	Nuclei	AGBL3
CPLANE1	0	0.677919093788031	0.726	0.173	0	Nuclei	CPLANE1
HERC1	0	0.677668073861683	0.782	0.232	0	Nuclei	HERC1
MDN1	0	0.676385405209298	0.619	0.14	0	Nuclei	MDN1
HMGA1P4	0	0.676378667678975	0.308	0.004	0	Nuclei	HMGA1P4
ZCWPW2	0	0.676292564716286	0.396	0.022	0	Nuclei	ZCWPW2
MEF2B	0	0.676164349367843	0.408	0.026	0	Nuclei	MEF2B
CDKL5	0	0.675683509245461	0.468	0.076	0	Nuclei	CDKL5
CDHR3	0	0.675500112413658	0.389	0.031	0	Nuclei	CDHR3
TNPO3	0	0.674933447261463	0.641	0.153	0	Nuclei	TNPO3
CUL4A	0	0.674738804370009	0.696	0.191	0	Nuclei	CUL4A
ELP3	0	0.674545045372894	0.446	0.057	0	Nuclei	ELP3
GRAMD2B	0	0.674468806981267	0.476	0.101	0	Nuclei	GRAMD2B
MYO5C	0	0.674435503464645	0.498	0.071	0	Nuclei	MYO5C
SLC29A4	0	0.674305944625658	0.571	0.171	0	Nuclei	SLC29A4
DGKH	0	0.674260686913478	0.569	0.116	0	Nuclei	DGKH
ZNF846	0	0.674209860742507	0.416	0.026	0	Nuclei	ZNF846
PARP8	0	0.672989245415821	0.427	0.065	0	Nuclei	PARP8
SRBD1	0	0.672846271404449	0.51	0.077	0	Nuclei	SRBD1
TASOR2	0	0.672817196825208	0.584	0.117	0	Nuclei	TASOR2
ATP11B	0	0.672724079239073	0.577	0.14	0	Nuclei	ATP11B
LYPLAL1	0	0.672330747126357	0.51	0.087	0	Nuclei	LYPLAL1
BCL9	0	0.67230910280112	0.589	0.132	0	Nuclei	BCL9
ARHGAP39	0	0.672191344138667	0.415	0.039	0	Nuclei	ARHGAP39
AC242426.2	0	0.672131263097622	0.414	0.036	0	Nuclei	AC242426.2
SELENOO	0	0.671791972204312	0.555	0.073	0	Nuclei	SELENOO
SPAG16	0	0.671712768263651	0.379	0.064	0	Nuclei	SPAG16
RNF4	0	0.670765961433377	0.607	0.137	0	Nuclei	RNF4
ADGRA3	0	0.670764554180157	0.636	0.143	0	Nuclei	ADGRA3
TAFA2	0	0.670620041777012	0.271	0.007	0	Nuclei	TAFA2
BANP	0	0.670559992484578	0.491	0.076	0	Nuclei	BANP
PRKDC	0	0.670405040267801	0.834	0.32	0	Nuclei	PRKDC
STX18	0	0.670009738283603	0.557	0.101	0	Nuclei	STX18
UBXN2A	0	0.669977348348956	0.607	0.169	0	Nuclei	UBXN2A
RANBP17	0	0.669497485216999	0.35	0.02	0	Nuclei	RANBP17
MAP2K4	0	0.668746760884999	0.596	0.144	0	Nuclei	MAP2K4
EXOC2	0	0.668505996197026	0.446	0.039	0	Nuclei	EXOC2
PTPN14	0	0.667262199744508	0.533	0.131	0	Nuclei	PTPN14
FSIP2-AS1	0	0.66689169008925	0.334	0.006	0	Nuclei	FSIP2-AS1
CA5B	0	0.666180637592764	0.538	0.099	0	Nuclei	CA5B
CTDSPL	0	0.666171270651949	0.527	0.133	0	Nuclei	CTDSPL
SUZ12	0	0.665066947641823	0.794	0.292	0	Nuclei	SUZ12
VEZT	0	0.664919706537542	0.725	0.22	0	Nuclei	VEZT
PISD	0	0.664200305358046	0.615	0.13	0	Nuclei	PISD
TMEM44	0	0.663863907785904	0.531	0.091	0	Nuclei	TMEM44
PXDN	0	0.663428766358733	0.812	0.318	0	Nuclei	PXDN
DENND5A	0	0.66267008336486	0.522	0.118	0	Nuclei	DENND5A
RAP1GDS1	0	0.661336457393454	0.504	0.087	0	Nuclei	RAP1GDS1
DCAF1	0	0.660435064969605	0.526	0.086	0	Nuclei	DCAF1
RAB3GAP2	0	0.66023948531017	0.714	0.183	0	Nuclei	RAB3GAP2
FUT10	0	0.659698917191612	0.412	0.03	0	Nuclei	FUT10
NAA35	0	0.659543542484489	0.723	0.213	0	Nuclei	NAA35
RAB7A	0	0.65911355040126	0.807	0.375	0	Nuclei	RAB7A
RSU1	0	0.658958321962671	0.554	0.164	0	Nuclei	RSU1
KNTC1	0	0.658859877697733	0.461	0.056	0	Nuclei	KNTC1
DLG2	0	0.658695341746674	0.292	0.004	0	Nuclei	DLG2
ZNF133	0	0.658660977563689	0.479	0.045	0	Nuclei	ZNF133
ARIH1	0	0.658065569567109	0.882	0.419	0	Nuclei	ARIH1
POM121	0	0.656755427066027	0.585	0.121	0	Nuclei	POM121
PNPLA7	0	0.655925750204718	0.435	0.039	0	Nuclei	PNPLA7
RTN3	0	0.655514760992014	0.672	0.267	0	Nuclei	RTN3
TAF15	0	0.655424335039321	0.788	0.3	0	Nuclei	TAF15
INTS9	0	0.655277894314147	0.418	0.024	0	Nuclei	INTS9
LIMCH1	0	0.6549846438036	0.35	0.11	0	Nuclei	LIMCH1
ZMYM1	0	0.654889851060453	0.46	0.055	0	Nuclei	ZMYM1
ZNF84	0	0.653759843597621	0.653	0.141	0	Nuclei	ZNF84
FCHO2	0	0.653267706186594	0.688	0.235	0	Nuclei	FCHO2
MFSD11	0	0.652360742407099	0.505	0.102	0	Nuclei	MFSD11
MMS19	0	0.652041222296431	0.578	0.106	0	Nuclei	MMS19
FOXO3	0	0.651430131731817	0.602	0.17	0	Nuclei	FOXO3
HUNK	0	0.651390778829589	0.411	0.059	0	Nuclei	HUNK
HEATR5B	0	0.65107489098326	0.561	0.101	0	Nuclei	HEATR5B
AL357153.2	0	0.649842303342095	0.323	0	0	Nuclei	AL357153.2
LARS2	0	0.64981368836296	0.455	0.034	0	Nuclei	LARS2
EFCAB11	0	0.649574670577258	0.392	0.047	0	Nuclei	EFCAB11
VPS50	0	0.649542587177377	0.5	0.061	0	Nuclei	VPS50
TRAF3	0	0.649295709057269	0.417	0.058	0	Nuclei	TRAF3
ARID1A	0	0.648721688533025	0.842	0.363	0	Nuclei	ARID1A
LINC01117	0	0.648659579852275	0.335	0.029	0	Nuclei	LINC01117
KCNT1	0	0.64865929818416	0.711	0.221	0	Nuclei	KCNT1
DOCK7	0	0.647566215501981	0.711	0.222	0	Nuclei	DOCK7
USP33	0	0.647440306097052	0.687	0.184	0	Nuclei	USP33
DGKI	0	0.646499244267106	0.268	0.008	0	Nuclei	DGKI
USP47	0	0.646349788500505	0.758	0.314	0	Nuclei	USP47
ARHGEF7	0	0.646250780767824	0.504	0.078	0	Nuclei	ARHGEF7
CDK5RAP2	0	0.646176122111429	0.654	0.187	0	Nuclei	CDK5RAP2
USP37	0	0.645618608923441	0.616	0.162	0	Nuclei	USP37
KAT6A	0	0.645575807291624	0.744	0.25	0	Nuclei	KAT6A
ERCC6L2	0	0.645095564170632	0.659	0.173	0	Nuclei	ERCC6L2
DEAF1	0	0.645000359366623	0.522	0.112	0	Nuclei	DEAF1
TTTY10	0	0.644942360458078	0.373	0.023	0	Nuclei	TTTY10
NR3C2	0	0.644148550859675	0.371	0.024	0	Nuclei	NR3C2
EEPD1	0	0.644097046624919	0.363	0.018	0	Nuclei	EEPD1
ZBTB8A	0	0.643721593589668	0.496	0.096	0	Nuclei	ZBTB8A
RNF130	0	0.643213521180974	0.579	0.212	0	Nuclei	RNF130
ARHGAP12	0	0.642938426153642	0.534	0.144	0	Nuclei	ARHGAP12
CRLF3	0	0.64149305977917	0.448	0.05	0	Nuclei	CRLF3
PLCH1	0	0.64141248324289	0.329	0.03	0	Nuclei	PLCH1
GALNT2	0	0.641090303545782	0.526	0.111	0	Nuclei	GALNT2
CDC42SE2	0	0.640695662865309	0.594	0.163	0	Nuclei	CDC42SE2
PDGFD	0	0.640416826559167	0.311	0.042	0	Nuclei	PDGFD
AL162253.2	0	0.640369358864123	0.339	0.023	0	Nuclei	AL162253.2
DTWD2	0	0.640183191065241	0.43	0.05	0	Nuclei	DTWD2
TAMM41	0	0.640177907829119	0.465	0.058	0	Nuclei	TAMM41
SOGA1	0	0.639477520225891	0.521	0.095	0	Nuclei	SOGA1
POM121C	0	0.639419350816353	0.599	0.128	0	Nuclei	POM121C
NEMF	0	0.639327162692816	0.799	0.274	0	Nuclei	NEMF
CCDC171	0	0.639215340423967	0.443	0.047	0	Nuclei	CCDC171
INTS6	0	0.639122093543594	0.814	0.374	0	Nuclei	INTS6
RANBP9	0	0.638974463281937	0.659	0.21	0	Nuclei	RANBP9
TTBK2	0	0.638392512818423	0.478	0.083	0	Nuclei	TTBK2
MALT1	0	0.638234803927009	0.522	0.181	0	Nuclei	MALT1
AL603839.3	0	0.638097281227421	0.341	0.006	0	Nuclei	AL603839.3
KDM2B-DT	0	0.637701119289933	0.304	0.002	0	Nuclei	KDM2B-DT
ADAM17	0	0.637478784958155	0.642	0.169	0	Nuclei	ADAM17
OVOL2	0	0.637043498281414	0.359	0.063	0	Nuclei	OVOL2
DOCK5	0	0.636893717774788	0.383	0.052	0	Nuclei	DOCK5
INPP4A	0	0.636262533012476	0.471	0.068	0	Nuclei	INPP4A
MYO19	0	0.636261237142524	0.533	0.084	0	Nuclei	MYO19
PLCE1	0	0.636089625864083	0.474	0.145	0	Nuclei	PLCE1
AHRR	0	0.635808113913912	0.303	0.008	0	Nuclei	AHRR
AC009879.4	0	0.635697704168689	0.342	0.022	0	Nuclei	AC009879.4
SLC9A8	0	0.635586061264333	0.443	0.033	0	Nuclei	SLC9A8
TNFAIP8	0	0.635218713862706	0.504	0.163	0	Nuclei	TNFAIP8
MCCC1	0	0.634814173357499	0.477	0.067	0	Nuclei	MCCC1
TNNI3K	0	0.634553503056066	0.341	0.009	0	Nuclei	TNNI3K
ORC3	0	0.634242729721638	0.489	0.08	0	Nuclei	ORC3
AC109466.1	0	0.633933284114831	0.207	0.005	0	Nuclei	AC109466.1
WDR37	0	0.633601082001958	0.487	0.07	0	Nuclei	WDR37
MRTFB	0	0.631581142699298	0.574	0.147	0	Nuclei	MRTFB
RABEP1	0	0.631459776102672	0.741	0.282	0	Nuclei	RABEP1
DNA2	0	0.631400282774886	0.391	0.029	0	Nuclei	DNA2
UBR5	0	0.631352185747879	0.884	0.43	0	Nuclei	UBR5
RFFL	0	0.631001290605257	0.427	0.047	0	Nuclei	RFFL
RCL1	0	0.631000645504401	0.426	0.057	0	Nuclei	RCL1
CHFR	0	0.628236129472874	0.544	0.087	0	Nuclei	CHFR
MAPK14	0	0.627941753668459	0.578	0.113	0	Nuclei	MAPK14
KCTD1	0	0.626981718397013	0.433	0.07	0	Nuclei	KCTD1
PPP1R21	0	0.626925412906293	0.456	0.06	0	Nuclei	PPP1R21
TRA2A	0	0.626491714874842	0.886	0.376	0	Nuclei	TRA2A
RAB40C	0	0.6264439438663	0.372	0.038	0	Nuclei	RAB40C
DCP1A	0	0.626334047507504	0.607	0.154	0	Nuclei	DCP1A
NCAPD3	0	0.626243332169658	0.404	0.074	0	Nuclei	NCAPD3
EPS15L1	0	0.625503390960538	0.531	0.086	0	Nuclei	EPS15L1
DIDO1	0	0.625079124863997	0.655	0.16	0	Nuclei	DIDO1
PARG	0	0.624911653733868	0.596	0.118	0	Nuclei	PARG
AC025809.1	0	0.624585539734814	0.318	0	0	Nuclei	AC025809.1
ARFIP1	0	0.62447840476023	0.567	0.147	0	Nuclei	ARFIP1
MAPKBP1	0	0.62435888954061	0.439	0.046	0	Nuclei	MAPKBP1
CUL5	0	0.624053176583143	0.677	0.23	0	Nuclei	CUL5
TMEM260	0	0.623946454303977	0.519	0.067	0	Nuclei	TMEM260
LINC02456	0	0.623920015961051	0.304	0.006	0	Nuclei	LINC02456
MYO5B	0	0.623669721511423	0.307	0.087	0	Nuclei	MYO5B
CHD2	0	0.623600816843026	0.879	0.403	0	Nuclei	CHD2
EGFR	0	0.6231756363973	0.453	0.157	0	Nuclei	EGFR
MAML1	0	0.622776909849718	0.542	0.115	0	Nuclei	MAML1
ESCO1	0	0.622325832465621	0.638	0.175	0	Nuclei	ESCO1
ESRRG	0	0.621975400971176	0.319	0.041	0	Nuclei	ESRRG
MPP6	0	0.621922975854712	0.702	0.319	0	Nuclei	MPP6
TOGARAM1	0	0.62159357220414	0.665	0.174	0	Nuclei	TOGARAM1
RPRD1A	0	0.620975143192413	0.642	0.19	0	Nuclei	RPRD1A
ZXDC	0	0.620732861836574	0.485	0.061	0	Nuclei	ZXDC
GOLPH3L	0	0.620568832247046	0.438	0.079	0	Nuclei	GOLPH3L
FNTB	0	0.620446805149022	0.439	0.041	0	Nuclei	FNTB
KYAT1	0	0.62040329166463	0.302	0.01	0	Nuclei	KYAT1
DNAJC6	0	0.620264883300953	0.378	0.041	0	Nuclei	DNAJC6
ZNF438	0	0.620045725539725	0.345	0.015	0	Nuclei	ZNF438
TMLHE	0	0.619961525099552	0.441	0.046	0	Nuclei	TMLHE
PIK3C2A	0	0.618689082529076	0.644	0.199	0	Nuclei	PIK3C2A
MBTD1	0	0.617829544659588	0.657	0.181	0	Nuclei	MBTD1
FRG1-DT	0	0.617667740044889	0.306	0.01	0	Nuclei	FRG1-DT
TRIT1	0	0.616896907795985	0.498	0.064	0	Nuclei	TRIT1
GALK2	0	0.616637888679798	0.442	0.052	0	Nuclei	GALK2
NSRP1	0	0.615584309966288	0.739	0.261	0	Nuclei	NSRP1
LEKR1	0	0.615579776768105	0.315	0.013	0	Nuclei	LEKR1
FGFR1OP	0	0.615451670691901	0.462	0.081	0	Nuclei	FGFR1OP
USP48	0	0.614842359308328	0.713	0.226	0	Nuclei	USP48
INPP5A	0	0.614839028415095	0.431	0.06	0	Nuclei	INPP5A
NUP160	0	0.614482880225529	0.565	0.122	0	Nuclei	NUP160
ACER3	0	0.614438762537038	0.584	0.138	0	Nuclei	ACER3
LRCH1	0	0.614343784606441	0.376	0.038	0	Nuclei	LRCH1
WDFY2	0	0.614295763754096	0.583	0.115	0	Nuclei	WDFY2
ZC4H2	0	0.614195748036409	0.317	0.026	0	Nuclei	ZC4H2
MTR	0	0.613554097102775	0.773	0.229	0	Nuclei	MTR
ZZEF1	0	0.612677388263661	0.62	0.134	0	Nuclei	ZZEF1
RASGEF1C	0	0.612001581553256	0.26	0.012	0	Nuclei	RASGEF1C
PBRM1	0	0.611952736199681	0.872	0.435	0	Nuclei	PBRM1
ZNF69	0	0.611767448684754	0.375	0.023	0	Nuclei	ZNF69
TRMT2B	0	0.611391184922334	0.398	0.029	0	Nuclei	TRMT2B
FAF2	0	0.611279405325952	0.637	0.22	0	Nuclei	FAF2
SLF2	0	0.611222768029033	0.694	0.229	0	Nuclei	SLF2
ZNF710	0	0.609212667240281	0.368	0.026	0	Nuclei	ZNF710
LINC02253	0	0.609173714258668	0.267	0.011	0	Nuclei	LINC02253
SCFD1	0	0.609165271648588	0.695	0.249	0	Nuclei	SCFD1
ZNF618	0	0.608259299937249	0.567	0.119	0	Nuclei	ZNF618
DPY19L4	0	0.607662044068804	0.551	0.116	0	Nuclei	DPY19L4
CRPPA	0	0.607643581442698	0.356	0.019	0	Nuclei	CRPPA
SRSF4	0	0.606834337446307	0.823	0.323	0	Nuclei	SRSF4
WDR27	0	0.606178527869426	0.456	0.06	0	Nuclei	WDR27
C2orf27A	0	0.606159630522315	0.386	0.035	0	Nuclei	C2orf27A
ECPAS	0	0.605951074074376	0.763	0.322	0	Nuclei	ECPAS
PMS1	0	0.605787500081348	0.494	0.079	0	Nuclei	PMS1
CD2AP	0	0.605229278619689	0.773	0.301	0	Nuclei	CD2AP
LINC00106	0	0.604933391479023	0.37	0.003	0	Nuclei	LINC00106
STYXL1	0	0.604271798605537	0.367	0.035	0	Nuclei	STYXL1
GPRC5D-AS1	0	0.604006414473149	0.398	0.035	0	Nuclei	GPRC5D-AS1
ZNF398	0	0.603913680012575	0.431	0.056	0	Nuclei	ZNF398
ANKFY1	0	0.603362325414809	0.557	0.111	0	Nuclei	ANKFY1
LINC01748	0	0.602960266495389	0.291	0.028	0	Nuclei	LINC01748
CDK8	0	0.60261636221746	0.451	0.085	0	Nuclei	CDK8
ZFYVE16	0	0.602446648903168	0.899	0.416	0	Nuclei	ZFYVE16
RHBDD1	0	0.601886954856436	0.364	0.026	0	Nuclei	RHBDD1
IPO11	0	0.601795106104138	0.41	0.048	0	Nuclei	IPO11
ZFP64	0	0.600891419939388	0.358	0.033	0	Nuclei	ZFP64
CLOCK	0	0.600851355729954	0.7	0.216	0	Nuclei	CLOCK
ARFGEF1	0	0.600759993091615	0.83	0.328	0	Nuclei	ARFGEF1
R3HCC1L	0	0.600613399087039	0.447	0.054	0	Nuclei	R3HCC1L
ATF6	0	0.600612743134236	0.67	0.187	0	Nuclei	ATF6
AGTPBP1	0	0.60060147820657	0.503	0.094	0	Nuclei	AGTPBP1
RPAP2	0	0.600552923216306	0.667	0.163	0	Nuclei	RPAP2
MOB1B	0	0.600472084766237	0.504	0.103	0	Nuclei	MOB1B
PHF14	0	0.60031164610528	0.873	0.413	0	Nuclei	PHF14
TUBD1	0	0.600133762773431	0.437	0.057	0	Nuclei	TUBD1
KIF27	0	0.599797898700616	0.537	0.087	0	Nuclei	KIF27
PARN	0	0.599744446798545	0.421	0.046	0	Nuclei	PARN
KLHL5	0	0.59968024695861	0.532	0.117	0	Nuclei	KLHL5
TAF2	0	0.59916853641321	0.526	0.093	0	Nuclei	TAF2
PDXDC1	0	0.598948417668989	0.628	0.164	0	Nuclei	PDXDC1
S100PBP	0	0.598824379512265	0.509	0.082	0	Nuclei	S100PBP
CTBP2	0	0.598784032177687	0.315	0.139	0	Nuclei	CTBP2
LATS1	0	0.598644321393909	0.612	0.151	0	Nuclei	LATS1
SIK2	0	0.598523119360528	0.438	0.087	0	Nuclei	SIK2
COPG2	0	0.598148693986178	0.408	0.055	0	Nuclei	COPG2
CRCP	0	0.597600707635557	0.622	0.202	0	Nuclei	CRCP
C5AR1	0	0.596858279852983	0.308	0.014	0	Nuclei	C5AR1
SIPA1L2	0	0.596763116660778	0.519	0.167	0	Nuclei	SIPA1L2
XPO4	0	0.596564149155906	0.466	0.068	0	Nuclei	XPO4
AC139491.8	0	0.59644639196429	0.319	0.012	0	Nuclei	AC139491.8
FAM49B	0	0.596427516941616	0.623	0.216	0	Nuclei	FAM49B
SETX	0	0.596303775555596	0.736	0.226	0	Nuclei	SETX
DHX34	0	0.596249004378476	0.393	0.034	0	Nuclei	DHX34
FGD6	0	0.596203994780156	0.427	0.059	0	Nuclei	FGD6
KIF16B	0	0.596000502582704	0.429	0.053	0	Nuclei	KIF16B
SMARCA4	0	0.594582356048236	0.8	0.335	0	Nuclei	SMARCA4
GSTCD	0	0.594360027217672	0.414	0.053	0	Nuclei	GSTCD
STAT5B	0	0.594199265074451	0.385	0.049	0	Nuclei	STAT5B
DPH6-DT	0	0.594191514075198	0.295	0.003	0	Nuclei	DPH6-DT
C2CD3	0	0.59402568960302	0.475	0.07	0	Nuclei	C2CD3
PPP2R5C	0	0.593846054675785	0.712	0.254	0	Nuclei	PPP2R5C
RUFY2	0	0.593593643067741	0.724	0.211	0	Nuclei	RUFY2
PIP4K2A	0	0.593285777637124	0.359	0.054	0	Nuclei	PIP4K2A
RFLNA	0	0.592714913417346	0.292	0.003	0	Nuclei	RFLNA
EP400	0	0.592609773987604	0.738	0.23	0	Nuclei	EP400
AL589935.1	0	0.592176676524662	0.315	0.008	0	Nuclei	AL589935.1
ZNF559	0	0.592036714509397	0.48	0.071	0	Nuclei	ZNF559
PILRA	0	0.591820165222255	0.384	0.014	0	Nuclei	PILRA
MAP4K3-DT	0	0.591610346360703	0.423	0.082	0	Nuclei	MAP4K3-DT
LTBP1	0	0.5914215188576	0.319	0.072	0	Nuclei	LTBP1
ZKSCAN7-AS1	0	0.591387311081542	0.332	0.002	0	Nuclei	ZKSCAN7-AS1
CPT1A	0	0.590868775442826	0.456	0.149	0	Nuclei	CPT1A
AL035409.1	0	0.590202555317625	0.449	0.037	0	Nuclei	AL035409.1
FAM117B	0	0.589962599761053	0.417	0.071	0	Nuclei	FAM117B
MIR100HG	0	0.588943686656226	0.383	0.151	0	Nuclei	MIR100HG
AC119674.1	0	0.588106533918338	0.26	0.003	0	Nuclei	AC119674.1
ERC2	0	0.58801598207083	0.287	0.019	0	Nuclei	ERC2
USP3	0	0.587652569123998	0.683	0.227	0	Nuclei	USP3
ZMYM2	0	0.587402334439156	0.618	0.186	0	Nuclei	ZMYM2
TRAPPC8	0	0.587016345349724	0.52	0.093	0	Nuclei	TRAPPC8
DIRC3	0	0.586816995751442	0.263	0.004	0	Nuclei	DIRC3
PRPF3	0	0.586420788766047	0.616	0.154	0	Nuclei	PRPF3
ANKMY1	0	0.58523597464292	0.388	0.021	0	Nuclei	ANKMY1
FUT9	0	0.585063154351575	0.307	0.033	0	Nuclei	FUT9
SYNRG	0	0.584610508407261	0.641	0.177	0	Nuclei	SYNRG
GALNT11	0	0.584463681651105	0.525	0.123	0	Nuclei	GALNT11
CAMSAP2	0	0.583010954822436	0.743	0.252	0	Nuclei	CAMSAP2
DDX58	0	0.582915871999053	0.398	0.077	0	Nuclei	DDX58
INPP5B	0	0.581366736697404	0.361	0.032	0	Nuclei	INPP5B
SMG7	0	0.579828580344978	0.737	0.256	0	Nuclei	SMG7
PRKY	0	0.579555364363497	0.404	0.045	0	Nuclei	PRKY
ST8SIA1	0	0.578995720843987	0.353	0.038	0	Nuclei	ST8SIA1
RNF180	0	0.577478297754608	0.321	0.03	0	Nuclei	RNF180
INTS7	0	0.577067405843879	0.439	0.051	0	Nuclei	INTS7
ZNF562	0	0.577065071871953	0.569	0.116	0	Nuclei	ZNF562
PIGN	0	0.577040846982197	0.513	0.089	0	Nuclei	PIGN
ARID4B	0	0.576668071649871	0.934	0.511	0	Nuclei	ARID4B
PARP12	0	0.576645245591799	0.484	0.093	0	Nuclei	PARP12
C2orf42	0	0.576252017086845	0.367	0.023	0	Nuclei	C2orf42
ZNF573	0	0.576171648804421	0.376	0.026	0	Nuclei	ZNF573
KAT2B	0	0.576140855587426	0.465	0.102	0	Nuclei	KAT2B
IPO9	0	0.575877628509029	0.823	0.283	0	Nuclei	IPO9
RFX2	0	0.57552768384455	0.373	0.034	0	Nuclei	RFX2
ESR1	0	0.574615440220245	0.271	0.019	0	Nuclei	ESR1
TTC8	0	0.574598714454879	0.49	0.096	0	Nuclei	TTC8
AQR	0	0.574327968716727	0.576	0.127	0	Nuclei	AQR
OLFM2	0	0.573683876986296	0.293	0.06	0	Nuclei	OLFM2
LYPD6	0	0.573678895147252	0.309	0.026	0	Nuclei	LYPD6
RLF	0	0.573557729274773	0.667	0.229	0	Nuclei	RLF
C5orf66	0	0.573367428104392	0.253	0.007	0	Nuclei	C5orf66
COL18A1	0	0.57259009420172	0.943	0.611	0	Nuclei	COL18A1
SPESP1	0	0.571230818580409	0.296	0.001	0	Nuclei	SPESP1
HEATR5A	0	0.570568425614644	0.434	0.068	0	Nuclei	HEATR5A
AC008629.1	0	0.570348586706115	0.266	0.003	0	Nuclei	AC008629.1
AC104123.1	0	0.570025442404389	0.274	0	0	Nuclei	AC104123.1
C2CD5	0	0.568978991500074	0.482	0.062	0	Nuclei	C2CD5
AC084198.2	0	0.568892430399658	0.397	0.024	0	Nuclei	AC084198.2
MIR2052HG	0	0.567956990460771	0.227	0.004	0	Nuclei	MIR2052HG
ZNF585B	0	0.567316452960712	0.391	0.026	0	Nuclei	ZNF585B
PRKCI	0	0.567290147640353	0.581	0.161	0	Nuclei	PRKCI
RICTOR	0	0.566799243704439	0.593	0.175	0	Nuclei	RICTOR
PIK3C2B	0	0.566342190924237	0.406	0.063	0	Nuclei	PIK3C2B
PPP3R1	0	0.566071906070302	0.547	0.152	0	Nuclei	PPP3R1
WARS2	0	0.565676078298258	0.376	0.045	0	Nuclei	WARS2
NR2C2	0	0.565404410255319	0.543	0.111	0	Nuclei	NR2C2
PRKAR2A	0	0.564697974677905	0.605	0.204	0	Nuclei	PRKAR2A
ZNF44	0	0.562133395307587	0.427	0.046	0	Nuclei	ZNF44
OTUD7B	0	0.561867690010027	0.615	0.165	0	Nuclei	OTUD7B
UBTD2	0	0.561684092935043	0.531	0.164	0	Nuclei	UBTD2
DIP2A	0	0.560895687627538	0.679	0.175	0	Nuclei	DIP2A
RC3H1	0	0.560883369513317	0.84	0.362	0	Nuclei	RC3H1
BCL2L1	0	0.560660382790212	0.491	0.117	0	Nuclei	BCL2L1
POLR1A	0	0.559239914263104	0.501	0.078	0	Nuclei	POLR1A
HSDL2	0	0.558853317348493	0.448	0.098	0	Nuclei	HSDL2
FAM149B1	0	0.558315084265955	0.388	0.033	0	Nuclei	FAM149B1
MAP3K13	0	0.557923060077863	0.485	0.17	0	Nuclei	MAP3K13
SLC25A33	0	0.557918368559296	0.477	0.205	0	Nuclei	SLC25A33
SEMA3C	0	0.557485409903641	0.473	0.144	0	Nuclei	SEMA3C
XPO7	0	0.556902575621265	0.598	0.141	0	Nuclei	XPO7
MTMR1	0	0.556901134015878	0.41	0.049	0	Nuclei	MTMR1
EP300	0	0.556753118529766	0.81	0.337	0	Nuclei	EP300
GIPC1	0	0.556175000332748	0.563	0.167	0	Nuclei	GIPC1
MRPS28	0	0.556103467424045	0.541	0.159	0	Nuclei	MRPS28
CHKA	0	0.554668994304408	0.467	0.1	0	Nuclei	CHKA
MAMDC2-AS1	0	0.554480430958736	0.328	0.011	0	Nuclei	MAMDC2-AS1
LINC00271	0	0.554461006179113	0.312	0.023	0	Nuclei	LINC00271
L2HGDH	0	0.554229027370385	0.384	0.034	0	Nuclei	L2HGDH
CRTC3-AS1	0	0.554087205905975	0.278	0.001	0	Nuclei	CRTC3-AS1
NUP153	0	0.553058582791972	0.698	0.227	0	Nuclei	NUP153
ZNF506	0	0.552729371736355	0.59	0.13	0	Nuclei	ZNF506
ZFR	0	0.551957040966264	0.812	0.368	0	Nuclei	ZFR
MROH8	0	0.5516364424811	0.326	0.019	0	Nuclei	MROH8
MAP4K5	0	0.55162942607845	0.596	0.159	0	Nuclei	MAP4K5
YLPM1	0	0.551496647682814	0.671	0.196	0	Nuclei	YLPM1
MEIS2	0	0.550785029365753	0.663	0.287	0	Nuclei	MEIS2
MARK2	0	0.550681128893695	0.595	0.171	0	Nuclei	MARK2
FAM169A	0	0.550367856569643	0.423	0.06	0	Nuclei	FAM169A
GREB1	0	0.550317612585767	0.241	0.025	0	Nuclei	GREB1
GTF2IRD2B	0	0.54996197048407	0.416	0.035	0	Nuclei	GTF2IRD2B
DDX10	0	0.549281640481654	0.493	0.114	0	Nuclei	DDX10
AL137009.1	0	0.549051002573402	0.263	0.001	0	Nuclei	AL137009.1
C16orf74	0	0.548942008973356	0.284	0.05	0	Nuclei	C16orf74
MIGA1	0	0.548936989086863	0.543	0.117	0	Nuclei	MIGA1
LINC00907	0	0.548325299942407	0.263	0.003	0	Nuclei	LINC00907
CMTM4	0	0.547307796478966	0.431	0.09	0	Nuclei	CMTM4
CATSPERE	0	0.547255269403878	0.278	0.005	0	Nuclei	CATSPERE
ZBTB16	0	0.546947710799665	0.337	0.122	0	Nuclei	ZBTB16
AC114971.1	0	0.546525320778773	0.233	0.007	0	Nuclei	AC114971.1
ZNF678	0	0.546497609958086	0.473	0.071	0	Nuclei	ZNF678
PPHLN1	0	0.546222060290474	0.636	0.197	0	Nuclei	PPHLN1
ZBED3-AS1	0	0.545999493646311	0.527	0.112	0	Nuclei	ZBED3-AS1
KMT5B	0	0.545972834082093	0.666	0.229	0	Nuclei	KMT5B
MPP7	0	0.545673939021179	0.316	0.069	0	Nuclei	MPP7
LARP1	0	0.545665158906504	0.861	0.421	0	Nuclei	LARP1
HOMER1	0	0.545339245836544	0.692	0.269	0	Nuclei	HOMER1
PREP	0	0.544591672928798	0.403	0.057	0	Nuclei	PREP
FAM53B	0	0.54405924608384	0.473	0.074	0	Nuclei	FAM53B
DNAAF4	0	0.543781159657878	0.415	0.06	0	Nuclei	DNAAF4
AC007038.1	0	0.543029425740834	0.346	0.013	0	Nuclei	AC007038.1
BCL2L2-PABPN1	0	0.542723320609663	0.308	0.001	0	Nuclei	BCL2L2-PABPN1
TMEM232	0	0.542080803366657	0.263	0.005	0	Nuclei	TMEM232
FBH1	0	0.541786091797424	0.499	0.091	0	Nuclei	FBH1
RAPH1	0	0.541458576353903	0.551	0.135	0	Nuclei	RAPH1
MIR29B2CHG	0	0.541057086507562	0.521	0.084	0	Nuclei	MIR29B2CHG
CREB3L2	0	0.540907244316291	0.5	0.153	0	Nuclei	CREB3L2
SFXN5	0	0.540787312534163	0.395	0.047	0	Nuclei	SFXN5
TRPC6	0	0.540674029988321	0.276	0.035	0	Nuclei	TRPC6
RNF149	0	0.540459625890168	0.52	0.11	0	Nuclei	RNF149
CEP83	0	0.539931338987631	0.505	0.097	0	Nuclei	CEP83
SSBP2	0	0.539418371580145	0.421	0.144	0	Nuclei	SSBP2
RAF1	0	0.538916279772805	0.736	0.243	0	Nuclei	RAF1
AP002498.1	0	0.538525549287726	0.422	0.155	0	Nuclei	AP002498.1
CARD8	0	0.537805712491759	0.496	0.076	0	Nuclei	CARD8
SLC38A10	0	0.537617735138781	0.521	0.098	0	Nuclei	SLC38A10
LIN7A	0	0.537479252483346	0.346	0.093	0	Nuclei	LIN7A
PRKD2	0	0.53705685506429	0.406	0.06	0	Nuclei	PRKD2
OLA1	0	0.536969590939595	0.666	0.29	0	Nuclei	OLA1
RNF213	0	0.53638268866672	0.641	0.259	0	Nuclei	RNF213
CNST	0	0.536069022285494	0.44	0.081	0	Nuclei	CNST
INTS4	0	0.535972635169616	0.412	0.053	0	Nuclei	INTS4
NEK10	0	0.534683277596498	0.291	0.02	0	Nuclei	NEK10
JADE3	0	0.534555050065809	0.38	0.032	0	Nuclei	JADE3
CLEC16A	0	0.534344971210956	0.341	0.022	0	Nuclei	CLEC16A
SEPTIN9	0	0.534327354404708	0.618	0.236	0	Nuclei	SEPTIN9
PHKA1	0	0.534163782653969	0.484	0.118	0	Nuclei	PHKA1
SZT2	0	0.533806156333962	0.507	0.075	0	Nuclei	SZT2
AC092683.1	0	0.533421649812888	0.72	0.219	0	Nuclei	AC092683.1
PNPT1	0	0.533065970391207	0.487	0.111	0	Nuclei	PNPT1
LIPG	0	0.532113595758151	0.362	0.201	0	Nuclei	LIPG
C9orf85	0	0.53198589957817	0.385	0.058	0	Nuclei	C9orf85
TSTD3	0	0.531170103459412	0.396	0.051	0	Nuclei	TSTD3
INTS3	0	0.530726536128414	0.732	0.211	0	Nuclei	INTS3
DHX32	0	0.529982238934049	0.452	0.084	0	Nuclei	DHX32
STXBP4	0	0.529731925308916	0.406	0.044	0	Nuclei	STXBP4
TTC27	0	0.529417399674624	0.347	0.031	0	Nuclei	TTC27
PPP4R3B	0	0.528102630122736	0.713	0.264	0	Nuclei	PPP4R3B
AC074032.1	0	0.528036116848488	0.365	0.033	0	Nuclei	AC074032.1
KLHDC1	0	0.527950824823544	0.335	0.023	0	Nuclei	KLHDC1
AC010201.3	0	0.527802923880662	0.29	0	0	Nuclei	AC010201.3
TUSC3	0	0.527569774484282	0.694	0.255	0	Nuclei	TUSC3
MICAL2	0	0.52733136990075	0.372	0.1	0	Nuclei	MICAL2
LRRC6	0	0.527295742026089	0.359	0.034	0	Nuclei	LRRC6
ENAH	0	0.526645732915591	0.808	0.31	0	Nuclei	ENAH
PTPRJ	0	0.526498838545216	0.302	0.083	0	Nuclei	PTPRJ
NR2C1	0	0.526419978753599	0.53	0.108	0	Nuclei	NR2C1
ESRP1	0	0.525968658727996	0.377	0.082	0	Nuclei	ESRP1
FAM171A1	0	0.525807481712851	0.376	0.06	0	Nuclei	FAM171A1
AL117336.2	0	0.525617291365957	0.348	0.015	0	Nuclei	AL117336.2
SFMBT1	0	0.525609585293045	0.422	0.086	0	Nuclei	SFMBT1
MOK	0	0.524457709038617	0.485	0.09	0	Nuclei	MOK
DTX2	0	0.522472019334819	0.396	0.047	0	Nuclei	DTX2
SUGP2	0	0.522186545413712	0.793	0.276	0	Nuclei	SUGP2
MYO7B	0	0.522131883489143	0.307	0.039	0	Nuclei	MYO7B
ELOA-AS1	0	0.521806149915402	0.336	0.02	0	Nuclei	ELOA-AS1
IDE	0	0.520347514404869	0.455	0.076	0	Nuclei	IDE
PARVA	0	0.519204980805323	0.585	0.182	0	Nuclei	PARVA
LINC02542	0	0.519120848800434	0.235	0.009	0	Nuclei	LINC02542
PPM1H	0	0.518870821710448	0.278	0.022	0	Nuclei	PPM1H
TTC13	0	0.518809598343819	0.481	0.095	0	Nuclei	TTC13
LINC00278	0	0.518479271418221	0.209	0.016	0	Nuclei	LINC00278
MSL2	0	0.518447379810375	0.542	0.121	0	Nuclei	MSL2
EMSY	0	0.517477481640781	0.484	0.119	0	Nuclei	EMSY
WDR78	0	0.51678206914825	0.305	0.017	0	Nuclei	WDR78
CEP350	0	0.516672523707254	0.812	0.34	0	Nuclei	CEP350
KCND2	0	0.516037856305841	0.18	0.004	0	Nuclei	KCND2
GARS-DT	0	0.515164731955347	0.601	0.118	0	Nuclei	GARS-DT
XPO5	0	0.514146723903894	0.519	0.111	0	Nuclei	XPO5
AC016831.7	0	0.513727366138216	0.302	0.015	0	Nuclei	AC016831.7
AC105402.3	0	0.513431763790312	0.282	0	0	Nuclei	AC105402.3
GALNT10	0	0.513256038156135	0.493	0.131	0	Nuclei	GALNT10
GKAP1	0	0.513075049797958	0.748	0.306	0	Nuclei	GKAP1
GTF2I	0	0.512302675161142	0.967	0.6	0	Nuclei	GTF2I
MCCC2	0	0.511881324015035	0.447	0.08	0	Nuclei	MCCC2
AFDN	0	0.511447565541124	0.921	0.565	0	Nuclei	AFDN
WDR41	0	0.51126655248072	0.539	0.145	0	Nuclei	WDR41
UBA6	0	0.511079782969027	0.699	0.231	0	Nuclei	UBA6
ZNF75D	0	0.51098610555943	0.337	0.028	0	Nuclei	ZNF75D
MTMR2	0	0.510293084788654	0.448	0.103	0	Nuclei	MTMR2
LMTK2	0	0.509505800230848	0.455	0.073	0	Nuclei	LMTK2
SLC44A3	0	0.509387467406981	0.318	0.045	0	Nuclei	SLC44A3
IQGAP2	0	0.508801882723704	0.455	0.141	0	Nuclei	IQGAP2
DNMBP	0	0.508422538733222	0.42	0.065	0	Nuclei	DNMBP
TBL1Y	0	0.5079068898126	0.24	0.011	0	Nuclei	TBL1Y
IKBKB	0	0.507541752780475	0.521	0.093	0	Nuclei	IKBKB
WDFY1	0	0.507493431329757	0.569	0.182	0	Nuclei	WDFY1
AL096854.1	0	0.505871376242184	0.183	0.005	0	Nuclei	AL096854.1
MALRD1	0	0.505221615780478	0.27	0.002	0	Nuclei	MALRD1
SMAD3	0	0.504275009969383	0.382	0.067	0	Nuclei	SMAD3
EYA2	0	0.503937592396876	0.25	0.02	0	Nuclei	EYA2
CLHC1	0	0.503691205950647	0.398	0.042	0	Nuclei	CLHC1
ENOX2	0	0.503657707690924	0.328	0.042	0	Nuclei	ENOX2
ARNT	0	0.503276653776354	0.589	0.148	0	Nuclei	ARNT
TULP4	0	0.503200836034354	0.57	0.154	0	Nuclei	TULP4
CHD6	0	0.503166590773606	0.81	0.362	0	Nuclei	CHD6
GLE1	0	0.502899255174866	0.39	0.047	0	Nuclei	GLE1
N4BP2	0	0.502693807749896	0.697	0.218	0	Nuclei	N4BP2
TMEM63C	0	0.502425541784866	0.679	0.332	0	Nuclei	TMEM63C
PTPRR	0	0.502392541422994	0.251	0.059	0	Nuclei	PTPRR
FAM185A	0	0.502087940246468	0.333	0.021	0	Nuclei	FAM185A
BCAR3	0	0.501731252011388	0.301	0.021	0	Nuclei	BCAR3
BPTF	0	0.501176037688402	0.949	0.589	0	Nuclei	BPTF
ZNF33A	0	0.501162695789236	0.588	0.157	0	Nuclei	ZNF33A
RAD54L2	0	0.501153839855054	0.604	0.167	0	Nuclei	RAD54L2
AHI1	0	0.50110110257121	0.744	0.281	0	Nuclei	AHI1
ICA1	0	0.500828339806996	0.308	0.084	0	Nuclei	ICA1
TRAPPC13	0	0.499764969733453	0.418	0.066	0	Nuclei	TRAPPC13
RALGAPB	0	0.49967291825033	0.554	0.125	0	Nuclei	RALGAPB
LINC01088	0	0.499577612415113	0.282	0.017	0	Nuclei	LINC01088
CYTH1	0	0.499448904840714	0.465	0.109	0	Nuclei	CYTH1
HOOK3	0	0.499207275898039	0.771	0.341	0	Nuclei	HOOK3
ALS2	0	0.498536987186275	0.545	0.195	0	Nuclei	ALS2
ATP2C1	0	0.498194912963712	0.548	0.147	0	Nuclei	ATP2C1
SNX25	0	0.498052177138555	0.341	0.041	0	Nuclei	SNX25
RCOR3	0	0.497913075097415	0.624	0.175	0	Nuclei	RCOR3
ANKRD36	0	0.497888291600894	0.734	0.187	0	Nuclei	ANKRD36
TTN-AS1	0	0.497231455949356	0.41	0.058	0	Nuclei	TTN-AS1
UVSSA	0	0.497210777088126	0.515	0.091	0	Nuclei	UVSSA
TTC39B	0	0.496711331069301	0.442	0.085	0	Nuclei	TTC39B
[truncated: 4,494 more rows]
