# Supplementary material for: Dissociation protocols used for sarcoma tissues bias the transcriptome observed in single-cell and single-nucleus RNA sequencing
Source: BMC Cancer. 2023 May 31;23:488. doi: 10.1186/s12885-023-10977-1 (PMC10230784; doi:10.1186/s12885-023-10977-1)
Supplement: Supplementary file 1 — Additional file 1: Figure S1. Gating strategy to enrich for single-cells and single-nuclei. Figure S2. Consensus of DEGs between Sarcoma Subtypes when comparing Warm and Nuclei Protocols. Figure S3. DEGs Biases introduced by Warm and Cold Protocols. Figure S4. Differences in Sequencing Performance. Figure S5. Classifying sample type based on bias scores for ES. Figure S6. Classifying sample type based on bias scores for OS and DSRCT. Figure S7. Classifying sample type based on bias scores for Neuroblastoma. Figure S8. Biases associated gene length in gene signatures. Figure S9. Integration recovers matching cell states from different dissociation methods for ES. Figure S10. Integration recovers matching cell states from different dissociation methods for DSRCT. Table S1. Number of cells analyzed pre- and post-quality control. Table S2. Gene sets curated from literature analyzed in PDX samples. The AddModuleScore function in Seurat v3 was used to observe the averaged gene expression of the gene sets. Table S3. Differentially expressed genes between Warm and Nuclei protocols for ES. Wilcoxon test was used to compare gene expression between protocols. Table S4. Differentially expressed genes between Warm and Nuclei protocols for OS. Wilcoxon test was used to compare gene expression between protocols. Table S5. Differentially expressed genes between Warm and Nuclei protocols for DSRCT. Wilcoxon test was used to compare gene expression between protocols. Table S6. Differentially expressed genes between Warm and Cold protocols for DSRCT. Wilcoxon test was used to compare gene expression between protocols. Table S7. Differentially expressed genes between Warm and Cold protocols for ES. Wilcoxon test was used to compare gene expression between protocols. Table S8. Top 200 longest genes with the most polyA regions. The polyA stretches were defined as greater than 15 A repeats within the full-length cDNA, including intronic and exonic regions for every gene. [file 12885_2023_10977_MOESM1_ESM.zip › Supplementary Table 6R1.csv]

	p_val	avg_log2FC	pct.1	pct.2	p_val_adj	cluster	gene
IFI27	0	2.16228702807666	0.492	0.523	0	Cold	IFI27
ISG15	0	1.61435046272639	0.643	0.404	0	Cold	ISG15
NDUFA4	0	1.36518782738118	0.806	0.467	0	Cold	NDUFA4
HIST1H4C	0	1.3644011446825	0.669	0.232	0	Cold	HIST1H4C
CALM1	0	1.31166401019722	0.995	0.957	0	Cold	CALM1
AC093323.1	0	1.30484951705057	0.57	0.32	0	Cold	AC093323.1
MRFAP1	0	1.29232536508226	0.876	0.586	0	Cold	MRFAP1
NELFB	0	1.20942803167614	0.61	0.526	0	Cold	NELFB
PLK5	0	1.20679529646497	0.498	0.612	0	Cold	PLK5
NDUFS5	0	1.19083487796196	0.713	0.409	0	Cold	NDUFS5
SRP14	0	1.17051920479678	0.795	0.485	0	Cold	SRP14
BEX3	0	1.16229074163776	0.723	0.471	0	Cold	BEX3
EGLN3	0	1.14481907808262	0.724	0.454	0	Cold	EGLN3
MYL12B	0	1.08266187091032	0.769	0.63	0	Cold	MYL12B
STMN1	0	1.07109234979345	0.817	0.492	0	Cold	STMN1
COX6C	0	1.06980383047693	0.755	0.517	0	Cold	COX6C
SERPINB1	0	1.062262946085	0.552	0.428	0	Cold	SERPINB1
ANAPC11	0	1.05832893909272	0.577	0.323	0	Cold	ANAPC11
UQCR10	0	1.0509724367646	0.714	0.446	0	Cold	UQCR10
IFI6	0	1.04909739339452	0.581	0.411	0	Cold	IFI6
CFAP298	0	1.04343969792937	0.563	0.343	0	Cold	CFAP298
APOA1	0	1.02430596045299	0.614	0.628	0	Cold	APOA1
NDUFS6	0	1.0233102637773	0.634	0.412	0	Cold	NDUFS6
RPS26	0	1.0042198498469	0.775	0.556	0	Cold	RPS26
SNTG2	0	1.0042191510522	0.325	0.114	0	Cold	SNTG2
ATP5ME	0	0.997336817456358	0.697	0.416	0	Cold	ATP5ME
DSTN	0	0.989248344883595	0.71	0.47	0	Cold	DSTN
ATP5IF1	0	0.982009500397922	0.605	0.339	0	Cold	ATP5IF1
MRPL36	0	0.97281262374433	0.445	0.206	0	Cold	MRPL36
GADD45GIP1	0	0.971201497747406	0.564	0.271	0	Cold	GADD45GIP1
NPC2	0	0.970971199782901	0.591	0.328	0	Cold	NPC2
NDUFB1	0	0.964932943589873	0.513	0.238	0	Cold	NDUFB1
IFITM3	0	0.964524587806072	0.326	0.176	0	Cold	IFITM3
DDX18	0	0.963089222995134	0.831	0.564	0	Cold	DDX18
NDUFC2	0	0.942038460900879	0.58	0.342	0	Cold	NDUFC2
ATP5F1E	0	0.938399775674062	0.806	0.655	0	Cold	ATP5F1E
ATP5PD	0	0.932438118487792	0.543	0.29	0	Cold	ATP5PD
COX7A2	0	0.930572889412355	0.623	0.394	0	Cold	COX7A2
MZT2A	0	0.929910321540502	0.578	0.315	0	Cold	MZT2A
UQCRQ	0	0.917359620139156	0.614	0.341	0	Cold	UQCRQ
CYB5A	0	0.908875147941083	0.425	0.224	0	Cold	CYB5A
COX6A1	0	0.905468882375531	0.649	0.436	0	Cold	COX6A1
VAMP8	0	0.900080573679143	0.326	0.165	0	Cold	VAMP8
PHPT1	0	0.898209602469293	0.593	0.328	0	Cold	PHPT1
PET100	0	0.894681244825828	0.577	0.302	0	Cold	PET100
NDUFA11	0	0.892450397801739	0.615	0.4	0	Cold	NDUFA11
NDUFA13	0	0.889914123228917	0.655	0.42	0	Cold	NDUFA13
HLA-C	0	0.886111538970398	0.39	0.238	0	Cold	HLA-C
CD63	0	0.88499648314927	0.829	0.678	0	Cold	CD63
HLA-B	0	0.884903219534241	0.41	0.318	0	Cold	HLA-B
NDUFB2	0	0.875312505845738	0.629	0.374	0	Cold	NDUFB2
ATP5MPL	0	0.862345747010929	0.608	0.332	0	Cold	ATP5MPL
GJB2	0	0.855979623370748	0.817	0.631	0	Cold	GJB2
PYCARD	0	0.854039164601169	0.395	0.158	0	Cold	PYCARD
TXN	0	0.853078400653875	0.57	0.32	0	Cold	TXN
PARK7	0	0.84240553063066	0.613	0.362	0	Cold	PARK7
PPIA	0	0.841213053701487	0.847	0.695	0	Cold	PPIA
NDUFB4	0	0.840480802478368	0.594	0.318	0	Cold	NDUFB4
TMSB4X	0	0.838707645920953	0.986	0.926	0	Cold	TMSB4X
TMA7	0	0.838652687824176	0.71	0.465	0	Cold	TMA7
RPS29	0	0.835329469899178	0.909	0.728	0	Cold	RPS29
TSTD1	0	0.832526841259988	0.339	0.202	0	Cold	TSTD1
B2M	0	0.828231317537185	0.86	0.777	0	Cold	B2M
MRPL33	0	0.823549138838422	0.538	0.292	0	Cold	MRPL33
DBI	0	0.818473068821631	0.416	0.207	0	Cold	DBI
ATP5MF	0	0.813039305663706	0.591	0.32	0	Cold	ATP5MF
COX17	0	0.811225455506206	0.488	0.264	0	Cold	COX17
PRDX6	0	0.807199330191754	0.669	0.487	0	Cold	PRDX6
IGF2	0	0.803108414876776	0.778	0.589	0	Cold	IGF2
RPL29	0	0.802176511729046	0.845	0.571	0	Cold	RPL29
SPINT2	0	0.800675214947277	0.448	0.428	0	Cold	SPINT2
TUBA1B	0	0.78879267295046	0.889	0.734	0	Cold	TUBA1B
PHLDA2	0	0.784442231087852	0.38	0.199	0	Cold	PHLDA2
KLK6	0	0.778979556177341	0.427	0.359	0	Cold	KLK6
NDUFA1	0	0.778098455994152	0.576	0.311	0	Cold	NDUFA1
SELENOW	0	0.769684142036523	0.667	0.431	0	Cold	SELENOW
COX7B	0	0.766025422646969	0.531	0.293	0	Cold	COX7B
PEBP1	0	0.762399824645989	0.685	0.453	0	Cold	PEBP1
CHCHD2	0	0.757250794494799	0.702	0.444	0	Cold	CHCHD2
DYNLT1	0	0.7487962284393	0.492	0.266	0	Cold	DYNLT1
HMGN1	0	0.747187610952759	0.697	0.524	0	Cold	HMGN1
KRT18	0	0.745933162739068	0.419	0.334	0	Cold	KRT18
SOD1	0	0.742647144130657	0.659	0.455	0	Cold	SOD1
GAL	0	0.736775252081114	0.536	0.76	0	Cold	GAL
ATP6V0E1	0	0.732304658317496	0.499	0.299	0	Cold	ATP6V0E1
NUDT14	0	0.729021354669052	0.441	0.274	0	Cold	NUDT14
LGALS3	0	0.715246044636685	0.619	0.559	0	Cold	LGALS3
GPX4	0	0.702536150730651	0.767	0.739	0	Cold	GPX4
POLR2L	0	0.693069289923406	0.51	0.354	0	Cold	POLR2L
FTL	0	0.67827813708045	0.808	0.707	0	Cold	FTL
MYL12A	0	0.675623998258792	0.661	0.504	0	Cold	MYL12A
RPL41	0	0.671588224772784	0.974	0.87	0	Cold	RPL41
PERP	0	0.641099584551329	0.43	0.392	0	Cold	PERP
HSP90AA1	0	0.599868089522881	0.973	0.935	0	Cold	HSP90AA1
UQCRH	1.89721208003039e-321	0.779987337636709	0.618	0.352	6.94398593411922e-317	Cold	UQCRH
C19orf53	1.66750613930942e-318	0.800004234362194	0.544	0.277	6.10323922048639e-314	Cold	C19orf53
DYNLRB1	1.77595776286367e-308	0.778066693161439	0.552	0.302	6.50018300785732e-304	Cold	DYNLRB1
NDUFC1	1.22068935551699e-307	0.68296342166015	0.559	0.301	4.46784511012775e-303	Cold	NDUFC1
HSBP1	1.11791342904385e-303	0.666141220351508	0.515	0.283	4.09167494164338e-299	Cold	HSBP1
HLA-DPB1	2.11838027546786e-303	0.849515034905275	0.313	0.146	7.7534836462399e-299	Cold	HLA-DPB1
MZT2B	3.75863330899416e-303	0.767385024306549	0.612	0.341	1.37569737742495e-298	Cold	MZT2B
LINC02078	6.6555031199165e-303	0.809309782690829	0.499	0.275	2.43598069692064e-298	Cold	LINC02078
TBCA	7.77241375824009e-303	0.634194275614007	0.698	0.538	2.84478115965345e-298	Cold	TBCA
KRT23	5.17378229646633e-302	0.765982414596712	0.391	0.256	1.89365605832964e-297	Cold	KRT23
TMEM59	1.07164354516546e-301	0.789504329244749	0.58	0.39	3.92232253966009e-297	Cold	TMEM59
CSTB	6.62709832678237e-300	0.67659905145882	0.592	0.362	2.42558425858561e-295	Cold	CSTB
DDT	1.39030102740494e-298	0.717467168266845	0.492	0.253	5.08864079040481e-294	Cold	DDT
UQCR11	5.40094279714466e-297	0.711975504116937	0.557	0.372	1.97679907318292e-292	Cold	UQCR11
MRPS6	8.20202415990524e-295	0.608498913350537	0.555	0.342	3.00202286276692e-290	Cold	MRPS6
SLIRP	1.56384461647065e-292	0.676806182400457	0.522	0.285	5.72382768074424e-288	Cold	SLIRP
TMSB10	6.75346811169695e-290	0.629518995894371	0.991	0.94	2.4718368635622e-285	Cold	TMSB10
FAM89A	3.08405424660175e-289	0.739719447328814	0.579	0.357	1.12879469479871e-284	Cold	FAM89A
PON2	1.11259627905414e-288	0.746925694078684	0.534	0.298	4.07221364096605e-284	Cold	PON2
DIO3	3.13782040769305e-288	0.859371623484597	0.378	0.267	1.14847364741973e-283	Cold	DIO3
MRPL51	1.14245740182309e-287	0.817175245853603	0.573	0.345	4.1815083364127e-283	Cold	MRPL51
LINC01436	1.81782329113326e-287	0.458651573971962	0.497	0.394	6.65341502787684e-283	Cold	LINC01436
TALDO1	3.07202506709037e-287	0.680504186838465	0.391	0.218	1.12439189480574e-282	Cold	TALDO1
HEBP2	9.67982394517162e-286	0.714163663509768	0.426	0.21	3.54291236217226e-281	Cold	HEBP2
HMGN2	6.93271284691623e-284	0.686255314502734	0.774	0.572	2.53744222909981e-279	Cold	HMGN2
CMAS	1.21308905207346e-283	0.728179005967545	0.418	0.232	4.44002723949408e-279	Cold	CMAS
ATP5PO	2.71116616200924e-281	0.762853646482473	0.54	0.27	9.92313926957002e-277	Cold	ATP5PO
HIST1H1C	9.68843990432269e-281	1.12950604232161	0.378	0.102	3.54606588938115e-276	Cold	HIST1H1C
NAA38	3.48025792792008e-280	0.687478004753854	0.494	0.301	1.27380920419803e-275	Cold	NAA38
SKP1	4.86455504623423e-280	0.49754672381293	0.666	0.518	1.78047579247219e-275	Cold	SKP1
MB	5.22772063309073e-280	0.851520609576625	0.329	0.177	1.91339802891754e-275	Cold	MB
MT-CO2	6.98926708611839e-279	0.719400602545938	0.995	0.987	2.55814164619019e-274	Cold	MT-CO2
SLC25A6	5.90067937863611e-278	0.616095376311455	0.537	0.332	2.1597076593746e-273	Cold	SLC25A6
FBXO32	5.65482599448325e-277	0.770421101257705	0.782	0.508	2.06972286224081e-272	Cold	FBXO32
DUT	1.28149717573573e-276	0.781267737516644	0.515	0.265	4.69040781291035e-272	Cold	DUT
TCEAL4	1.77463642985361e-276	0.738966957747738	0.477	0.238	6.49534679690719e-272	Cold	TCEAL4
GSTO1	1.64401842223065e-274	0.67132795404849	0.422	0.188	6.01727182720638e-270	Cold	GSTO1
ATP5F1D	2.41089902140258e-273	0.595720352028108	0.509	0.282	8.82413150823558e-269	Cold	ATP5F1D
DUS3L	2.33089513627945e-272	0.964578156968838	0.321	0.137	8.53130928829642e-268	Cold	DUS3L
ACTG1	2.71104680675774e-271	0.299130243201276	0.977	0.956	9.92270241741402e-267	Cold	ACTG1
RNF7	9.54194571520432e-271	0.697119425239128	0.534	0.301	3.49244755122193e-266	Cold	RNF7
LAMTOR5	1.65353410393576e-270	0.637823114647191	0.547	0.296	6.05210017381529e-266	Cold	LAMTOR5
NDUFB3	5.1218629159707e-270	0.680284666150581	0.456	0.223	1.87465304587443e-265	Cold	NDUFB3
NDUFA5	3.6196535962364e-267	0.669804016583672	0.489	0.265	1.32482941275848e-262	Cold	NDUFA5
ADI1	5.65787444388535e-266	0.684856661836858	0.466	0.268	2.07083862520648e-261	Cold	ADI1
C18orf32	7.64149268071014e-266	0.690822386647547	0.546	0.305	2.79686273606672e-261	Cold	C18orf32
HSD17B11	2.96537038454079e-265	0.75757933812933	0.478	0.241	1.08535521444577e-260	Cold	HSD17B11
VDAC1	1.10919284857635e-262	0.615026871774415	0.517	0.333	4.0597567450743e-258	Cold	VDAC1
MRPL41	5.91644908842137e-262	0.569896873901106	0.419	0.223	2.16547953085311e-257	Cold	MRPL41
DIS3L2	1.10572945953208e-261	0.587155149347698	0.554	0.391	4.04708039483337e-257	Cold	DIS3L2
NEDD4L	3.16856134802566e-261	0.405213836558568	0.747	0.684	1.15972513899087e-256	Cold	NEDD4L
TGFBR3L	4.89401214774177e-261	0.666839732904758	0.387	0.208	1.79125738619497e-256	Cold	TGFBR3L
HINT1	1.2895959348147e-260	0.652819606519702	0.773	0.646	4.72005008101527e-256	Cold	HINT1
TSPO	5.17207868440606e-260	0.74756642832482	0.475	0.208	1.89303251927946e-255	Cold	TSPO
CBX3	8.38800631789433e-260	0.802449603824477	0.691	0.484	3.0700941924125e-255	Cold	CBX3
CD99	6.93574269592245e-259	0.710324639057081	0.527	0.281	2.53855118413458e-254	Cold	CD99
MILR1	4.22673841419691e-258	0.798623070920222	0.449	0.206	1.54702852698021e-253	Cold	MILR1
C1QTNF12	1.24351666758508e-256	0.553838788876832	0.336	0.232	4.55139535502816e-252	Cold	C1QTNF12
ERH	1.89851890828388e-256	0.632427362324081	0.568	0.347	6.94876905620981e-252	Cold	ERH
IL3RA	2.42454629841409e-255	0.770534418453196	0.4	0.217	8.87408190682541e-251	Cold	IL3RA
SERP1	4.72449181449994e-255	0.711711380002129	0.621	0.499	1.72921124902512e-250	Cold	SERP1
COX6B1	2.73325479811656e-253	0.742907770686054	0.599	0.41	1.00039858865864e-248	Cold	COX6B1
TUBB4B	5.05590094646254e-253	0.451593502432652	0.828	0.743	1.85051030541476e-248	Cold	TUBB4B
PPA1	9.08582072177182e-252	0.596361604850311	0.546	0.392	3.3255012423757e-247	Cold	PPA1
GNG5	1.93166708420099e-248	0.74410693824128	0.619	0.46	7.07009469488404e-244	Cold	GNG5
UNCX	2.82720882572486e-247	0.771241184543828	0.701	0.447	1.03478670230356e-242	Cold	UNCX
DAD1	2.10755433990924e-246	0.69352759591207	0.531	0.327	7.71385963950181e-242	Cold	DAD1
COX14	1.1103091794851e-245	0.704057568883553	0.466	0.237	4.06384262783341e-241	Cold	COX14
WIZ	1.98335963551553e-245	0.559181830936486	0.607	0.525	7.25929460195041e-241	Cold	WIZ
EHF	7.59536766794629e-245	0.635672334923384	0.296	0.147	2.77998052014502e-240	Cold	EHF
LSM3	2.89434043981198e-244	0.726375355074332	0.515	0.268	1.05935754437558e-239	Cold	LSM3
RPL6	5.41022583941422e-244	0.734909617997899	0.86	0.711	1.980196759484e-239	Cold	RPL6
USP14	1.02549763716563e-241	0.712231054528801	0.566	0.374	3.75342390178991e-237	Cold	USP14
XRCC5	2.34153088809422e-241	0.715956511530758	0.59	0.341	8.57023720351366e-237	Cold	XRCC5
AP002498.1	8.54012996249648e-240	0.678477486001927	0.291	0.155	3.12577296757334e-235	Cold	AP002498.1
GGCT	8.11108125906331e-239	0.694462156646269	0.387	0.171	2.96873685162976e-234	Cold	GGCT
SLC25A33	3.2946268330209e-238	0.67278924833859	0.342	0.205	1.20586636715398e-233	Cold	SLC25A33
IGFBP2	3.71650100869333e-238	0.391889925792171	0.371	0.326	1.36027653419185e-233	Cold	IGFBP2
HACD3	1.5309945046468e-237	0.645100968205954	0.516	0.317	5.60359298645775e-233	Cold	HACD3
LDHB	1.70121361343796e-237	0.471507582515892	0.453	0.28	6.22661194654427e-233	Cold	LDHB
MT-CO1	7.32716893280083e-237	0.667677756781837	0.996	0.992	2.68181710109443e-232	Cold	MT-CO1
JPT1	2.16541960026115e-236	0.740198186638485	0.519	0.331	7.92565227891584e-232	Cold	JPT1
LINC01574	2.65629224273925e-236	0.59780577751301	0.236	0.084	9.72229523764994e-232	Cold	LINC01574
AGTRAP	5.5192295801529e-236	0.608204627904183	0.332	0.143	2.02009321863176e-231	Cold	AGTRAP
PPDPF	3.89524076396344e-234	0.796295073212242	0.578	0.301	1.42569707201826e-229	Cold	PPDPF
AURKAIP1	8.60623559658454e-234	0.52308349777137	0.486	0.289	3.14996829070591e-229	Cold	AURKAIP1
COA3	1.76277140345197e-233	0.617444204518945	0.413	0.184	6.45191961377455e-229	Cold	COA3
TXNDC17	5.15848249854481e-233	0.63271440948614	0.45	0.233	1.88805617929239e-228	Cold	TXNDC17
BRK1	5.32817090576105e-233	0.588937808190504	0.528	0.314	1.9501638332176e-228	Cold	BRK1
ECHS1	3.25290350910038e-232	0.588198059148675	0.457	0.249	1.19059521336583e-227	Cold	ECHS1
SELENOP	1.46345397416359e-231	0.539032318288558	0.483	0.34	5.35638789083614e-227	Cold	SELENOP
FUOM	2.61132342677811e-231	0.542771530897195	0.273	0.126	9.55770487435056e-227	Cold	FUOM
TLE5	1.22459852634054e-230	0.687984254976595	0.786	0.564	4.48215306625902e-226	Cold	TLE5
ATP5MD	2.26583693952367e-230	0.563141175200147	0.588	0.441	8.29318978235057e-226	Cold	ATP5MD
SF3B5	4.48248034247635e-230	0.596994713671945	0.465	0.272	1.64063263014977e-225	Cold	SF3B5
NEDD8	5.99715566989403e-230	0.685077912990135	0.614	0.435	2.19501894673791e-225	Cold	NEDD8
NDUFB8	8.75021787503266e-230	0.664374785705075	0.546	0.362	3.2026672444407e-225	Cold	NDUFB8
POMP	1.42191687658495e-228	0.62893100162978	0.513	0.36	5.20435795998858e-224	Cold	POMP
CHCHD1	2.61140143814624e-228	0.673184309287068	0.456	0.234	9.55799040375904e-224	Cold	CHCHD1
TIMP1	5.35153887506056e-228	0.576942375085472	0.487	0.28	1.95871674366092e-223	Cold	TIMP1
NDUFA3	1.25452640354741e-227	0.578158424585621	0.504	0.311	4.59169208962388e-223	Cold	NDUFA3
DMAC1	1.48179006455038e-227	0.662564335848036	0.412	0.186	5.42349981526084e-223	Cold	DMAC1
HIGD2A	2.05931190338734e-227	0.496952842609836	0.435	0.244	7.53728749758801e-223	Cold	HIGD2A
GTF3C6	8.34778310125315e-227	0.580719849138394	0.424	0.232	3.05537209288967e-222	Cold	GTF3C6
TMEM14C	2.16925320161045e-226	0.711391831347907	0.468	0.221	7.9396836432144e-222	Cold	TMEM14C
PTTG1IP	8.33471308636825e-226	0.637186622771307	0.502	0.294	3.05058833674164e-221	Cold	PTTG1IP
SELENOH	3.10672599985063e-225	0.474897582681625	0.519	0.348	1.13709278320533e-220	Cold	SELENOH
SMIM26	3.75489079550201e-225	0.613405753505991	0.465	0.234	1.37432758006169e-220	Cold	SMIM26
MRPL20	4.6912940401147e-225	0.674793260113808	0.534	0.361	1.71706053162238e-220	Cold	MRPL20
ANXA3	9.43088127421209e-224	0.646340095579595	0.348	0.165	3.45179685517437e-219	Cold	ANXA3
MGST2	1.12463422165155e-221	0.608495367628925	0.341	0.141	4.11627371466684e-217	Cold	MGST2
UBL5	7.04657850482419e-221	0.631924952748501	0.678	0.532	2.5791181985507e-216	Cold	UBL5
MICOS13	4.39487080414213e-220	0.648941354863631	0.458	0.228	1.60856666302406e-215	Cold	MICOS13
ATOX1	5.40430293408479e-220	0.653487512107985	0.511	0.343	1.97802891690438e-215	Cold	ATOX1
COX20	5.79912179069145e-220	0.727139263332143	0.59	0.353	2.12253656661098e-215	Cold	COX20
ST13	9.14275957000381e-220	0.651768290458662	0.665	0.515	3.3463414302171e-215	Cold	ST13
TCP11L2	1.50713938888503e-219	0.671574088916139	0.602	0.337	5.51628087725811e-215	Cold	TCP11L2
UNC5B-AS1	3.06373506989808e-219	0.814984847657151	0.502	0.235	1.12135767293339e-214	Cold	UNC5B-AS1
TRAPPC5	5.19822552290735e-219	0.640179824427699	0.491	0.329	1.90260252363932e-214	Cold	TRAPPC5
TTR	1.91723939045566e-218	0.867642674118515	0.264	0.109	7.01728789300677e-214	Cold	TTR
MIR4458HG	2.08097669791657e-218	0.694621889062895	0.312	0.103	7.61658281204442e-214	Cold	MIR4458HG
SKA2	3.34735770471233e-218	0.646320246475607	0.359	0.137	1.22516639350176e-213	Cold	SKA2
COMMD6	4.90902599564541e-218	0.500588581140015	0.444	0.226	1.79675260466618e-213	Cold	COMMD6
AC005256.1	6.86012991767529e-218	0.582785005831488	0.339	0.252	2.51087615116833e-213	Cold	AC005256.1
OAZ1	4.91686337469233e-217	0.533690610940553	0.755	0.683	1.79962116377114e-212	Cold	OAZ1
ATP6V1G1	3.53484284148877e-216	0.675288950591739	0.652	0.519	1.2937878284133e-211	Cold	ATP6V1G1
S100A11	2.0236448383109e-215	0.664009889212037	0.429	0.361	7.40674247270171e-211	Cold	S100A11
PSIP1	2.08045791698224e-215	0.737033270331216	0.67	0.499	7.61468402194669e-211	Cold	PSIP1
MRPL57	9.75332658318997e-214	0.480230092923048	0.38	0.205	3.56981506271336e-209	Cold	MRPL57
S100A10	1.25011181710602e-213	0.322867124098975	0.469	0.584	4.57553426178973e-209	Cold	S100A10
ALKBH7	2.31665657909338e-213	0.599759461515133	0.419	0.204	8.47919474513967e-209	Cold	ALKBH7
ARPC5	6.85152804356031e-213	0.661137885305672	0.661	0.479	2.50772777922351e-208	Cold	ARPC5
ECI2	1.43499287677783e-211	0.609430611213836	0.441	0.219	5.25221742829455e-207	Cold	ECI2
CLIC1	4.25228631813906e-211	0.762419446297077	0.709	0.549	1.55637931530208e-206	Cold	CLIC1
ZDHHC12	9.63480478042383e-209	0.546841297175575	0.306	0.127	3.52643489768293e-204	Cold	ZDHHC12
TMEM179B	1.43672182563687e-208	0.48124477300817	0.316	0.17	5.2585455540135e-204	Cold	TMEM179B
TRMT112	1.65278671168419e-208	0.422866550177622	0.498	0.336	6.04936464343531e-204	Cold	TRMT112
TMED9	4.82420259069115e-208	0.460681899956292	0.554	0.414	1.76570639021887e-203	Cold	TMED9
DHRS7	1.86045373463238e-207	0.566427586466414	0.379	0.205	6.80944671412796e-203	Cold	DHRS7
CST3	2.95594715345889e-207	0.52383466815526	0.379	0.207	1.08190621763749e-202	Cold	CST3
ARL6IP5	3.28256240973989e-207	0.598344901089274	0.436	0.232	1.2014506675889e-202	Cold	ARL6IP5
NDUFB7	3.2957966131231e-207	0.65717525424732	0.578	0.422	1.20629451836918e-202	Cold	NDUFB7
PEG10	8.27392977908392e-207	0.722494620063337	0.413	0.188	3.0283410384425e-202	Cold	PEG10
SRSF9	3.13295512836491e-206	0.529471987101449	0.553	0.357	1.14669290653284e-201	Cold	SRSF9
POLR2J	7.70839464774118e-206	0.583727830727753	0.46	0.24	2.82134952501975e-201	Cold	POLR2J
NOP10	8.02799270519646e-205	0.632865917742151	0.546	0.368	2.93832561002896e-200	Cold	NOP10
IFI35	8.92050693859421e-205	0.607185856769805	0.299	0.139	3.26499474459487e-200	Cold	IFI35
FAM236A	1.23576418460376e-204	0.614495014932412	0.297	0.092	4.52302049206821e-200	Cold	FAM236A
BANF1	1.53203342325795e-204	0.488848793583091	0.411	0.218	5.60739553246642e-200	Cold	BANF1
TMBIM4	9.00350356378634e-204	0.639633183899973	0.46	0.292	3.29537233938144e-199	Cold	TMBIM4
CCND1	1.63497083505893e-202	0.522261775058874	0.778	0.642	5.98415675339918e-198	Cold	CCND1
COA4	4.75122243270848e-201	0.505009896944036	0.347	0.166	1.73899492259563e-196	Cold	COA4
TMEM50A	6.05822024533361e-201	0.495425283565303	0.421	0.223	2.21736919199456e-196	Cold	TMEM50A
CD81	1.09611725900383e-200	0.472883380826776	0.511	0.323	4.0118987796799e-196	Cold	CD81
MT-ND3	1.11287519524153e-199	0.414245911051921	0.932	0.902	4.07323450210353e-195	Cold	MT-ND3
NDUFB5	1.7296605977898e-199	0.465014539832095	0.354	0.163	6.33073075397046e-195	Cold	NDUFB5
SPAG7	3.23527402194441e-199	0.531938573920304	0.447	0.253	1.18414264477188e-194	Cold	SPAG7
KRT8	2.36920672047486e-198	0.409503800385854	0.371	0.309	8.67153351761004e-194	Cold	KRT8
ERP29	3.21379813756476e-198	0.59573368896313	0.525	0.349	1.17628225633008e-193	Cold	ERP29
TMEM141	6.07609719177874e-198	0.459791792055094	0.268	0.114	2.22391233316294e-193	Cold	TMEM141
RBX1	1.19332445449214e-197	0.603612805724536	0.554	0.39	4.36768683588669e-193	Cold	RBX1
NOL7	2.37099779930538e-197	0.648747796774996	0.527	0.312	8.67808904523763e-193	Cold	NOL7
CD24	2.40057638658251e-197	0.794849102098806	0.673	0.399	8.78634963253063e-193	Cold	CD24
WDR83OS	4.1662610556343e-197	0.566173691246579	0.517	0.308	1.52489320897271e-192	Cold	WDR83OS
C4orf3	6.04517527069882e-197	0.432053590038597	0.498	0.301	2.21259460082848e-192	Cold	C4orf3
ASCL2	2.24274194620972e-196	0.522895893520876	0.221	0.073	8.2086597973222e-192	Cold	ASCL2
FKBP3	2.68509084731448e-196	0.662309192523152	0.475	0.313	9.82770101025573e-192	Cold	FKBP3
MRPL27	3.04968919919324e-196	0.592857834425163	0.433	0.244	1.11621674379672e-191	Cold	MRPL27
SORD	5.24661835568891e-196	0.624447837733301	0.558	0.349	1.9203147843657e-191	Cold	SORD
PRELID1	4.41785954057308e-195	0.348261817097225	0.444	0.301	1.61698077044515e-190	Cold	PRELID1
ANAPC16	7.05294036521324e-195	0.517348593918581	0.441	0.251	2.5814467030717e-190	Cold	ANAPC16
NDUFA7	2.29353559140894e-194	0.571012883414173	0.486	0.292	8.39456961811588e-190	Cold	NDUFA7
FOXA2	3.2783168117476e-194	0.630607380120779	0.487	0.23	1.19989673626774e-189	Cold	FOXA2
CIRBP	5.75242513581486e-194	0.313016590544219	0.698	0.535	2.1054451239596e-189	Cold	CIRBP
SDF2L1	9.14899863836251e-194	0.517675995185096	0.297	0.145	3.34862499162706e-189	Cold	SDF2L1
NBDY	1.33278925965035e-193	0.482889993412853	0.457	0.238	4.87814196924624e-189	Cold	NBDY
DYNC1I2	1.58940509315971e-193	0.869680273598487	0.651	0.421	5.81738158147386e-189	Cold	DYNC1I2
NDUFB10	1.11052802766639e-192	0.485025439167128	0.46	0.284	4.06464363406174e-188	Cold	NDUFB10
SYPL1	1.75228640540878e-192	0.517503385657363	0.471	0.28	6.41354347243666e-188	Cold	SYPL1
UQCRB	1.91627065810916e-192	0.617821842308747	0.685	0.55	7.01374223574534e-188	Cold	UQCRB
GUK1	3.72039872618e-192	0.522546897078934	0.541	0.33	1.36170313776914e-187	Cold	GUK1
SNRPN	1.62142952110845e-191	0.48267718050672	0.439	0.272	5.93459419020903e-187	Cold	SNRPN
SRP9	1.85161640186968e-189	0.554579761284394	0.6	0.385	6.77710119248323e-185	Cold	SRP9
RAB13	2.0227398748788e-189	0.689352936806939	0.511	0.263	7.4034302160439e-185	Cold	RAB13
CUTA	4.24080310006666e-189	0.54818825795861	0.529	0.395	1.5521763426554e-184	Cold	CUTA
DPCD	6.61793421391868e-189	0.471587446695738	0.403	0.212	2.42223010163638e-184	Cold	DPCD
TMEM14B	9.22330171603312e-189	0.599984441273472	0.457	0.222	3.37582066108528e-184	Cold	TMEM14B
ARL2	1.54551942856926e-188	0.414422219298653	0.351	0.19	5.65675566050635e-184	Cold	ARL2
MRPL13	3.12778924515703e-188	0.50229438300968	0.35	0.18	1.14480214161992e-183	Cold	MRPL13
COX16	3.82494407385567e-187	0.56406216788082	0.476	0.279	1.39996778047191e-182	Cold	COX16
GTF2A2	6.42652183919083e-187	0.599298943614637	0.482	0.283	2.35217125836224e-182	Cold	GTF2A2
MIEN1	4.30362847647516e-186	0.466264945942515	0.321	0.147	1.57517105867467e-181	Cold	MIEN1
LKAAEAR1	1.98185734956816e-185	0.592162361482544	0.285	0.13	7.25379608515441e-181	Cold	LKAAEAR1
TRAPPC1	3.26364242812134e-185	0.507645625446357	0.446	0.269	1.19452576511669e-180	Cold	TRAPPC1
MYDGF	5.93486545238481e-185	0.523114729953385	0.446	0.229	2.17222010422737e-180	Cold	MYDGF
AC011593.1	8.04409403308521e-185	0.619355296216962	0.462	0.213	2.94421885704952e-180	Cold	AC011593.1
FOXC2	1.0010998440546e-184	0.330078415385227	0.209	0.105	3.66412553922424e-180	Cold	FOXC2
EFHD2	1.0343291288138e-184	0.472671486470766	0.351	0.244	3.78574804437139e-180	Cold	EFHD2
IFI27L1	1.47561801376273e-184	0.527286401507196	0.353	0.154	5.40090949217298e-180	Cold	IFI27L1
ORMDL2	1.91268496610599e-184	0.523775970497088	0.319	0.139	7.00061824444455e-180	Cold	ORMDL2
DDIT4	6.85132605713689e-184	0.923310826009674	0.436	0.138	2.50765385017267e-179	Cold	DDIT4
ARPC3	9.97550981118522e-184	0.525114973657164	0.588	0.458	3.6511363459919e-179	Cold	ARPC3
COPS9	4.16391040871716e-183	0.603637570254807	0.483	0.305	1.52403284869457e-178	Cold	COPS9
TOMM5	1.73322197286413e-182	0.468131887621244	0.447	0.238	6.34376574287999e-178	Cold	TOMM5
CRIP2	4.30199384285284e-182	0.557435349134039	0.802	0.671	1.57457276642257e-177	Cold	CRIP2
RPS19BP1	6.72889077877242e-182	0.520417806787794	0.412	0.207	2.46284131393849e-177	Cold	RPS19BP1
RPS4Y1	8.10368240455232e-182	0.563941550559654	0.546	0.295	2.96602879689019e-177	Cold	RPS4Y1
PSMA1	1.40739865894814e-181	0.474457476413938	0.428	0.25	5.1512198316161e-177	Cold	PSMA1
RPL7A	6.15758423406442e-181	0.622415530195398	0.886	0.76	2.25373740550992e-176	Cold	RPL7A
HEBP1	1.96276477588161e-180	0.494074994509847	0.304	0.114	7.18391535620427e-176	Cold	HEBP1
RNLS	8.893528283395e-180	0.481432325498884	0.224	0.078	3.2551202870054e-175	Cold	RNLS
CRYAB	1.13952706143179e-179	0.539310399620345	0.477	0.348	4.1707829975465e-175	Cold	CRYAB
MRPL47	6.81794615794441e-179	0.50972606695749	0.376	0.18	2.49543647326923e-174	Cold	MRPL47
PYURF	1.17726272876828e-178	0.391961977319686	0.373	0.193	4.30889931356478e-174	Cold	PYURF
NDUFV2	1.23197128026839e-178	0.509444323812279	0.563	0.442	4.50913808291032e-174	Cold	NDUFV2
HRAS	1.77660938615526e-178	0.464669324308902	0.383	0.211	6.50256801426688e-174	Cold	HRAS
AL441992.1	1.86076973391237e-178	0.453532737273471	0.205	0.058	6.81060330309267e-174	Cold	AL441992.1
LSM4	5.22072330160213e-178	0.51786755165272	0.45	0.257	1.9108369356194e-173	Cold	LSM4
MRPS26	3.5778880720328e-176	0.433521159795812	0.399	0.203	1.30954281324472e-171	Cold	MRPS26
SCOC	3.6758029745802e-176	0.496286399066553	0.395	0.207	1.3453806467261e-171	Cold	SCOC
CSF2RA	4.34302659341456e-176	0.395982726160941	0.365	0.283	1.58959116345566e-171	Cold	CSF2RA
TCEAL9	8.5294712015631e-176	0.637142062990935	0.539	0.379	3.12187175448411e-171	Cold	TCEAL9
FAM200B	1.50262198995422e-174	0.511576215122262	0.393	0.197	5.49974674543144e-170	Cold	FAM200B
SNHG25	1.63655716908695e-174	0.55576984352819	0.624	0.507	5.98996289457514e-170	Cold	SNHG25
SPATC1L	4.85170554799223e-174	0.455484195687573	0.666	0.525	1.77577274762064e-169	Cold	SPATC1L
BLVRA	9.36312772907678e-174	0.568545848203931	0.348	0.15	3.42699838011939e-169	Cold	BLVRA
TMEM160	1.65358963457028e-173	0.679440437299577	0.517	0.319	6.05230342149068e-169	Cold	TMEM160
RNF181	1.90003106190601e-173	0.491967437515875	0.366	0.174	6.95430368968219e-169	Cold	RNF181
SNRNP35	2.70030314559214e-173	0.468457268841352	0.318	0.133	9.88337954318178e-169	Cold	SNRNP35
CXXC4	7.07648251147345e-173	0.831241232448951	0.56	0.277	2.5900633640244e-168	Cold	CXXC4
AAMDC	1.37163263951808e-172	0.530686828915796	0.399	0.225	5.02031262390013e-168	Cold	AAMDC
PPP1R14C	2.41940656210443e-172	0.550724469624376	0.481	0.305	8.85526995795844e-168	Cold	PPP1R14C
TCEAL8	3.23686280611743e-172	0.498144067393053	0.358	0.179	1.18472415566704e-167	Cold	TCEAL8
PTMS	9.90254661687331e-172	0.77741103539942	0.858	0.745	3.6244310872418e-167	Cold	PTMS
GCA	1.70819158635038e-171	0.531828861298688	0.386	0.201	6.25215202520104e-167	Cold	GCA
PXMP2	3.56189022871293e-171	0.435722777216109	0.278	0.108	1.30368744261122e-166	Cold	PXMP2
EBPL	5.63761965196505e-171	0.338032083791113	0.296	0.154	2.06342516881573e-166	Cold	EBPL
RBM38	5.93657975900418e-171	0.48396571889836	0.702	0.533	2.17284755759312e-166	Cold	RBM38
RPS15A	9.13615615454683e-171	0.323812794899264	0.666	0.488	3.34392451412568e-166	Cold	RPS15A
FAM210B	1.09256310456644e-170	0.565820366461772	0.379	0.16	3.99889021902364e-166	Cold	FAM210B
EID1	2.80440513556021e-170	0.497874665444163	0.59	0.415	1.02644032366639e-165	Cold	EID1
LAMTOR1	3.03260118586334e-170	0.41651889498938	0.391	0.237	1.10996236003784e-165	Cold	LAMTOR1
AP2S1	5.51099758941331e-170	0.452397346832863	0.458	0.307	2.01708022770117e-165	Cold	AP2S1
LSM2	1.03741632832342e-169	0.758471802840558	0.441	0.179	3.79704750329655e-165	Cold	LSM2
SARAF	1.94285675238336e-169	0.476158073686836	0.615	0.424	7.11104999939832e-165	Cold	SARAF
NDUFA2	1.19921378378549e-168	0.427613746602023	0.504	0.36	4.38924237003329e-164	Cold	NDUFA2
NHP2	1.4210852300599e-168	0.325581653666463	0.413	0.257	5.20131405054225e-164	Cold	NHP2
HMOX1	1.44815766085693e-168	0.569247904715545	0.342	0.153	5.30040185450247e-164	Cold	HMOX1
WASHC3	2.10968541665022e-168	0.53480162504236	0.358	0.159	7.72165959348146e-164	Cold	WASHC3
TIMM8B	3.79999764858434e-168	0.439657705844459	0.43	0.31	1.39083713935835e-163	Cold	TIMM8B
CISD3	6.03939983295436e-168	0.529201614547021	0.363	0.163	2.21048073285963e-163	Cold	CISD3
CENPX	3.21725890840333e-167	0.485614084985391	0.361	0.18	1.1775489330647e-162	Cold	CENPX
TMEM126B	3.42761164302399e-167	0.423364839488055	0.285	0.129	1.25454013746321e-162	Cold	TMEM126B
GLO1	5.001967044537e-167	0.484344487238076	0.419	0.224	1.83076995797099e-162	Cold	GLO1
SMIM14	5.2266686094955e-167	0.50980013835346	0.41	0.212	1.91301297776145e-162	Cold	SMIM14
COA6	5.30209917983155e-167	0.497291023862419	0.398	0.2	1.94062132081015e-162	Cold	COA6
UQCRFS1	1.09818514766471e-165	0.453411198234242	0.431	0.237	4.0194674589676e-161	Cold	UQCRFS1
EIF2AK2	2.05616763879159e-165	0.573163018284106	0.419	0.196	7.52577917474109e-161	Cold	EIF2AK2
PKIB	2.53037735298246e-165	0.600862792734378	0.334	0.141	9.26143414965111e-161	Cold	PKIB
DCXR	3.09610080150802e-165	0.50045308569118	0.283	0.152	1.13320385435995e-160	Cold	DCXR
LRPAP1	3.89361226688761e-165	0.415935424821557	0.444	0.268	1.42510102580354e-160	Cold	LRPAP1
AC004816.2	6.08514649662657e-165	0.418744246100438	0.232	0.091	2.22722446923029e-160	Cold	AC004816.2
SVBP	8.49949286363006e-165	0.491381556889379	0.377	0.174	3.11089938301724e-160	Cold	SVBP
GPNMB	1.10494783432568e-164	0.567317932036987	0.289	0.171	4.04421956841543e-160	Cold	GPNMB
MRPL23	1.24201408137649e-164	0.319351945067961	0.297	0.149	4.5458957392461e-160	Cold	MRPL23
UXT	9.33121518533443e-164	0.525316299577718	0.445	0.27	3.41531806998425e-159	Cold	UXT
CRIP1	3.36093144701085e-163	0.401690957003213	0.409	0.423	1.23013451892044e-158	Cold	CRIP1
COX7C	3.80947973052924e-163	0.417982661219182	0.712	0.606	1.39430767617101e-158	Cold	COX7C
FKBP5	4.33864588269041e-163	0.548083176419851	0.362	0.174	1.58798777952352e-158	Cold	FKBP5
KRT10	2.71520642667844e-162	0.532595175782691	0.599	0.385	9.93792704228576e-158	Cold	KRT10
MRPL43	1.21202600844709e-161	0.434189924974825	0.398	0.206	4.43613639351718e-157	Cold	MRPL43
MRPS23	1.48855241964656e-161	0.466166357795409	0.37	0.179	5.44825071114838e-157	Cold	MRPS23
TTC1	1.02525374559791e-160	0.380455765828759	0.32	0.171	3.75253123426292e-156	Cold	TTC1
ACAA2	1.19205064193644e-160	0.594504086360781	0.42	0.216	4.36302455455156e-156	Cold	ACAA2
LAMTOR4	2.30897845655856e-160	0.583969961000864	0.513	0.353	8.45109204885e-156	Cold	LAMTOR4
PCBD1	2.46836660597166e-160	0.470351299034496	0.379	0.184	9.03446861451688e-156	Cold	PCBD1
SSNA1	6.30297575493912e-160	0.426816691255134	0.364	0.188	2.30695215606527e-155	Cold	SSNA1
PCMT1	9.1987738566452e-160	0.407811131530505	0.407	0.297	3.36684321927071e-155	Cold	PCMT1
SPCS1	1.13502341152964e-159	0.542236107466038	0.512	0.345	4.15429918853964e-155	Cold	SPCS1
SELENBP1	1.27550549567951e-158	0.446762027486112	0.276	0.123	4.66847766473659e-154	Cold	SELENBP1
PPP1R1B	1.32170337178155e-158	0.536252697854047	0.565	0.382	4.83756651105765e-154	Cold	PPP1R1B
SIVA1	4.99384440402776e-158	0.511462049096694	0.429	0.252	1.8277969903182e-153	Cold	SIVA1
TOP2A	7.39801280309631e-158	1.01806535412937	0.329	0.114	2.70774666606128e-153	Cold	TOP2A
ARL6IP4	2.48986504505673e-157	0.479134077545418	0.51	0.353	9.11315505141212e-153	Cold	ARL6IP4
MRPS34	2.99136852421109e-157	0.323133397401113	0.333	0.171	1.0948707935465e-152	Cold	MRPS34
YES1	4.80074190987817e-157	0.522822119149925	0.403	0.238	1.75711954643451e-152	Cold	YES1
TMEM54	3.09058752537232e-156	0.408939916911362	0.209	0.071	1.13118594016152e-151	Cold	TMEM54
COPRS	5.62798257460941e-156	0.489336743015523	0.39	0.199	2.05989790213279e-151	Cold	COPRS
PRKDC	5.65558428810836e-156	0.565952602725219	0.535	0.32	2.07000040529054e-151	Cold	PRKDC
LY6E	6.06840390927863e-156	0.535725746461813	0.371	0.198	2.22109651483507e-151	Cold	LY6E
MRPL54	2.08796475011089e-155	0.462951379730149	0.375	0.2	7.64215978188086e-151	Cold	MRPL54
EFHD1	3.89266616935177e-155	0.659373974238501	0.668	0.452	1.42475474464444e-150	Cold	EFHD1
MRPS7	1.21387512523847e-154	0.42253787242821	0.399	0.217	4.44290434588533e-150	Cold	MRPS7
NUDT9	3.99400152973678e-154	0.479294840463185	0.307	0.136	1.46184449989896e-149	Cold	NUDT9
NUDCD2	2.38677010856708e-153	0.311849523790326	0.286	0.156	8.73581727436635e-149	Cold	NUDCD2
ZNF22	3.77934310740921e-153	0.501068999348331	0.404	0.187	1.38327737074284e-148	Cold	ZNF22
MYL6B	6.00312694586564e-153	0.46906999544625	0.424	0.217	2.19720449345628e-148	Cold	MYL6B
DYNC1LI1	6.6085140104366e-153	0.780016479157386	0.55	0.303	2.4187822129599e-148	Cold	DYNC1LI1
BCAP31	7.74645231819317e-153	0.447152334497519	0.479	0.31	2.83527901298188e-148	Cold	BCAP31
METTL5	2.313573195413e-152	0.483726098232405	0.337	0.155	8.46790925253114e-148	Cold	METTL5
CCDC167	2.03135067800495e-151	0.444608462691922	0.306	0.125	7.43494661656591e-147	Cold	CCDC167
SSBP1	2.54366489774696e-151	0.538116802804947	0.543	0.379	9.31006789224365e-147	Cold	SSBP1
KREMEN2	5.13495404538253e-151	0.370352239143494	0.551	0.408	1.87944453015046e-146	Cold	KREMEN2
SPCS2	9.86256061591475e-151	0.473272557222556	0.521	0.439	3.60979581103096e-146	Cold	SPCS2
GLRX5	2.27028659040104e-150	0.423527499922342	0.394	0.216	8.30947594952685e-146	Cold	GLRX5
ANP32A	2.33096302940672e-150	0.545674686118156	0.576	0.394	8.53155778393155e-146	Cold	ANP32A
PMF1	4.90470188737037e-150	0.357114870845789	0.414	0.233	1.79516993779643e-145	Cold	PMF1
PTRHD1	5.5893785026136e-150	0.462386687827739	0.332	0.159	2.0457684257416e-145	Cold	PTRHD1
DECR1	8.65103388290699e-150	0.48880769640106	0.361	0.195	3.16636491148279e-145	Cold	DECR1
GTF2H5	1.49019728335043e-149	0.459023504217604	0.368	0.225	5.4542710767909e-145	Cold	GTF2H5
RBM8A	1.57489665443945e-149	0.386288328442557	0.574	0.411	5.76427924491384e-145	Cold	RBM8A
CTXN1	2.60600429912817e-149	0.584609941452229	0.604	0.414	9.53823633523903e-145	Cold	CTXN1
TCEAL3	3.83186858022343e-149	0.48756760211769	0.347	0.162	1.40250221904758e-144	Cold	TCEAL3
TSPAN13	4.90488269007957e-149	0.422767405601552	0.247	0.116	1.79523611339602e-144	Cold	TSPAN13
CETN2	6.30040211741444e-149	0.454685190079529	0.329	0.152	2.30601017899486e-144	Cold	CETN2
TRIR	7.1232334738227e-149	0.419465709578149	0.56	0.394	2.60717468375385e-144	Cold	TRIR
PIN1	7.50349264084501e-149	0.424739219202658	0.396	0.202	2.74635334147568e-144	Cold	PIN1
CNPY3	8.85578974645341e-149	0.446769895337971	0.327	0.159	3.24130760509941e-144	Cold	CNPY3
SMIM20	1.09794698416037e-148	0.438601036724396	0.307	0.115	4.01859575672538e-144	Cold	SMIM20
VBP1	2.18863917689576e-148	0.396671976915818	0.373	0.202	8.01063825135619e-144	Cold	VBP1
RFC1	4.523245988889e-148	0.610221403676367	0.545	0.347	1.65555326439326e-143	Cold	RFC1
HSBP1L1	4.55261288753081e-148	0.344565659944718	0.344	0.216	1.66630184296515e-143	Cold	HSBP1L1
MYL6	7.55968748610238e-148	0.338874148883288	0.943	0.877	2.76692121678833e-143	Cold	MYL6
STMP1	1.46322862766996e-147	0.423557930956513	0.422	0.239	5.35556310013481e-143	Cold	STMP1
C11orf58	2.63412080754608e-147	0.363008089556392	0.545	0.422	9.64114556769941e-143	Cold	C11orf58
MCUR1	4.60595180999758e-147	0.456794704015023	0.346	0.161	1.68582442197721e-142	Cold	MCUR1
MSRB2	1.84372857243404e-146	0.385055085063556	0.317	0.141	6.74823094796585e-142	Cold	MSRB2
COX5B	1.97599084542867e-146	0.537518060367505	0.6	0.496	7.23232409335349e-142	Cold	COX5B
MRPS9	1.11185228806938e-145	0.450854125430731	0.309	0.17	4.06949055956275e-141	Cold	MRPS9
STAT1	2.06282480744247e-145	0.539530975639983	0.348	0.196	7.55014507772018e-141	Cold	STAT1
SNHG29	4.57138851781232e-145	0.521173419358854	0.673	0.427	1.67317391140449e-140	Cold	SNHG29
FAM32A	1.32682323752705e-144	0.46838056279789	0.381	0.192	4.85630573167276e-140	Cold	FAM32A
TMCO1	1.87308940954719e-144	0.400825749833255	0.459	0.278	6.85569454788367e-140	Cold	TMCO1
NUDT5	3.8324563228646e-144	0.289213743056991	0.345	0.201	1.40271733873167e-139	Cold	NUDT5
RAB5IF	6.88135706933075e-144	0.396318015987291	0.403	0.24	2.51864550094575e-139	Cold	RAB5IF
MRPS36	7.68181471583882e-144	0.451646688070687	0.378	0.215	2.81162100414417e-139	Cold	MRPS36
TMEM205	8.74111204191173e-144	0.469608014935076	0.405	0.265	3.19933441846011e-139	Cold	TMEM205
EIF1AY	9.90865716510303e-144	0.524792447786634	0.394	0.199	3.62666760899936e-139	Cold	EIF1AY
MRPS28	9.94382300427959e-144	0.413647016241949	0.335	0.159	3.63953865779637e-139	Cold	MRPS28
SERPINB6	1.47108448817168e-143	0.45261325722017	0.449	0.273	5.38431633515717e-139	Cold	SERPINB6
LEPROT	1.59149473591375e-143	0.469171867350025	0.466	0.28	5.82502988291793e-139	Cold	LEPROT
SCP2	2.89965935544061e-143	0.470613470666228	0.389	0.206	1.06130432068482e-138	Cold	SCP2
EVA1C	3.89470641325523e-143	0.491913634093798	0.415	0.201	1.42550149431555e-138	Cold	EVA1C
RPS27L	6.12662324550279e-143	0.664285997719828	0.683	0.525	2.24240537408648e-138	Cold	RPS27L
PLEKHJ1	1.07079471083076e-142	0.360363514288948	0.391	0.21	3.91921572111166e-138	Cold	PLEKHJ1
SSB	2.23260057241468e-142	0.662629019973115	0.6	0.455	8.17154135509497e-138	Cold	SSB
YWHAB	2.49798981076106e-142	0.470474786546565	0.615	0.528	9.14289250636655e-138	Cold	YWHAB
NDN	2.64523244357468e-142	0.47779081211589	0.43	0.222	9.6818152667277e-138	Cold	NDN
PSME1	1.0436727681624e-141	0.456487091870541	0.439	0.303	3.81994669875121e-137	Cold	PSME1
MGST3	5.87106573103774e-141	0.566623430843277	0.563	0.382	2.14886876821712e-136	Cold	MGST3
LSM7	7.10443243925475e-141	0.557628336739713	0.543	0.357	2.60029331709163e-136	Cold	LSM7
MED11	7.37293848708457e-141	0.350757677885166	0.267	0.122	2.69856921565782e-136	Cold	MED11
IFIT1	1.61303664024619e-140	0.578237597633861	0.217	0.076	5.90387540696508e-136	Cold	IFIT1
CISD2	4.13762381443458e-140	0.429879364027635	0.346	0.182	1.5144116923212e-135	Cold	CISD2
CERS4	6.30607952179429e-140	0.345592964196865	0.445	0.334	2.30808816577193e-135	Cold	CERS4
HIST1H1D	1.00635719818338e-139	0.537517307483765	0.139	0.035	3.68336798107099e-135	Cold	HIST1H1D
SYTL4	1.09282350219892e-139	0.488309279504727	0.465	0.3	3.99984330039827e-135	Cold	SYTL4
RSL24D1	1.5396625558627e-139	0.456655462110093	0.466	0.256	5.63531892071306e-135	Cold	RSL24D1
ZSWIM7	3.07424968717578e-139	0.38035304855358	0.321	0.159	1.12520612800321e-134	Cold	ZSWIM7
NDUFAF3	1.53458823184407e-138	0.398608553771084	0.335	0.2	5.61674638737247e-134	Cold	NDUFAF3
TAX1BP3	1.89012280165482e-138	0.392925515370469	0.286	0.146	6.9180384663368e-134	Cold	TAX1BP3
ATP6V1E1	2.30391686705732e-138	0.499345536092986	0.39	0.198	8.4325661251165e-134	Cold	ATP6V1E1
XRCC6	3.275149803221e-138	0.473270191282114	0.496	0.286	1.19873757947692e-133	Cold	XRCC6
CCDC68	5.13232439473459e-138	0.286547484196198	0.233	0.14	1.87848205171681e-133	Cold	CCDC68
ATP6V1F	6.47525178686193e-138	0.503207575697342	0.489	0.332	2.37000690650934e-133	Cold	ATP6V1F
GJB6	1.08989003250647e-137	0.541710477892207	0.367	0.207	3.98910650797693e-133	Cold	GJB6
GSTZ1	1.94080534629814e-137	0.341523346753793	0.288	0.149	7.10354164798581e-133	Cold	GSTZ1
FAM177A1	2.03289754515239e-137	0.455085841700779	0.4	0.215	7.44060830501228e-133	Cold	FAM177A1
PKIG	2.8094350801495e-137	0.294539871183925	0.293	0.161	1.02828133368552e-132	Cold	PKIG
PPCS	6.50518355262362e-137	0.415893087598936	0.338	0.171	2.38096223209577e-132	Cold	PPCS
ITGB1	8.09847432284816e-137	0.607825886527275	0.697	0.587	2.96412258690566e-132	Cold	ITGB1
PSMD9	2.56969685103991e-136	0.418036527836742	0.401	0.25	9.40534744449117e-132	Cold	PSMD9
LAPTM4B	3.05190191557618e-136	0.580816347857168	0.582	0.336	1.11702662012004e-131	Cold	LAPTM4B
CHCHD5	7.09418276688731e-136	0.421616974999074	0.327	0.16	2.59654183450842e-131	Cold	CHCHD5
C12orf75	9.84886754336639e-136	0.37147384709942	0.254	0.114	3.60478400954753e-131	Cold	C12orf75
RPA3	1.04018882566181e-135	0.408187045167234	0.314	0.159	3.80719512080479e-131	Cold	RPA3
ATXN10	5.1850691684743e-135	0.438019025431072	0.456	0.266	1.89778716635328e-130	Cold	ATXN10
MRPS33	1.06945979808547e-134	0.414022582792465	0.309	0.141	3.91432980697264e-130	Cold	MRPS33
MAGEF1	2.66606191626742e-134	0.429969145187441	0.364	0.173	9.75805321973037e-130	Cold	MAGEF1
FBXO21	1.17951714249038e-133	0.426092119909709	0.569	0.427	4.31715069322904e-129	Cold	FBXO21
RAB25	1.23179110269942e-133	0.313366667502587	0.179	0.057	4.50847861499013e-129	Cold	RAB25
ZNF428	1.48551083969393e-133	0.610682128091742	0.554	0.345	5.43711822436376e-129	Cold	ZNF428
CYP51A1	1.64928770638549e-133	0.515544530106405	0.48	0.312	6.03655793414153e-129	Cold	CYP51A1
SNAPIN	3.73832057818469e-133	0.466476483834387	0.336	0.139	1.36826271482138e-128	Cold	SNAPIN
ATRAID	5.60103156201206e-133	0.456533091769027	0.383	0.199	2.05003356201203e-128	Cold	ATRAID
PCNX1	5.77255777183626e-133	0.295453743459649	0.884	0.747	2.11281387006979e-128	Cold	PCNX1
MT-ND6	2.85646841781139e-132	0.758022307095067	0.599	0.333	1.04549600560315e-127	Cold	MT-ND6
MESD	3.54079546928e-132	0.561131923873709	0.395	0.183	1.29596654971117e-127	Cold	MESD
ATP5PF	7.93806565436258e-132	0.534506714504442	0.586	0.472	2.90541141015325e-127	Cold	ATP5PF
PRR13	8.07584709528735e-132	0.413834677728732	0.331	0.169	2.95584079534612e-127	Cold	PRR13
FIS1	8.40095799487867e-132	0.404840479620097	0.472	0.349	3.07483463570554e-127	Cold	FIS1
RNH1	3.24817571993664e-131	0.256873514209242	0.375	0.255	1.18886479525401e-126	Cold	RNH1
PNRC2	3.26456346079588e-131	0.482930598412069	0.48	0.28	1.1948628722859e-126	Cold	PNRC2
ISG20	3.30281460187446e-131	0.610994510407024	0.415	0.195	1.20886317243207e-126	Cold	ISG20
ISCA2	3.78742401003723e-131	0.363944797836211	0.287	0.123	1.38623506191373e-126	Cold	ISCA2
SELENOT	4.55437964537744e-131	0.419147960722744	0.455	0.273	1.6669484940046e-126	Cold	SELENOT
ANO10	5.57905993218125e-131	0.563068815625344	0.328	0.111	2.04199172577766e-126	Cold	ANO10
TXNL4A	6.5159920753282e-131	0.425417645496825	0.471	0.321	2.38491825949087e-126	Cold	TXNL4A
MX1	8.22581443408987e-131	0.506290102644792	0.229	0.105	3.01073034102123e-126	Cold	MX1
CLNS1A	9.04543197440184e-131	0.309303603384451	0.333	0.196	3.31071855695082e-126	Cold	CLNS1A
COX7A2L	1.05807289117965e-130	0.502910191917201	0.486	0.291	3.87265258900663e-126	Cold	COX7A2L
SNRPC	2.35320224284668e-130	0.428269942252939	0.486	0.292	8.61295552904312e-126	Cold	SNRPC
UQCC3	3.48762179418295e-130	0.305521225746463	0.253	0.121	1.2765044528889e-125	Cold	UQCC3
ZCCHC10	1.31749646540292e-129	0.408952696164822	0.315	0.154	4.82216881302122e-125	Cold	ZCCHC10
LINC00461	3.14137918485928e-129	0.660983545915983	0.579	0.303	1.14977619545035e-124	Cold	LINC00461
PSMG2	3.58164567427254e-129	0.411977613999711	0.365	0.202	1.31091813324049e-124	Cold	PSMG2
TP53I3	4.14861449919114e-129	0.502570864338413	0.335	0.138	1.51843439284895e-124	Cold	TP53I3
RHOC	4.26126131511717e-129	0.395302419088078	0.433	0.251	1.55966425394603e-124	Cold	RHOC
ADH5	4.67350370568157e-129	0.46518117018106	0.457	0.273	1.71054909131651e-124	Cold	ADH5
CAST	1.46705388885231e-128	0.568613291949448	0.455	0.218	5.36956393858835e-124	Cold	CAST
ARF5	2.80263467459469e-128	0.359100947220067	0.365	0.219	1.0257923172484e-123	Cold	ARF5
NDUFA12	8.7182443551671e-128	0.528163966998722	0.488	0.346	3.19096461643471e-123	Cold	NDUFA12
ANXA2	1.07264488459668e-127	0.381879633975981	0.475	0.409	3.9259875421123e-123	Cold	ANXA2
WBP1	2.81599362095706e-127	0.478311677100643	0.361	0.17	1.03068182520649e-122	Cold	WBP1
CD59	3.39045606680234e-127	0.388444998209594	0.357	0.211	1.24094082501033e-122	Cold	CD59
H2AFJ	4.24556253135184e-127	0.448663530229646	0.363	0.304	1.55391834210009e-122	Cold	H2AFJ
DHX29	5.09353813368656e-127	0.399190887870052	0.377	0.213	1.86428589231062e-122	Cold	DHX29
MRPL3	5.58552969945122e-127	0.340823034912498	0.34	0.167	2.04435972529614e-122	Cold	MRPL3
TMEM106C	8.16809934901116e-127	0.338252031037055	0.316	0.175	2.98960604273157e-122	Cold	TMEM106C
NME4	1.2438240179468e-126	0.251113301985198	0.334	0.196	4.55252028808708e-122	Cold	NME4
PDCD6	1.94280982718925e-126	0.33897960570701	0.471	0.317	7.11087824849536e-122	Cold	PDCD6
KTN1	2.50670550090373e-126	0.34571486573261	0.538	0.452	9.17479280385775e-122	Cold	KTN1
ACAT2	6.27853830388647e-126	0.347838169703799	0.228	0.109	2.29800780460549e-121	Cold	ACAT2
SNHG8	7.02503831085114e-126	0.354674330251922	0.504	0.292	2.57123427215462e-121	Cold	SNHG8
OPRL1	7.43586762071361e-126	0.42342660353064	0.327	0.17	2.72160190785739e-121	Cold	OPRL1
HADHB	1.11138633285468e-125	0.442586824881482	0.437	0.252	4.0677851168814e-121	Cold	HADHB
DUSP23	1.39338406803075e-125	0.416680742274227	0.274	0.09	5.09992502739936e-121	Cold	DUSP23
KRT19	2.99732972981942e-125	0.629138839432915	0.567	0.296	1.09705265441121e-120	Cold	KRT19
SMURF2	5.61400313590312e-125	0.311397834868824	0.72	0.631	2.0547812877719e-120	Cold	SMURF2
ZNHIT1	9.11059643244707e-125	0.471001293481779	0.459	0.301	3.33456940023995e-120	Cold	ZNHIT1
BLOC1S4	1.16622546093765e-124	0.468985097280746	0.353	0.156	4.26850180957789e-120	Cold	BLOC1S4
OCIAD1	4.61333240168041e-124	0.434770707205679	0.483	0.315	1.68852579233905e-119	Cold	OCIAD1
CAPNS1	6.81543444084907e-124	0.391031358570633	0.413	0.245	2.49451715969517e-119	Cold	CAPNS1
NDUFAF8	7.2672660555057e-124	0.347294099516583	0.372	0.22	2.65989204897564e-119	Cold	NDUFAF8
RTF2	9.93513890196494e-124	0.443824655926205	0.386	0.205	3.63636018950819e-119	Cold	RTF2
FUNDC2	1.13548873498154e-123	0.369324841907125	0.354	0.204	4.15600231890593e-119	Cold	FUNDC2
KDELR1	3.59823775951649e-123	0.439164605238346	0.5	0.345	1.31699100236063e-118	Cold	KDELR1
CD151	4.98150266358359e-123	0.272552463838645	0.322	0.193	1.82327978989823e-118	Cold	CD151
ISCU	5.04812369412323e-123	0.380695521618731	0.376	0.21	1.84766375328604e-118	Cold	ISCU
PDCD4	6.39829639098166e-123	0.396822263953914	0.409	0.292	2.3418404620632e-118	Cold	PDCD4
PSMD8	9.50861128806419e-123	0.434797136431813	0.538	0.415	3.48024681754438e-118	Cold	PSMD8
RPN2	9.79444667831494e-123	0.423730856246969	0.491	0.342	3.58486542873005e-118	Cold	RPN2
PLPP2	1.21599931097672e-122	0.413251171883556	0.264	0.117	4.45067907810589e-118	Cold	PLPP2
VPS28	1.22698954920282e-122	0.61900948969935	0.578	0.414	4.49090444903725e-118	Cold	VPS28
YWHAQ	1.74174684417199e-122	0.422578424923882	0.66	0.547	6.37496762435389e-118	Cold	YWHAQ
HACD2	1.85976675372569e-122	0.468968583659614	0.372	0.207	6.80693229531141e-118	Cold	HACD2
BCAP29	5.18441475355432e-122	0.444400433331329	0.342	0.15	1.89754764394842e-117	Cold	BCAP29
NAA20	8.10131003867873e-122	0.324031855503031	0.37	0.212	2.9651604872568e-117	Cold	NAA20
FAM207A	1.18606944963695e-121	0.537679036723325	0.362	0.174	4.34113279261622e-117	Cold	FAM207A
GNG10	1.949643400285e-121	0.407448977217481	0.372	0.189	7.13588980938313e-117	Cold	GNG10
LGALS3BP	2.36394162496567e-121	0.361222984915796	0.467	0.361	8.65226274153683e-117	Cold	LGALS3BP
TFF3	3.12026670310439e-121	0.34535097286526	0.161	0.048	1.14204881600324e-116	Cold	TFF3
GRIN3B	6.71490977735784e-121	0.320247525427459	0.169	0.046	2.45772412761074e-116	Cold	GRIN3B
TEX264	7.13632789984649e-121	0.326291381442619	0.281	0.142	2.61196737462281e-116	Cold	TEX264
LYRM2	8.68884335417947e-121	0.332745141792161	0.288	0.149	3.18020355606323e-116	Cold	LYRM2
EBP	1.01017948449478e-120	0.388024415931675	0.255	0.113	3.69735793119935e-116	Cold	EBP
SPINT1-AS1	1.37550370665386e-120	0.324683059876344	0.185	0.061	5.0344811167238e-116	Cold	SPINT1-AS1
MRPS18A	2.06463628933269e-120	0.347766912235163	0.266	0.109	7.55677528258657e-116	Cold	MRPS18A
ASAH1	2.68799850985976e-120	0.384864420692821	0.4	0.259	9.8383433459377e-116	Cold	ASAH1
SYNC	2.99960370600787e-120	0.609277900820201	0.337	0.122	1.09788495243594e-115	Cold	SYNC
CARHSP1	1.24730000288985e-119	0.388689951442683	0.392	0.226	4.56524274057715e-115	Cold	CARHSP1
MT-CYB	1.51551233937395e-119	0.392488450764094	0.959	0.957	5.54692671334261e-115	Cold	MT-CYB
PDCL3	1.8771408939059e-119	0.420279840885666	0.32	0.135	6.870523385785e-115	Cold	PDCL3
VTI1B	1.91960079457774e-119	0.417900937776721	0.335	0.182	7.02593086823399e-115	Cold	VTI1B
CDC42	2.31137474135895e-119	0.549907740987768	0.721	0.64	8.45986269084791e-115	Cold	CDC42
NFE2L2	2.49059337627173e-119	0.37004951143304	0.539	0.378	9.11582081649215e-115	Cold	NFE2L2
TFAM	3.46653605316226e-119	0.441271530479464	0.377	0.191	1.26878686081792e-114	Cold	TFAM
CCT7	1.25414561761817e-118	0.399092821942712	0.435	0.261	4.59029837504425e-114	Cold	CCT7
CHURC1	2.52645888510584e-118	0.3899334798446	0.41	0.253	9.24709216537587e-114	Cold	CHURC1
SMIM30	4.40264770670066e-118	0.360486157049645	0.276	0.112	1.61141308712951e-113	Cold	SMIM30
OPTN	4.46833960019075e-118	0.3060286400104	0.371	0.254	1.63545697706582e-113	Cold	OPTN
HPD	5.66961901047349e-118	0.289277890036701	0.148	0.043	2.0751372540234e-113	Cold	HPD
GSTA1	6.73287413164725e-118	0.549841237380231	0.249	0.081	2.46429926092421e-113	Cold	GSTA1
TYMS	7.04500121632041e-118	0.600992314103393	0.338	0.202	2.57854089518543e-113	Cold	TYMS
ALCAM	7.6621928415736e-118	0.481137208053644	0.472	0.33	2.80443920194435e-113	Cold	ALCAM
PNKD	8.9619122284367e-118	0.468552789452294	0.472	0.349	3.28014949473012e-113	Cold	PNKD
PTGR1	1.04966194708668e-117	0.324030564357753	0.321	0.176	3.84186769253196e-113	Cold	PTGR1
UBE2V1	1.11596400750145e-117	0.409553054740561	0.41	0.244	4.08453986385605e-113	Cold	UBE2V1
TMEM219	2.47093444093873e-117	0.302659478972538	0.304	0.164	9.04386714727985e-113	Cold	TMEM219
MRPL40	4.31254735177659e-117	0.389658130733641	0.37	0.206	1.57843545622375e-112	Cold	MRPL40
DTYMK	4.96254957292151e-117	0.453969303741073	0.295	0.143	1.816342769185e-112	Cold	DTYMK
URI1	5.55729688533889e-117	0.348609198606825	0.365	0.215	2.03402623300289e-112	Cold	URI1
TMEM98	6.7443791056301e-117	0.605868043238129	0.439	0.195	2.46851019645167e-112	Cold	TMEM98
PAFAH1B3	7.23224807007108e-117	0.573785468525418	0.442	0.262	2.64707511612672e-112	Cold	PAFAH1B3
CCDC90B	8.48604310554431e-117	0.327907243963327	0.322	0.19	3.10597663706027e-112	Cold	CCDC90B
SUMO2	8.95927435063128e-117	0.519232627599701	0.76	0.663	3.27918400507456e-112	Cold	SUMO2
NDUFV3	9.00167760962185e-117	0.418054781646216	0.417	0.249	3.29470402189769e-112	Cold	NDUFV3
EMC6	1.10039012661014e-116	0.396860035909381	0.414	0.263	4.02753790240576e-112	Cold	EMC6
SERPINB9	1.21095929512554e-116	0.431700086354786	0.464	0.326	4.43223211608899e-112	Cold	SERPINB9
MRPL55	1.4965162164246e-116	0.413018281240988	0.397	0.213	5.47739900373567e-112	Cold	MRPL55
IL6ST	2.42159419627337e-116	0.299502645284282	0.472	0.338	8.86327691778016e-112	Cold	IL6ST
BOLA3	3.71316373460913e-116	0.354661019394233	0.307	0.184	1.35905505850429e-111	Cold	BOLA3
KLK5	9.19058615206857e-116	0.424129321696444	0.179	0.067	3.36384643751862e-111	Cold	KLK5
ACSL3	9.23579722136123e-116	0.472660145065047	0.529	0.38	3.38039414099042e-111	Cold	ACSL3
ATP5PB	1.45575562485272e-115	0.39948950451469	0.414	0.246	5.32821116252345e-111	Cold	ATP5PB
POR	1.62724067906282e-115	0.346519831817496	0.302	0.17	5.95586360943784e-111	Cold	POR
OSTC	2.58789133717229e-115	0.432968517396773	0.465	0.281	9.47194108318429e-111	Cold	OSTC
SSR2	4.30519051759978e-115	0.589866622520979	0.565	0.339	1.5757427813467e-110	Cold	SSR2
UCP2	5.55137699263303e-115	0.378504639234893	0.321	0.197	2.03185949307361e-110	Cold	UCP2
NDUFB6	6.74014491855697e-115	0.47411851183007	0.466	0.318	2.46696044164104e-110	Cold	NDUFB6
BAIAP2L2	9.72291765501894e-115	0.357802847611961	0.274	0.154	3.55868509091348e-110	Cold	BAIAP2L2
APLP2	1.03706487276531e-114	0.375921704650851	0.503	0.51	3.79576114080831e-110	Cold	APLP2
AR	1.06425475539684e-114	0.329341164653708	0.267	0.167	3.89527883022798e-110	Cold	AR
MRPL1	1.21928942672157e-114	0.411598658980365	0.362	0.187	4.4627212307436e-110	Cold	MRPL1
HIBCH	1.3926280155124e-114	0.343615723087944	0.436	0.267	5.09715779957693e-110	Cold	HIBCH
SLC26A2	1.4322659797135e-114	0.406682642571536	0.309	0.172	5.24223671234938e-110	Cold	SLC26A2
MDH1	6.83604819754334e-114	0.423896262005642	0.493	0.349	2.50206200078284e-109	Cold	MDH1
C2orf88	9.43504654702846e-114	0.358337941651235	0.182	0.054	3.45332138667789e-109	Cold	C2orf88
EDF1	1.06297131649558e-113	0.504181782000328	0.63	0.51	3.89058131550547e-109	Cold	EDF1
RTL8A	1.1775481355697e-113	0.33203039610777	0.307	0.156	4.30994393099866e-109	Cold	RTL8A
LMAN2	1.34007227436172e-113	0.316930747647253	0.419	0.309	4.90479853139134e-109	Cold	LMAN2
MRPL17	1.90421324186618e-113	0.345328051888636	0.261	0.142	6.96961088655441e-109	Cold	MRPL17
HIGD1A	2.23428915264228e-113	0.343363179853062	0.259	0.118	8.177721727586e-109	Cold	HIGD1A
BEX4	2.76094279290466e-113	0.396538547906474	0.265	0.097	1.01053267163103e-108	Cold	BEX4
MRPL50	2.85228315332412e-113	0.393244023726084	0.338	0.175	1.04396415694816e-108	Cold	MRPL50
NFU1	4.72505264070461e-113	0.344204313059951	0.278	0.128	1.72941651702429e-108	Cold	NFU1
TMBIM6	7.5239641481512e-113	0.369991089573595	0.677	0.567	2.75384611786482e-108	Cold	TMBIM6
TMA16	8.72399010108405e-113	0.383747778739981	0.31	0.145	3.19306761689777e-108	Cold	TMA16
CNN3	1.05515229703411e-112	0.662130742945986	0.622	0.431	3.86196292237455e-108	Cold	CNN3
PRXL2A	1.22631622459358e-112	0.442064322840351	0.401	0.216	4.48844001363496e-108	Cold	PRXL2A
PSMC1	3.0247843564954e-112	0.463163730457273	0.542	0.387	1.10710132232088e-107	Cold	PSMC1
JTB	3.84566024196303e-112	0.352859977850749	0.464	0.286	1.40755010516089e-107	Cold	JTB
MRPL21	9.40056211592357e-112	0.29263690024011	0.345	0.222	3.44069974004919e-107	Cold	MRPL21
TAGLN2	1.1089479498012e-111	0.434453975204819	0.64	0.525	4.05886039106739e-107	Cold	TAGLN2
TSNAX	1.17675506906901e-111	0.383333581971641	0.384	0.206	4.30704122829948e-107	Cold	TSNAX
RPAIN	1.84009182200981e-111	0.535626705932202	0.513	0.3	6.73492007773811e-107	Cold	RPAIN
PET117	2.5688989573125e-111	0.340052307297551	0.243	0.097	9.40242707365947e-107	Cold	PET117
SNHG6	2.8043665447641e-111	0.400566625868093	0.512	0.293	1.02642619904911e-106	Cold	SNHG6
DNAJC8	4.94273946580016e-111	0.477771339149081	0.486	0.359	1.80909207187752e-106	Cold	DNAJC8
PSMA7	5.03044611468428e-111	0.517902399086852	0.654	0.563	1.84119358243559e-106	Cold	PSMA7
MT-CO3	7.24817330368125e-111	0.468011341137545	0.985	0.984	2.65290391088037e-106	Cold	MT-CO3
SYF2	1.482149291495e-110	0.489774865708267	0.456	0.251	5.42481462180085e-106	Cold	SYF2
RNASEK	2.70023363587145e-110	0.449582966652071	0.568	0.461	9.88312513065308e-106	Cold	RNASEK
SAE1	2.94201591888098e-110	0.340603435534662	0.462	0.303	1.07680724646963e-105	Cold	SAE1
TSTA3	4.84130516118399e-110	0.332647030974733	0.294	0.147	1.77196610204495e-105	Cold	TSTA3
ASMTL	5.3724563427814e-110	0.329226113185256	0.253	0.126	1.96637274602142e-105	Cold	ASMTL
CITED4	6.63861412463676e-110	0.538615981222123	0.363	0.173	2.4297991557583e-105	Cold	CITED4
RGS5	9.57586411051073e-110	0.556312882219488	0.625	0.447	3.50486202308803e-105	Cold	RGS5
CRCP	1.03536777579375e-109	0.379861162570379	0.372	0.202	3.78954959618272e-105	Cold	CRCP
PDZD11	1.16289698348572e-109	0.339634273455756	0.288	0.13	4.25631924925607e-105	Cold	PDZD11
POP5	1.17771889550939e-109	0.351099402854524	0.287	0.121	4.31056892945392e-105	Cold	POP5
RPL26L1	2.5433722061007e-109	0.278138410392417	0.309	0.183	9.30899661154916e-105	Cold	RPL26L1
FDPS	2.7080757517295e-109	0.380971551434081	0.428	0.242	9.91182805890513e-105	Cold	FDPS
C1orf43	3.90124301739185e-109	0.325420029401041	0.44	0.255	1.42789395679559e-104	Cold	C1orf43
NGRN	5.02187784744035e-109	0.352238573511608	0.465	0.299	1.83805751094164e-104	Cold	NGRN
CHMP5	1.09003597568164e-108	0.416215643995028	0.45	0.273	3.98964067459237e-104	Cold	CHMP5
COIL	1.77483509761626e-108	0.35409500947562	0.305	0.145	6.49607394078526e-104	Cold	COIL
OCIAD2	2.31218178940032e-108	0.297177127260364	0.27	0.147	8.46281656738412e-104	Cold	OCIAD2
TPRKB	3.05863190077435e-108	0.383405436954075	0.32	0.164	1.11948986200242e-103	Cold	TPRKB
GSTK1	1.05328727654882e-107	0.394482532769137	0.312	0.132	3.85513676089634e-103	Cold	GSTK1
SUPT4H1	1.26067612382917e-107	0.469134351175659	0.409	0.238	4.61420068082714e-103	Cold	SUPT4H1
FNTA	2.21192030582258e-107	0.426270678344336	0.414	0.242	8.09584951134124e-103	Cold	FNTA
CENPW	3.3497926630888e-107	0.434819737720121	0.204	0.084	1.22605761261713e-102	Cold	CENPW
HTATSF1	3.41268260315609e-107	0.466821454279209	0.445	0.258	1.24907595958116e-102	Cold	HTATSF1
CCNI	3.84937047147245e-107	0.589055744369737	0.681	0.512	1.40890808626363e-102	Cold	CCNI
SREK1IP1	5.59227158184255e-107	0.349432154718282	0.457	0.291	2.04682732167019e-102	Cold	SREK1IP1
NCBP2AS2	5.60431202168816e-107	0.255426888834996	0.285	0.144	2.05123424305808e-102	Cold	NCBP2AS2
SDCCAG8	1.17273354249329e-106	0.373209433271808	0.416	0.252	4.29232203887968e-102	Cold	SDCCAG8
PPA2	1.19161539693633e-106	0.314235272006798	0.258	0.13	4.36143151432668e-102	Cold	PPA2
TIMM17B	4.10853343046786e-106	0.293330934588732	0.287	0.157	1.50376432088554e-101	Cold	TIMM17B
RTL8C	5.52845863097883e-106	0.355855800729594	0.345	0.179	2.02347114352456e-101	Cold	RTL8C
CHST9	5.86128744427604e-106	0.296363411879996	0.158	0.052	2.14528981747947e-101	Cold	CHST9
MMADHC	6.40781204946753e-106	0.28684792072017	0.3	0.154	2.34532328822561e-101	Cold	MMADHC
NUDT1	6.51828131324867e-106	0.409728551355529	0.291	0.128	2.38575614346215e-101	Cold	NUDT1
VEGFB	7.38244681443202e-106	0.252293868144962	0.286	0.172	2.70204935855026e-101	Cold	VEGFB
ZNF704	1.04226047428918e-105	0.580569007543833	0.611	0.388	3.81477756194582e-101	Cold	ZNF704
NAP1L4	1.06639394511718e-105	0.31829950633751	0.44	0.311	3.90310847852337e-101	Cold	NAP1L4
SNAPC2	1.31337988900748e-105	0.451008897318584	0.405	0.223	4.80710173175628e-101	Cold	SNAPC2
RPL7L1	1.37031100703088e-105	0.456853082356372	0.434	0.238	5.01547531683372e-101	Cold	RPL7L1
MRPS18C	1.41384995313425e-105	0.44189679861172	0.423	0.269	5.17483221346666e-101	Cold	MRPS18C
NUDC	1.48772011478324e-105	0.402946311942785	0.467	0.307	5.44520439211813e-101	Cold	NUDC
SLC25A11	1.68310787066708e-105	0.294169851663767	0.3	0.16	6.16034311742857e-101	Cold	SLC25A11
RPP21	5.95901804198288e-105	0.496590396353791	0.379	0.19	2.18106019354616e-100	Cold	RPP21
THAP8	6.93639270875258e-105	0.253402539136221	0.164	0.053	2.53878909533053e-100	Cold	THAP8
PTS	9.12724558528849e-105	0.288842185937741	0.271	0.142	3.34066315667144e-100	Cold	PTS
HMGN3	9.96079541349118e-105	0.31690865981819	0.469	0.423	3.64575072929191e-100	Cold	HMGN3
MCRIP1	1.01802825422602e-104	0.258151908203732	0.343	0.211	3.72608521329264e-100	Cold	MCRIP1
CHMP4A	1.48164556955457e-104	0.317944649836437	0.333	0.172	5.42297094912669e-100	Cold	CHMP4A
RAD51C	4.93949680871931e-104	0.332222634831922	0.244	0.105	1.80790522695935e-99	Cold	RAD51C
PTGES3	1.40158788422971e-103	0.505694858063345	0.619	0.499	5.12995181506915e-99	Cold	PTGES3
TXN2	1.49816676879105e-103	0.290940536533069	0.338	0.172	5.48344019045214e-99	Cold	TXN2
PRDX1	3.30412472062631e-103	0.402874125174493	0.59	0.481	1.20934268899644e-98	Cold	PRDX1
ARL16	5.18136039486915e-103	0.323327515787047	0.351	0.189	1.89642971812606e-98	Cold	ARL16
C1QBP	6.71470946931011e-103	0.349830427166252	0.46	0.305	2.45765081286219e-98	Cold	C1QBP
TMED10	1.18030381692995e-102	0.45549629626701	0.543	0.403	4.3200300003453e-98	Cold	TMED10
NUCKS1	1.57718085695247e-102	0.602184710337193	0.829	0.74	5.77263965453173e-98	Cold	NUCKS1
MRPL34	2.95031142239238e-102	0.317313927660843	0.27	0.126	1.07984348370984e-97	Cold	MRPL34
LAGE3	3.22157095896445e-102	0.423494430764866	0.365	0.223	1.17912718669058e-97	Cold	LAGE3
LSM10	3.57540901333193e-102	0.287599995847096	0.263	0.125	1.30863545296962e-97	Cold	LSM10
DNPH1	4.16687882346599e-102	0.384221742966955	0.32	0.143	1.52511931817679e-97	Cold	DNPH1
ZMAT2	5.59536152097969e-102	0.46655120055833	0.441	0.285	2.04795827029377e-97	Cold	ZMAT2
GINM1	6.33030017185612e-102	0.27691710316428	0.278	0.153	2.31695316590106e-97	Cold	GINM1
LINC01315	7.2440440069825e-102	0.475640467108427	0.394	0.179	2.65139254699566e-97	Cold	LINC01315
LLPH	9.96215813832237e-102	0.361270283933769	0.329	0.186	3.64624950020737e-97	Cold	LLPH
DSP	1.02238158239839e-101	0.289095284071401	0.301	0.216	3.74201882973634e-97	Cold	DSP
RAB4A	1.47058256257975e-101	0.377361812969589	0.356	0.178	5.38247923729816e-97	Cold	RAB4A
LPL	1.60348991297614e-101	0.368220730495281	0.24	0.136	5.86893343048398e-97	Cold	LPL
RRAD	2.05259712381378e-101	0.411228035107759	0.322	0.189	7.51271073287083e-97	Cold	RRAD
PLP2	2.84105633879808e-101	0.300167111052856	0.339	0.197	1.03985503056348e-96	Cold	PLP2
CD164	6.53935371797082e-101	0.295840782995689	0.361	0.281	2.3934688543145e-96	Cold	CD164
FRG1	7.04877483882407e-101	0.410664177297667	0.424	0.274	2.579922078758e-96	Cold	FRG1
BIRC5	1.77317599133727e-100	0.521759954109572	0.166	0.061	6.49000144589355e-96	Cold	BIRC5
UFC1	3.63960848774269e-100	0.43542162744263	0.466	0.278	1.3321331025987e-95	Cold	UFC1
C14orf119	4.30858427737694e-100	0.317596247142387	0.27	0.132	1.57698493136274e-95	Cold	C14orf119
HDDC2	1.14778469747945e-99	0.281156222777725	0.359	0.215	4.20100677124453e-95	Cold	HDDC2
ACP1	1.69215120046359e-99	0.390286989840064	0.399	0.227	6.19344260881677e-95	Cold	ACP1
DIAPH3	2.83329137124717e-99	0.347962383803425	0.377	0.187	1.03701297479018e-94	Cold	DIAPH3
SNRPD3	4.06147211810295e-99	0.324278274805928	0.434	0.262	1.48653940994686e-94	Cold	SNRPD3
NDUFS7	4.64941444815065e-99	0.311690446668311	0.34	0.188	1.70173218216762e-94	Cold	NDUFS7
FUCA2	5.46993563644144e-99	0.281759178099049	0.238	0.115	2.00205114229393e-94	Cold	FUCA2
IRF9	7.34419329759376e-99	0.300614016094765	0.321	0.15	2.68804818885229e-94	Cold	IRF9
RRAS	9.11158184126002e-99	0.412325310953465	0.349	0.166	3.33493006971958e-94	Cold	RRAS
RPP38	1.03300678559622e-98	0.277342565318298	0.204	0.077	3.78090813596072e-94	Cold	RPP38
FAAP20	3.52664893583225e-98	0.336923117222488	0.354	0.187	1.29078877700396e-93	Cold	FAAP20
PLIN2	6.10707633912531e-98	0.33697123523336	0.292	0.119	2.23525101088325e-93	Cold	PLIN2
STARD4-AS1	6.53827168878572e-98	0.770688911830711	0.319	0.109	2.39307282081246e-93	Cold	STARD4-AS1
MRPL19	7.14294715229969e-98	0.365993077785157	0.308	0.146	2.61439008721321e-93	Cold	MRPL19
MTLN	1.42640595326997e-97	0.274701780310589	0.248	0.114	5.22078842956342e-93	Cold	MTLN
IAH1	1.91550498711897e-97	0.314089851041254	0.363	0.201	7.01093980335412e-93	Cold	IAH1
HACD1	2.96765152692057e-97	0.358601792411263	0.246	0.105	1.0861901353682e-92	Cold	HACD1
MAP2K2	3.81428589602151e-97	0.282150584668505	0.453	0.301	1.39606678080283e-92	Cold	MAP2K2
DOK1	3.89764741532218e-97	0.422151503800666	0.38	0.165	1.42657793048207e-92	Cold	DOK1
DENND10	4.44934491644914e-97	0.31490026626614	0.265	0.123	1.62850473286955e-92	Cold	DENND10
RDH14	5.09527632193552e-97	0.267175187799549	0.289	0.152	1.86492208659162e-92	Cold	RDH14
ADGRF5	8.00481192067656e-97	0.346828791610324	0.399	0.236	2.92984121108683e-92	Cold	ADGRF5
ZNHIT3	8.672306350625e-97	0.321525367637912	0.274	0.136	3.17415084739226e-92	Cold	ZNHIT3
SET	1.63299072423047e-96	0.521091407164056	0.66	0.558	5.97690934975593e-92	Cold	SET
SNRNP27	1.71031983583206e-96	0.43646685344512	0.385	0.198	6.25994163112893e-92	Cold	SNRNP27
PKIA	2.83569696766831e-96	0.347779873315718	0.25	0.101	1.03789344713628e-91	Cold	PKIA
COMT	6.56532823991451e-96	0.29163721911202	0.372	0.217	2.40297578909111e-91	Cold	COMT
NUCB2	7.30424821448322e-96	0.383436404610415	0.249	0.093	2.673427888983e-91	Cold	NUCB2
MRPL18	9.79376543624156e-96	0.297703731662333	0.331	0.215	3.58461608731877e-91	Cold	MRPL18
QPCT	1.45221614305325e-95	0.324150829861403	0.199	0.091	5.3152563051892e-91	Cold	QPCT
HES4	1.56618129352339e-95	0.563770814528259	0.596	0.41	5.73238015242495e-91	Cold	HES4
LSM1	3.16736491133018e-95	0.250917894873766	0.268	0.137	1.15928723119596e-90	Cold	LSM1
ADPRHL2	3.30999064198417e-95	0.277985298753443	0.272	0.14	1.21148967487263e-90	Cold	ADPRHL2
IGBP1	4.8762476070262e-95	0.437165475315744	0.388	0.209	1.78475538664766e-90	Cold	IGBP1
MRPS16	5.24307181586831e-95	0.337265448632057	0.365	0.221	1.91901671532596e-90	Cold	MRPS16
PRMT2	5.30901189389655e-95	0.369671329341688	0.501	0.311	1.94315144328508e-90	Cold	PRMT2
MRPL32	6.15996145131991e-95	0.356768740012007	0.346	0.19	2.2546074907976e-90	Cold	MRPL32
COA5	6.8177736786217e-95	0.282126859038147	0.247	0.113	2.49537334411233e-90	Cold	COA5
DEGS1	6.82235131428004e-95	0.325570401738548	0.312	0.175	2.49704880453964e-90	Cold	DEGS1
CRYM	2.01081584659802e-94	0.286079195042998	0.15	0.037	7.35978708013342e-90	Cold	CRYM
SAC3D1	2.02564115852943e-94	0.313762445072868	0.216	0.096	7.41404920433356e-90	Cold	SAC3D1
ECI1	2.06022850658363e-94	0.269673042078292	0.258	0.136	7.54064235694675e-90	Cold	ECI1
EIF2AK1	2.29578024141419e-94	0.394312305675116	0.374	0.186	8.40278526160008e-90	Cold	EIF2AK1
POLR2G	5.64826160542918e-94	0.281920519221569	0.281	0.156	2.06732023020313e-89	Cold	POLR2G
RPA2	6.3447584022508e-94	0.47614682167275	0.327	0.144	2.32224502280782e-89	Cold	RPA2
TRIM67	7.94931916762642e-94	0.526450503208714	0.743	0.525	2.90953030854295e-89	Cold	TRIM67
FAIM	8.40871588685893e-94	0.323493622636345	0.227	0.083	3.07767410174924e-89	Cold	FAIM
GMNN	1.06013160106584e-93	0.341335253068987	0.23	0.112	3.88018767306109e-89	Cold	GMNN
PLGRKT	1.40299028846342e-93	0.26085461640134	0.223	0.1	5.13508475480498e-89	Cold	PLGRKT
NBN	2.08146031217182e-93	0.334215855607574	0.257	0.109	7.61835288858008e-89	Cold	NBN
EIF1AX	5.63022762173124e-93	0.4154404088436	0.556	0.408	2.06071961182985e-88	Cold	EIF1AX
CAMTA1	7.38231847332431e-93	0.454541528110637	0.438	0.269	2.70200238442143e-88	Cold	CAMTA1
C1D	1.17821714283246e-92	0.347017171813776	0.324	0.171	4.31239256448109e-88	Cold	C1D
PRDX3	1.22907990512284e-92	0.306727916704542	0.357	0.191	4.4985553607401e-88	Cold	PRDX3
PAK1	2.09464797549984e-92	0.369075267104259	0.423	0.24	7.66662105512695e-88	Cold	PAK1
KIF1BP	3.34217418193302e-92	0.319235158927663	0.293	0.147	1.22326917232931e-87	Cold	KIF1BP
CKS1B	3.48839830607886e-92	0.476609364471572	0.375	0.203	1.27678866400793e-87	Cold	CKS1B
EAPP	3.53427780028243e-92	0.328717409198532	0.353	0.201	1.29358101768137e-87	Cold	EAPP
PDIA6	4.00039525679315e-92	0.365590953110265	0.475	0.345	1.46418466793886e-87	Cold	PDIA6
C9orf16	5.69419680374476e-92	0.34131973785467	0.349	0.193	2.08413297213862e-87	Cold	C9orf16
GP1BB	5.87508415369641e-92	0.361431578951392	0.433	0.276	2.15033955109442e-87	Cold	GP1BB
LZIC	2.06672480667432e-91	0.363903000387466	0.333	0.16	7.56441946490869e-87	Cold	LZIC
VPS26A	2.61029951398808e-91	0.385718107326586	0.36	0.184	9.55395725114779e-87	Cold	VPS26A
COMMD7	3.31860801864364e-91	0.293726187036429	0.338	0.173	1.21464372090376e-86	Cold	COMMD7
SF3B6	5.05984392016092e-91	0.392502768775573	0.518	0.419	1.8519534732181e-86	Cold	SF3B6
TUSC3	7.54424324597359e-91	0.457879627034131	0.442	0.255	2.76126847045879e-86	Cold	TUSC3
HNRNPA1	8.52771857727046e-91	0.403887569400208	0.745	0.629	3.12123027646676e-86	Cold	HNRNPA1
UNC119	9.62391970850155e-91	0.286154030085461	0.279	0.171	3.52245085250865e-86	Cold	UNC119
MDH2	9.62544086428921e-91	0.256259084543594	0.403	0.244	3.52300761073849e-86	Cold	MDH2
FNBP1L	1.42597162158038e-90	0.536786086395236	0.515	0.327	5.21919873214636e-86	Cold	FNBP1L
NIFK	1.63880093187789e-90	0.3398218985023	0.327	0.162	5.99817529076628e-86	Cold	NIFK
EIF2AK4	2.74650487941937e-90	0.350496067145001	0.379	0.208	1.00524825091629e-85	Cold	EIF2AK4
SMIM7	3.21068830704243e-90	0.339237953904098	0.349	0.186	1.1751440272606e-85	Cold	SMIM7
HADHA	3.29731726748666e-90	0.481880982445255	0.51	0.319	1.20685109307279e-85	Cold	HADHA
LAPTM4A	3.41704827814024e-90	0.446823345082489	0.613	0.477	1.25067384028211e-85	Cold	LAPTM4A
GUSB	3.81288958545217e-90	0.269767656492556	0.311	0.172	1.39555571717135e-85	Cold	GUSB
HIST1H3B	4.13259172452953e-90	0.514217749564573	0.146	0.024	1.51256989709505e-85	Cold	HIST1H3B
IFI30	4.49079796049399e-90	0.27354498880427	0.144	0.05	1.6436769615204e-85	Cold	IFI30
PSMD14	7.39579769900933e-90	0.452217209074473	0.432	0.273	2.7069359158144e-85	Cold	PSMD14
POP7	7.91369036665043e-90	0.323211350710772	0.32	0.17	2.89648981109772e-85	Cold	POP7
GRHPR	1.05591970724035e-89	0.380361112124807	0.43	0.266	3.86477172047042e-85	Cold	GRHPR
RAC1	1.13931672504058e-89	0.3402077784091	0.633	0.569	4.17001314532103e-85	Cold	RAC1
QDPR	1.22646627646075e-89	0.256151671330355	0.231	0.113	4.48898921847398e-85	Cold	QDPR
HMGB3	1.89307578617557e-89	0.534893839723425	0.402	0.213	6.92884668498121e-85	Cold	HMGB3
MRPS35	1.91828950252566e-89	0.30812587705864	0.279	0.134	7.02113140819415e-85	Cold	MRPS35
ABCF1	3.17315206485245e-89	0.496183101175308	0.488	0.303	1.16140538725665e-84	Cold	ABCF1
HOPX	1.45387563751666e-88	0.321788234292459	0.239	0.137	5.32133022087473e-84	Cold	HOPX
MRPS10	1.52982365344839e-88	0.277586014495726	0.273	0.125	5.59930755398645e-84	Cold	MRPS10
RALBP1	1.58378038462839e-88	0.393568387754377	0.503	0.484	5.79679458577838e-84	Cold	RALBP1
FAM3C	1.59444988279526e-88	0.395657923465123	0.363	0.205	5.83584601601893e-84	Cold	FAM3C
ECHDC1	2.11349894424699e-88	0.322437507063383	0.277	0.137	7.7356174858384e-84	Cold	ECHDC1
LSM5	3.06990759054166e-88	0.485242624905465	0.441	0.278	1.12361687721415e-83	Cold	LSM5
CTSV	3.69316815453753e-88	0.331530603760531	0.149	0.04	1.35173647624228e-83	Cold	CTSV
STAU1	5.31402640645241e-88	0.437518756358021	0.386	0.2	1.94498680502565e-83	Cold	STAU1
LAP3	8.3330350091608e-88	0.324055684954285	0.291	0.166	3.04997414370294e-83	Cold	LAP3
RPF1	1.09548090388402e-87	0.379399939247666	0.315	0.163	4.0095696563059e-83	Cold	RPF1
MT-ATP6	1.24965168463264e-87	0.277724969836513	0.993	0.996	4.57385013092392e-83	Cold	MT-ATP6
NDRG2	1.57097108010059e-87	0.301882559599848	0.234	0.084	5.74991125027617e-83	Cold	NDRG2
DDX1	1.7933049560044e-87	0.433733430245896	0.438	0.274	6.56367546947169e-83	Cold	DDX1
DERL2	1.99073113563918e-87	0.363352368053871	0.32	0.178	7.28627502955297e-83	Cold	DERL2
PRDX2	2.48106545213318e-87	0.269994389641535	0.564	0.482	9.08094766135265e-83	Cold	PRDX2
IFNAR1	2.98176219239165e-87	0.379148667796192	0.355	0.186	1.09135478003727e-82	Cold	IFNAR1
RCAN3	2.99802927991911e-87	0.37087821998164	0.29	0.114	1.09730869674319e-82	Cold	RCAN3
NIPSNAP2	3.97299179511762e-87	0.299210839765242	0.348	0.187	1.454154726931e-82	Cold	NIPSNAP2
PIK3R3	5.36414071444552e-87	0.313959799755299	0.29	0.154	1.96332914289421e-82	Cold	PIK3R3
ANXA7	8.89404831072098e-87	0.281703218770328	0.325	0.19	3.25531062220698e-82	Cold	ANXA7
ITGB1BP1	1.24530184316906e-86	0.322807782872499	0.352	0.194	4.55792927618307e-82	Cold	ITGB1BP1
MTX2	2.53929163259883e-86	0.355828402783396	0.312	0.155	9.29406130447497e-82	Cold	MTX2
NFE2L1	2.70758985359143e-86	0.414000397303185	0.514	0.372	9.91004962313001e-82	Cold	NFE2L1
CDK4	2.77677126173312e-86	0.326188499564051	0.338	0.181	1.01632604950694e-81	Cold	CDK4
CHPT1	2.82502082995248e-86	0.330224254165172	0.243	0.129	1.03398587397091e-81	Cold	CHPT1
LSM8	3.62047687802486e-86	0.461007715902163	0.423	0.234	1.32513074212588e-81	Cold	LSM8
FAM171B	4.75887157282791e-86	0.35780906648329	0.335	0.169	1.74179458437074e-81	Cold	FAM171B
PSME2	1.17632110144435e-85	0.294813258892826	0.386	0.303	4.30545286339645e-81	Cold	PSME2
DPY30	1.37506686070983e-85	0.373654215414652	0.381	0.26	5.03288221688406e-81	Cold	DPY30
PRKAR2A	1.74391953978135e-85	0.300498393988076	0.349	0.204	6.38291990755372e-81	Cold	PRKAR2A
SDHC	2.56851856806709e-85	0.326076752490092	0.379	0.219	9.40103481098236e-81	Cold	SDHC
NPNT	2.76005601516662e-85	0.305487083607906	0.221	0.104	1.01020810211113e-80	Cold	NPNT
DDX39A	3.30719805561165e-85	0.305140054491895	0.39	0.246	1.21046756033442e-80	Cold	DDX39A
MTHFD2L	5.1358248464292e-85	0.254356308532577	0.233	0.115	1.87976325204155e-80	Cold	MTHFD2L
RPL13A	5.44021719943493e-85	0.539439568847405	0.939	0.869	1.99117389716518e-80	Cold	RPL13A
GHITM	5.6243172674719e-85	0.360575141907436	0.415	0.27	2.05855636306739e-80	Cold	GHITM
MED21	6.05600952324657e-85	0.345031577855466	0.301	0.152	2.21656004560348e-80	Cold	MED21
DOK2	8.20827901464775e-85	0.262593113201681	0.263	0.121	3.00431220215122e-80	Cold	DOK2
ITGAE	8.609862190496e-85	0.299280050635209	0.243	0.105	3.15129566034344e-80	Cold	ITGAE
CDK1	9.78856508059735e-85	0.500202300701702	0.151	0.05	3.58271270514944e-80	Cold	CDK1
MRFAP1L1	1.08661645184403e-84	0.510648444033438	0.382	0.182	3.97712487539435e-80	Cold	MRFAP1L1
TEN1	1.30238510503359e-84	0.253621527957775	0.209	0.089	4.76685972293343e-80	Cold	TEN1
PPP1R7	1.5212321424144e-84	0.300113316677153	0.278	0.177	5.56786176445094e-80	Cold	PPP1R7
EMC4	1.65496822603377e-84	0.362898950983812	0.389	0.219	6.0573492041062e-80	Cold	EMC4
APEX1	1.68837421435777e-84	0.365558338811747	0.447	0.28	6.17961846197086e-80	Cold	APEX1
MRPL46	1.98566680460259e-84	0.254821953126012	0.232	0.11	7.26773907152594e-80	Cold	MRPL46
HYAL2	2.08564269034432e-84	0.324171609074025	0.257	0.111	7.63366081092926e-80	Cold	HYAL2
DGUOK	2.56496595616171e-84	0.264767159574433	0.343	0.188	9.38803189614747e-80	Cold	DGUOK
CFAP97	3.21020854644522e-84	0.38089902797291	0.306	0.148	1.17496843008442e-79	Cold	CFAP97
ANAPC13	4.07415290360916e-84	0.312904115790141	0.313	0.178	1.49118070424999e-79	Cold	ANAPC13
POLE4	4.55206770862208e-84	0.327141492606828	0.263	0.121	1.66610230203277e-79	Cold	POLE4
MRPL22	5.26498472454753e-84	0.292784732080231	0.348	0.203	1.92703705903164e-79	Cold	MRPL22
TMEM167A	6.04326895691348e-84	0.311360534846931	0.368	0.239	2.2118968709199e-79	Cold	TMEM167A
JAGN1	9.59283496509216e-84	0.268588746191011	0.266	0.133	3.51107352557338e-79	Cold	JAGN1
TMEM230	1.11503989342917e-83	0.282986422133752	0.313	0.163	4.08115751394011e-79	Cold	TMEM230
SAMD1	1.33767735098683e-83	0.30946784085436	0.308	0.17	4.8960328723469e-79	Cold	SAMD1
STRAP	2.22652965383726e-83	0.270126537889933	0.412	0.256	8.14932118600977e-79	Cold	STRAP
MYLK	2.51843215530542e-83	0.403115930716381	0.329	0.248	9.21771353163338e-79	Cold	MYLK
GPN3	5.87444832956576e-83	0.262951397748835	0.247	0.117	2.15010683310436e-78	Cold	GPN3
EIPR1	7.00397766349256e-83	0.286337532588685	0.248	0.116	2.56352586461491e-78	Cold	EIPR1
DTD1	1.000542195412e-82	0.279571537151744	0.269	0.139	3.66208448942748e-78	Cold	DTD1
CAP2	1.07194902746658e-82	0.305126323261599	0.234	0.091	3.92344063543044e-78	Cold	CAP2
UBAC1	1.19252089213658e-82	0.263594137487571	0.31	0.173	4.36474571730911e-78	Cold	UBAC1
GABARAP	1.57970258612246e-82	0.341424403710036	0.628	0.552	5.78186943546683e-78	Cold	GABARAP
NR2F2	1.81520961190497e-82	0.417401584407008	0.588	0.436	6.64384870053339e-78	Cold	NR2F2
NUDT2	1.99771047745158e-82	0.280254809422633	0.253	0.117	7.31182011852052e-78	Cold	NUDT2
MICU1	4.24180773348595e-82	0.306363669069246	0.324	0.179	1.55254404853319e-77	Cold	MICU1
HSDL2	5.32653376631536e-82	0.299546189345811	0.228	0.098	1.94956462380908e-77	Cold	HSDL2
C1orf131	6.18472138878581e-82	0.334540941326488	0.247	0.101	2.26366987550949e-77	Cold	C1orf131
SH3BGRL3	6.26656826324035e-82	0.386475273005419	0.354	0.197	2.2936266500286e-77	Cold	SH3BGRL3
PIGS	7.19240090647486e-82	0.288691293413311	0.297	0.165	2.63249065577886e-77	Cold	PIGS
GLOD4	7.85336439243978e-82	0.287725320464226	0.365	0.213	2.87440990127688e-77	Cold	GLOD4
PSMG3	9.37989019312382e-82	0.280339417577203	0.284	0.143	3.43313360958525e-77	Cold	PSMG3
TSFM	9.40067290953758e-82	0.261873247898809	0.237	0.119	3.44074029161985e-77	Cold	TSFM
H2AFV	1.30451304974666e-81	0.431086659581142	0.513	0.359	4.77464821337775e-77	Cold	H2AFV
CHMP3	1.32776358636442e-81	0.41101195613988	0.437	0.293	4.85974750245243e-77	Cold	CHMP3
PEX2	1.49002723632843e-81	0.255387756694663	0.261	0.131	5.45364868768569e-77	Cold	PEX2
TXNDC12	2.08258946919565e-81	0.260749849764841	0.212	0.098	7.62248571620298e-77	Cold	TXNDC12
AC010642.2	2.09225638541163e-81	0.321743099950821	0.285	0.139	7.65786759624511e-77	Cold	AC010642.2
VPS29	2.73209684669317e-81	0.337667747278563	0.41	0.292	9.99974766858165e-77	Cold	VPS29
PBDC1	3.50911135239612e-81	0.297375474049758	0.262	0.138	1.2843698460905e-76	Cold	PBDC1
GRID2	5.32450041087098e-81	0.444707117112024	0.489	0.273	1.94882039538289e-76	Cold	GRID2
PA2G4	6.87034264228531e-81	0.387807455110802	0.485	0.357	2.51461411050285e-76	Cold	PA2G4
ABRACL	7.18666298191609e-81	0.267238033877689	0.219	0.117	2.63039051801111e-76	Cold	ABRACL
CCDC12	7.48720270329777e-81	0.2579597424989	0.339	0.201	2.74039106143402e-76	Cold	CCDC12
PLEKHA3	9.19977347643276e-81	0.392004090148781	0.356	0.168	3.36720909010915e-76	Cold	PLEKHA3
SNAP29	3.84449973322254e-80	0.324884628730004	0.289	0.143	1.40712534735678e-75	Cold	SNAP29
YEATS4	3.84939022179184e-80	0.26750231994163	0.209	0.096	1.40891531507803e-75	Cold	YEATS4
CDH2	3.95166832491689e-80	0.379704349826823	0.27	0.116	1.44635012360283e-75	Cold	CDH2
STX19	5.32364672223413e-80	0.262949583532576	0.155	0.057	1.94850793680492e-75	Cold	STX19
HCFC1R1	6.1279263868753e-80	0.267774431177138	0.271	0.165	2.24288233686023e-75	Cold	HCFC1R1
PIGF	6.74787885999509e-80	0.309646493075658	0.264	0.131	2.4697911415468e-75	Cold	PIGF
RPN1	9.67243766394533e-80	0.359584008477287	0.458	0.311	3.54020890938063e-75	Cold	RPN1
HMGB2	1.33481491098702e-79	0.49498372369295	0.505	0.353	4.8855560557036e-75	Cold	HMGB2
FMC1	1.36241242301957e-79	0.330052184071946	0.349	0.234	4.98656570949393e-75	Cold	FMC1
STARD7	1.38898194934128e-79	0.414620442927666	0.437	0.276	5.08381283278401e-75	Cold	STARD7
UBE2V2	2.22522492057859e-79	0.352034376652738	0.476	0.33	8.1445457318097e-75	Cold	UBE2V2
PTTG1	2.29310323844985e-79	0.38207359642639	0.204	0.121	8.39298716305029e-75	Cold	PTTG1
ITPA	2.49437463697901e-79	0.316752488342874	0.325	0.172	9.12966060880686e-75	Cold	ITPA
MRPS18B	2.55265829175653e-79	0.368976749141372	0.312	0.147	9.34298461365808e-75	Cold	MRPS18B
DEK	2.64562165518268e-79	0.675844051001214	0.65	0.513	9.68323982013414e-75	Cold	DEK
MRPS17	3.66442069867751e-79	0.26417325448624	0.258	0.138	1.34121461992296e-74	Cold	MRPS17
MAT2B	5.79117897184829e-79	0.257342834934935	0.212	0.125	2.11962941548619e-74	Cold	MAT2B
CEBPZOS	7.88700382565588e-79	0.354490335590997	0.274	0.13	2.88672227022831e-74	Cold	CEBPZOS
MTPN	9.97275427729914e-79	0.386808293959239	0.501	0.368	3.65012779303426e-74	Cold	MTPN
MPZL1	1.24409427746957e-78	0.419366265726458	0.404	0.205	4.55350946496639e-74	Cold	MPZL1
IARS2	1.6944808834284e-78	0.367947562060339	0.361	0.192	6.20196948143627e-74	Cold	IARS2
GTF2I	3.02418836581819e-78	0.344006226851679	0.726	0.6	1.10688318377312e-73	Cold	GTF2I
HIKESHI	5.1420006634255e-78	0.262770247432084	0.293	0.192	1.88202366282037e-73	Cold	HIKESHI
SLBP	5.57390651158508e-78	0.320577169197216	0.304	0.177	2.04010552230525e-73	Cold	SLBP
ATAD2	6.03011551244366e-78	0.416226802728651	0.343	0.193	2.2070825787095e-73	Cold	ATAD2
LARP7	7.97238758720547e-78	0.439355394771803	0.44	0.303	2.91797358079307e-73	Cold	LARP7
DHCR24	1.4473506735551e-77	0.269265780526555	0.203	0.104	5.297448200279e-73	Cold	DHCR24
ZNF189	1.53290284992054e-77	0.503701480756323	0.434	0.224	5.61057772099418e-73	Cold	ZNF189
ARL6IP1	1.58768645605867e-77	0.285213781189343	0.403	0.31	5.81109119782033e-73	Cold	ARL6IP1
TAF11	1.8976433209821e-77	0.27409165017747	0.307	0.165	6.94556431912659e-73	Cold	TAF11
VTA1	3.2828638515614e-77	0.298286632975468	0.231	0.117	1.20156099830999e-72	Cold	VTA1
RO60	3.53435536654903e-77	0.610954693979858	0.47	0.263	1.29360940771061e-72	Cold	RO60
CEMIP2	5.26677465504074e-77	0.297715583131362	0.545	0.409	1.92769219149146e-72	Cold	CEMIP2
AP1M2	6.59770306976282e-77	0.262417669392384	0.217	0.089	2.41482530056389e-72	Cold	AP1M2
MEAF6	8.14351532453709e-77	0.315304342412204	0.404	0.249	2.98060804393382e-72	Cold	MEAF6
EMC3	1.45490118598665e-76	0.324207911538789	0.369	0.229	5.32508383082975e-72	Cold	EMC3
TBC1D1	1.46806473709999e-76	0.309631109719169	0.296	0.125	5.37326374425967e-72	Cold	TBC1D1
AHCY	1.68172802384571e-76	0.273993606331702	0.245	0.122	6.1552927400777e-72	Cold	AHCY
CCT3	1.88870367756555e-76	0.36277846755248	0.548	0.397	6.91284433025766e-72	Cold	CCT3
TRAM1	2.05062969480767e-76	0.290204197631665	0.396	0.275	7.50550974596555e-72	Cold	TRAM1
PDGFA	2.28091881498468e-76	0.259915734150556	0.43	0.259	8.34839095472544e-72	Cold	PDGFA
SMARCB1	2.72152071522791e-76	0.258927276825107	0.37	0.214	9.96103796980568e-72	Cold	SMARCB1
APPBP2	3.01097056598814e-76	0.31944970889155	0.481	0.364	1.10204533685732e-71	Cold	APPBP2
GINS2	7.98087342121186e-76	0.310486706695131	0.2	0.081	2.92107948089775e-71	Cold	GINS2
YIPF3	8.68478250098092e-76	0.269599957650626	0.395	0.244	3.17871724318403e-71	Cold	YIPF3
CKAP2	9.93969118108677e-76	0.313195468601212	0.216	0.089	3.63802636918957e-71	Cold	CKAP2
HPF1	9.9953278965773e-76	0.382780213656317	0.331	0.187	3.65838996342626e-71	Cold	HPF1
F2R	1.58224589403426e-75	0.536137837241374	0.453	0.237	5.7911781967548e-71	Cold	F2R
BCAS2	2.24332913112516e-75	0.289665188660346	0.354	0.21	8.21080895283121e-71	Cold	BCAS2
VDAC3	2.38332945242614e-75	0.317936085257285	0.416	0.285	8.72322412882491e-71	Cold	VDAC3
NCBP2	2.75631496421669e-75	0.282301751353223	0.392	0.253	1.00883884005295e-70	Cold	NCBP2
TK1	3.10174732393697e-75	0.330752606568936	0.127	0.045	1.13527053803417e-70	Cold	TK1
MRPS24	4.20699936927576e-75	0.398865271286635	0.474	0.347	1.53980383914862e-70	Cold	MRPS24
NDUFA9	7.04033547994986e-75	0.267435433436563	0.286	0.148	2.57683318901645e-70	Cold	NDUFA9
TIMM13	7.60670013302953e-75	0.290731316071639	0.459	0.34	2.78412831569014e-70	Cold	TIMM13
TPX2	9.28026567667663e-75	0.476443840305608	0.185	0.077	3.39667004032041e-70	Cold	TPX2
SNRPB2	1.74038252378984e-74	0.377946685819449	0.465	0.327	6.3699740753232e-70	Cold	SNRPB2
EBAG9	5.81315674889033e-74	0.281842761742477	0.23	0.114	2.12767350166135e-69	Cold	EBAG9
SDF2	1.00599227992013e-73	0.271919282626973	0.316	0.171	3.68203234373565e-69	Cold	SDF2
USP16	1.3998621363947e-73	0.263624289560695	0.428	0.334	5.12363540541824e-69	Cold	USP16
FAM124A	1.54441376809782e-73	0.263371865201863	0.218	0.095	5.65270883261484e-69	Cold	FAM124A
CCNG2	1.98579833154264e-73	0.488592676374877	0.454	0.256	7.26822047327922e-69	Cold	CCNG2
TMEM11	3.08426139628993e-73	0.270318544906951	0.249	0.121	1.12887051365608e-68	Cold	TMEM11
CPNE3	3.37426286661587e-73	0.334046472990019	0.417	0.245	1.23501395181007e-68	Cold	CPNE3
CPT1A	3.59694492215459e-73	0.277462951627231	0.267	0.149	1.3165178109578e-68	Cold	CPT1A
EBNA1BP2	3.87615942438888e-73	0.277933571683286	0.344	0.201	1.41871311092057e-68	Cold	EBNA1BP2
IFIT3	7.76957206925642e-73	0.264793822082051	0.13	0.046	2.84374107306854e-68	Cold	IFIT3
CCDC107	8.6440023396435e-73	0.376081045309858	0.376	0.194	3.16379129633292e-68	Cold	CCDC107
ARL5A	8.73010979142582e-73	0.31252627497354	0.374	0.222	3.19530748475977e-68	Cold	ARL5A
TUBB2A	1.01395633252645e-72	0.376763679553199	0.661	0.529	3.71118157268008e-68	Cold	TUBB2A
BRI3	1.15986862880629e-72	0.363360617061346	0.589	0.509	4.24523516829389e-68	Cold	BRI3
TPGS2	1.20999449572287e-72	0.274529875813906	0.311	0.172	4.42870085379526e-68	Cold	TPGS2
TMEM50B	1.78261104746444e-72	0.257195632454246	0.265	0.145	6.52453469482458e-68	Cold	TMEM50B
BMP7	2.62696327564183e-72	0.400815700700959	0.432	0.259	9.61494828517668e-68	Cold	BMP7
CENPF	2.74076606616961e-72	0.660176261321399	0.337	0.161	1.00314778787874e-67	Cold	CENPF
DCTN2	4.19394094537168e-72	0.34405766257586	0.394	0.239	1.53502432541549e-67	Cold	DCTN2
CCDC186	5.14785678281147e-72	0.281810683308251	0.296	0.198	1.88416706107683e-67	Cold	CCDC186
PJA2	8.00857970510352e-72	0.328896785003226	0.472	0.317	2.93122025786494e-67	Cold	PJA2
SEM1	1.47886571779248e-71	0.357840537684772	0.599	0.503	5.41279641369226e-67	Cold	SEM1
RTN3	2.50641066926317e-71	0.264002348003795	0.39	0.267	9.17371369057012e-67	Cold	RTN3
BCL7A	2.90205089996567e-71	0.299088378384895	0.28	0.128	1.06217964989644e-66	Cold	BCL7A
TSR2	3.4748348132878e-71	0.303082903031578	0.277	0.137	1.27182429001147e-66	Cold	TSR2
PPP2R2A	4.31388210463758e-71	0.47871677070807	0.663	0.523	1.5789239891184e-66	Cold	PPP2R2A
MRPL14	5.67656185159005e-71	0.418518397812481	0.458	0.327	2.07767840330048e-66	Cold	MRPL14
NFIB	6.22703154804724e-71	0.257136453381699	0.327	0.178	2.27915581690077e-66	Cold	NFIB
CCDC137	7.50925866699909e-71	0.287480796642422	0.257	0.122	2.74846376470834e-66	Cold	CCDC137
NUSAP1	1.22274310136683e-70	0.659574978931067	0.242	0.104	4.47536202531275e-66	Cold	NUSAP1
NCOA4	1.50711991171841e-70	0.275508933929732	0.268	0.141	5.51620958888054e-66	Cold	NCOA4
MRPL42	1.88532644116396e-70	0.326093958628075	0.367	0.192	6.9004833073042e-66	Cold	MRPL42
CAPG	2.18678852002838e-70	0.323761489774194	0.338	0.168	8.00386466215588e-66	Cold	CAPG
WDR41	3.82237029004031e-70	0.259127370136219	0.281	0.145	1.39902574985766e-65	Cold	WDR41
VPS26B	3.89067565691098e-70	0.258362474101676	0.236	0.135	1.42402619718599e-65	Cold	VPS26B
TSPAN6	4.42834880416622e-70	0.28940074190319	0.328	0.181	1.62081994581288e-65	Cold	TSPAN6
CYP2S1	4.44977499473653e-70	0.277845851266757	0.381	0.295	1.62866214582352e-65	Cold	CYP2S1
A1BG	5.70805765726076e-70	0.26075939412602	0.236	0.124	2.08920618313401e-65	Cold	A1BG
FBXO9	6.52206403013316e-70	0.286911319837858	0.364	0.209	2.38714065566904e-65	Cold	FBXO9
THUMPD3	6.73024353606723e-70	0.309507548094063	0.25	0.105	2.46333643663597e-65	Cold	THUMPD3
HIST1H1E	1.13570080292659e-69	0.498807472923336	0.227	0.068	4.15677850879161e-65	Cold	HIST1H1E
STOML2	1.53927598352564e-69	0.256058381722274	0.373	0.236	5.63390402730221e-65	Cold	STOML2
WSB2	2.01211144414705e-69	0.327517952444464	0.437	0.263	7.36452909672261e-65	Cold	WSB2
IGF1	3.43450728753205e-69	0.357205890104241	0.291	0.197	1.2570640123096e-64	Cold	IGF1
COA8	5.31186899076065e-69	0.273734065337118	0.302	0.164	1.94419716930831e-64	Cold	COA8
KLHL23	5.43106026816738e-69	0.691589138102233	0.579	0.326	1.98782236875194e-64	Cold	KLHL23
AC008771.1	1.76381425240218e-68	0.272822169992031	0.237	0.11	6.4557365452172e-64	Cold	AC008771.1
TUBB	2.28760956649121e-68	0.859042442621076	0.881	0.739	8.37287977431447e-64	Cold	TUBB
PBK	2.3132184125917e-68	0.32365538716922	0.103	0.032	8.46661071192687e-64	Cold	PBK
TMEM9	2.80541335637958e-68	0.323300532686516	0.388	0.231	1.02680934256849e-63	Cold	TMEM9
PPP2R1A	6.08508045674978e-68	0.334553544030409	0.447	0.284	2.22720029797499e-63	Cold	PPP2R1A
SPATS2L	8.98773699587567e-68	0.351027184946859	0.34	0.159	3.28960161786046e-63	Cold	SPATS2L
KDR	9.61337584401043e-68	0.396844104517274	0.341	0.171	3.51859169266626e-63	Cold	KDR
FAM136A	2.03398502102831e-67	0.290717208632696	0.302	0.149	7.44458857546571e-63	Cold	FAM136A
CALD1	2.75554796316113e-67	0.327694253156506	0.674	0.642	1.0085581099966e-62	Cold	CALD1
FEZ2	3.22082808729681e-67	0.290952900699044	0.352	0.19	1.17885528823151e-62	Cold	FEZ2
PDK2	4.95167385123807e-67	0.290020548359563	0.361	0.203	1.81236214629165e-62	Cold	PDK2
SEPTIN2	6.73350711932215e-67	0.417222090368518	0.601	0.442	2.4645309407431e-62	Cold	SEPTIN2
EIF1B	1.1361237720748e-66	0.31919874628516	0.473	0.302	4.15832661817098e-62	Cold	EIF1B
PRUNE2	1.73258035363362e-66	0.254866455005537	0.317	0.17	6.34141735233441e-62	Cold	PRUNE2
SCD	1.75901617985272e-66	0.439601829365578	0.468	0.298	6.43817511987895e-62	Cold	SCD
SELENOF	3.02523913138827e-66	0.264437778318283	0.388	0.245	1.10726777447942e-61	Cold	SELENOF
AGGF1	3.26115969626071e-66	0.252024915312303	0.278	0.148	1.19361706042838e-61	Cold	AGGF1
RPL23A	3.79291390399946e-66	0.307313031484832	0.833	0.742	1.38824441800284e-61	Cold	RPL23A
KRR1	5.42976814963958e-66	0.324969661763836	0.438	0.266	1.98734944044958e-61	Cold	KRR1
PCDHB2	6.11577544433778e-66	0.342771914497548	0.317	0.131	2.23843497038207e-61	Cold	PCDHB2
ATP6V1D	7.33298521972189e-66	0.291738830364383	0.387	0.259	2.68394592027041e-61	Cold	ATP6V1D
LBH	1.24925573483762e-65	0.343496310788897	0.593	0.487	4.57240091507917e-61	Cold	LBH
PPM1G	2.17943168229632e-65	0.313316219369806	0.454	0.332	7.97693790037278e-61	Cold	PPM1G
UTP11	2.42260729834189e-65	0.298706489495451	0.315	0.191	8.86698497266115e-61	Cold	UTP11
AP2B1	2.50119176244481e-65	0.322680446444239	0.469	0.353	9.15461196972423e-61	Cold	AP2B1
RECQL	6.83391257157779e-65	0.350725560238985	0.25	0.094	2.50128034032319e-60	Cold	RECQL
ROMO1	7.00412343055667e-65	0.347805316887462	0.597	0.514	2.56357921681805e-60	Cold	ROMO1
BNIP3L	1.0895938691908e-64	0.312717746435811	0.487	0.352	3.98802252062526e-60	Cold	BNIP3L
ATP6AP2	1.28288164129995e-64	0.287969597516492	0.437	0.296	4.69547509532195e-60	Cold	ATP6AP2
EPHX1	1.4071497418502e-64	0.315926272296679	0.348	0.187	5.15030877014591e-60	Cold	EPHX1
KPNA2	1.61101151794048e-64	0.337091798763055	0.295	0.208	5.89646325681394e-60	Cold	KPNA2
DCAF7	1.31842202656906e-63	0.308231969264027	0.418	0.254	4.8255564594454e-59	Cold	DCAF7
SOX2	1.511624499692e-63	0.356807848554681	0.378	0.203	5.53269683132268e-59	Cold	SOX2
IRX3	1.90298615738841e-63	0.33293662782387	0.27	0.12	6.96511963465733e-59	Cold	IRX3
RNF5	2.00648366252414e-63	0.430787275098225	0.327	0.157	7.34393085320462e-59	Cold	RNF5
MRPS21	4.26515382885254e-63	0.424444257345345	0.552	0.42	1.56108895289832e-58	Cold	MRPS21
RWDD4	4.63613415674598e-63	0.268787745407384	0.28	0.139	1.6968714627106e-58	Cold	RWDD4
KCTD12	5.81295217985127e-63	0.676981280605845	0.587	0.358	2.12759862734736e-58	Cold	KCTD12
CDC6	1.60740838047673e-62	0.298050308774342	0.174	0.061	5.88327541338289e-58	Cold	CDC6
ITGB3BP	1.71860354789069e-62	0.290055431630861	0.185	0.072	6.2902608456347e-58	Cold	ITGB3BP
TRIM24	2.170464217056e-62	0.268246656835476	0.349	0.211	7.94411608084666e-58	Cold	TRIM24
WDR34	2.74554078219192e-62	0.279702339672327	0.241	0.12	1.00489538169006e-57	Cold	WDR34
SRP19	3.58092516935924e-62	0.255053882870556	0.415	0.296	1.31065442123717e-57	Cold	SRP19
CMTM6	4.3974758179898e-62	0.360131485729131	0.392	0.222	1.60952012414245e-57	Cold	CMTM6
JAK1	4.76874000708352e-62	0.387444786389096	0.646	0.567	1.74540652999264e-57	Cold	JAK1
CLPP	5.32385194714118e-62	0.302919867299829	0.369	0.217	1.94858305117314e-57	Cold	CLPP
PSMA4	6.23038818506677e-62	0.360261672434507	0.502	0.399	2.28038437961629e-57	Cold	PSMA4
FRA10AC1	7.47158016237863e-62	0.417569210493274	0.324	0.155	2.7346730552322e-57	Cold	FRA10AC1
UBE2T	8.35665411937844e-62	0.361678785542011	0.228	0.098	3.0586189742337e-57	Cold	UBE2T
NREP	8.43029813752103e-62	0.319250081444006	0.521	0.357	3.08557342131407e-57	Cold	NREP
PRC1	1.08609222306404e-61	0.41574196199233	0.185	0.092	3.9752061456367e-57	Cold	PRC1
ZWINT	1.34842217233737e-61	0.313163197877818	0.199	0.094	4.935359992972e-57	Cold	ZWINT
COPZ1	1.58661569390785e-61	0.29607201154649	0.31	0.165	5.80717210127213e-57	Cold	COPZ1
NDUFA8	1.64191656341494e-61	0.313990154619917	0.373	0.26	6.00957881375501e-57	Cold	NDUFA8
EHD2	1.91343683774096e-61	0.403588775312853	0.347	0.17	7.00337016981569e-57	Cold	EHD2
ALOX5	2.06966239591389e-61	0.339530388126726	0.284	0.131	7.57517133528442e-57	Cold	ALOX5
PCYOX1	3.63081522990708e-61	0.323084700235164	0.275	0.122	1.32891468229829e-56	Cold	PCYOX1
DNMT1	3.82520049686431e-61	0.276452926682142	0.321	0.171	1.40006163385731e-56	Cold	DNMT1
CCDC3	4.34462601810171e-61	0.259073728506783	0.232	0.123	1.59017656888541e-56	Cold	CCDC3
AC007952.4	4.91935550095822e-61	0.306706827028274	0.244	0.114	1.80053330690572e-56	Cold	AC007952.4
CDK2AP1	5.36820511670138e-61	0.307200170561298	0.41	0.243	1.96481675476387e-56	Cold	CDK2AP1
PGC	9.67442464079395e-61	0.335105731681423	0.235	0.166	3.54093616277699e-56	Cold	PGC
LINC02668	1.5482909879982e-60	0.454491972061757	0.268	0.092	5.66689984517222e-56	Cold	LINC02668
CDKN3	1.94698381522833e-60	0.384540565720725	0.137	0.055	7.12615546211722e-56	Cold	CDKN3
C8orf33	2.0467471708927e-60	0.297902171707025	0.314	0.164	7.49129932018436e-56	Cold	C8orf33
HILPDA	2.08034592190299e-60	0.277419657971003	0.176	0.071	7.61427410875715e-56	Cold	HILPDA
SPCS3	2.16600272847781e-60	0.322509617774151	0.307	0.162	7.92778658650163e-56	Cold	SPCS3
FDFT1	2.26098926022198e-60	0.388523071182951	0.351	0.173	8.27544679133845e-56	Cold	FDFT1
MCM3	3.32333211355238e-60	0.343557413117915	0.268	0.135	1.21637278688131e-55	Cold	MCM3
PAK2	3.64920529696891e-60	0.431055633587477	0.487	0.329	1.33564563074359e-55	Cold	PAK2
ALDH7A1	5.51113638984984e-60	0.260840768937123	0.299	0.158	2.01713103004894e-55	Cold	ALDH7A1
UBE2E2	7.16492986731115e-60	0.297031230442176	0.421	0.303	2.62243598073455e-55	Cold	UBE2E2
MED31	8.17588146113984e-60	0.25290045225107	0.222	0.121	2.99245437359179e-55	Cold	MED31
RBIS	2.33605425306269e-59	0.295706463697568	0.441	0.33	8.55019217163476e-55	Cold	RBIS
TM2D1	2.54117590887911e-59	0.269829998481217	0.384	0.246	9.30095794408843e-55	Cold	TM2D1
MAGED2	2.77805882190172e-59	0.277052592700756	0.464	0.374	1.01679730940425e-54	Cold	MAGED2
CADM1	6.05001820708114e-59	0.299971143217865	0.684	0.547	2.21436716397377e-54	Cold	CADM1
FBXL5	7.86074268952206e-59	0.294177167896135	0.364	0.204	2.87711043179197e-54	Cold	FBXL5
RTCB	8.74798655976806e-59	0.267566966958396	0.344	0.206	3.20185056074071e-54	Cold	RTCB
IDH3G	1.29314861668387e-58	0.267634121770649	0.286	0.153	4.73305325192464e-54	Cold	IDH3G
CHCHD3	2.51571577093635e-58	0.282296247144069	0.297	0.175	9.20777129320413e-54	Cold	CHCHD3
C5orf30	3.6860992041653e-58	0.364937099043466	0.304	0.135	1.34914916971654e-53	Cold	C5orf30
DCTN4	1.04451242683802e-57	0.284849756815323	0.271	0.136	3.82301993346984e-53	Cold	DCTN4
INAFM1	1.15260679483838e-57	0.322682784384657	0.271	0.132	4.21865612978795e-53	Cold	INAFM1
SNRPG	1.21856767298476e-57	0.337862474201382	0.536	0.452	4.46007953989154e-53	Cold	SNRPG
MEX3A	1.6981272724577e-57	0.250454514189989	0.287	0.219	6.21531562992241e-53	Cold	MEX3A
SUPT16H	1.7728677506362e-57	0.403183115818903	0.483	0.335	6.48887325410356e-53	Cold	SUPT16H
LARS	2.10652587210582e-57	0.370660848440439	0.464	0.297	7.71009534449452e-53	Cold	LARS
FLOT1	2.29362802404057e-57	0.311059164930715	0.345	0.195	8.39490793079089e-53	Cold	FLOT1
TMEM123	2.45536529203761e-57	0.25901810139798	0.353	0.223	8.98688250538687e-53	Cold	TMEM123
KCNB1	2.50533015770938e-57	0.370033320434094	0.397	0.202	9.16975891023209e-53	Cold	KCNB1
PIGC	2.57522026117025e-57	0.27747114169956	0.249	0.115	9.42556367790925e-53	Cold	PIGC
CRTC3	5.17828694888063e-57	0.252951356577147	0.517	0.348	1.8953048061598e-52	Cold	CRTC3
H1F0	5.86113194906915e-57	0.440977096278891	0.631	0.493	2.1452329046788e-52	Cold	H1F0
SLC12A5	6.04371665403236e-57	0.303823270634491	0.274	0.107	2.21206073254239e-52	Cold	SLC12A5
GPRIN3	9.20772355109102e-57	0.359562062610971	0.344	0.149	3.37011889693482e-52	Cold	GPRIN3
AURKA	1.75104095813855e-56	0.268894964272631	0.111	0.042	6.40898501088289e-52	Cold	AURKA
PLD3	1.77625672739652e-56	0.276677323838244	0.459	0.3	6.501277247944e-52	Cold	PLD3
IP6K2	1.8201014477973e-56	0.272879849565085	0.468	0.335	6.66175330908292e-52	Cold	IP6K2
MITD1	2.26930568862441e-56	0.275905695132819	0.258	0.127	8.3058857509342e-52	Cold	MITD1
SAT2	2.90876042416656e-56	0.295871421582473	0.307	0.152	1.0646354028492e-51	Cold	SAT2
BLOC1S6	2.98270730004372e-56	0.328572481642319	0.336	0.182	1.091700698889e-51	Cold	BLOC1S6
TET1	3.59674058292634e-56	0.394486000044527	0.29	0.102	1.31644302075687e-51	Cold	TET1
SNAI2	3.68067420773796e-56	0.542960784446969	0.269	0.081	1.34716356677417e-51	Cold	SNAI2
BUB3	3.7965541477232e-56	0.25236971958033	0.356	0.214	1.38957678360817e-51	Cold	BUB3
CACYBP	5.00686545816337e-56	0.483139620786026	0.554	0.415	1.83256282634238e-51	Cold	CACYBP
PSMA6	5.34401104322682e-56	0.283071140772221	0.519	0.435	1.95596148193145e-51	Cold	PSMA6
LINC00261	7.96955568723892e-56	0.76319304626471	0.394	0.158	2.91693707708632e-51	Cold	LINC00261
SARNP	1.63222161592832e-55	0.379323296502168	0.484	0.361	5.97409433645926e-51	Cold	SARNP
LIMS1	1.71710805102013e-55	0.266430691456753	0.335	0.203	6.28478717753879e-51	Cold	LIMS1
SRI	2.23898675239611e-55	0.379456094676258	0.385	0.218	8.19491541244499e-51	Cold	SRI
CD47	2.5249679610341e-55	0.3065382463773	0.295	0.171	9.24163523418092e-51	Cold	CD47
CALHM2	2.79799052873298e-55	0.250148581789241	0.179	0.051	1.02409251342156e-50	Cold	CALHM2
NDUFB11	3.09007066536092e-55	0.375585788856324	0.582	0.495	1.13099676422875e-50	Cold	NDUFB11
NDC80	8.52356947410307e-55	0.31309026603356	0.109	0.042	3.11971166321647e-50	Cold	NDC80
CCDC6	1.56629046504813e-54	0.28972315375823	0.287	0.141	5.73277973112267e-50	Cold	CCDC6
CYP20A1	5.78761669121591e-54	0.257862141803885	0.252	0.105	2.11832558515193e-49	Cold	CYP20A1
POLR2I	7.33960625794403e-54	0.356598242593232	0.458	0.342	2.68636928647009e-49	Cold	POLR2I
NSL1	8.79973980163353e-54	0.321851903422435	0.312	0.146	3.22079276479589e-49	Cold	NSL1
SOX18	9.54933519382164e-54	0.351195397154479	0.271	0.121	3.49515217429066e-49	Cold	SOX18
POLR2K	2.10764388243178e-53	0.308641580177521	0.392	0.285	7.71418737408857e-49	Cold	POLR2K
DNAJC9	2.90411483009171e-53	0.266948872607695	0.302	0.182	1.06293506896187e-48	Cold	DNAJC9
THAP5	5.41268347970648e-53	0.317456235661294	0.225	0.097	1.98109628040737e-48	Cold	THAP5
C4orf48	1.28645306340075e-52	0.380497929963893	0.356	0.217	4.70854685735307e-48	Cold	C4orf48
SH3RF1	1.28788149829752e-52	0.346142165150102	0.314	0.151	4.71377507191874e-48	Cold	SH3RF1
FKBP4	3.60964115475771e-52	0.307157399531997	0.343	0.214	1.32116475905287e-47	Cold	FKBP4
TUBGCP2	5.03171872904102e-52	0.276757191109942	0.333	0.183	1.8416593720163e-47	Cold	TUBGCP2
POLR2H	5.44248320183932e-52	0.277083042892011	0.407	0.275	1.99200327670521e-47	Cold	POLR2H
CCDC112	6.42011244890798e-52	0.369472843935607	0.309	0.146	2.34982535742481e-47	Cold	CCDC112
ANLN	9.95721231089348e-52	0.286714084852342	0.128	0.049	3.64443927791012e-47	Cold	ANLN
ADARB1	1.01851911512306e-51	0.250905909555429	0.448	0.282	3.72788181326191e-47	Cold	ADARB1
ZCCHC17	1.10955938901722e-51	0.253577614112623	0.311	0.198	4.06109831974191e-47	Cold	ZCCHC17
ARL1	4.22901981418672e-51	0.27971768261953	0.336	0.211	1.54786354219048e-46	Cold	ARL1
ABHD16A	4.68585978066402e-51	0.412454182942374	0.378	0.201	1.71507153832084e-46	Cold	ABHD16A
TIMM17A	5.42151963407282e-51	0.312489243280769	0.385	0.232	1.98433040126699e-46	Cold	TIMM17A
PSMB7	6.4847705036474e-51	0.330144391988842	0.491	0.381	2.37349085203999e-46	Cold	PSMB7
SEC13	9.23559155301913e-51	0.265034989809124	0.324	0.188	3.38031886432053e-46	Cold	SEC13
CSE1L	1.04155806372211e-50	0.292162806881362	0.282	0.151	3.81220666902928e-46	Cold	CSE1L
NDUFA10	1.24841423744194e-50	0.251941059745331	0.356	0.22	4.56932095046125e-46	Cold	NDUFA10
RAD21	1.77377808952607e-50	0.359843546764976	0.507	0.381	6.49220518547436e-46	Cold	RAD21
ZBTB18	2.54884366454228e-50	0.634780606803107	0.504	0.28	9.32902269659118e-46	Cold	ZBTB18
LRRFIP2	3.05657103376312e-50	0.255055670853898	0.387	0.26	1.11873556406764e-45	Cold	LRRFIP2
TMPO	3.15599895918983e-50	0.470082773745614	0.398	0.234	1.15512717905307e-45	Cold	TMPO
NME6	3.2231538228036e-50	0.262493532425299	0.24	0.102	1.17970653068435e-45	Cold	NME6
ARFGAP3	1.49227463650715e-49	0.264596536324817	0.296	0.156	5.4618743970798e-45	Cold	ARFGAP3
SNHG16	2.81897160159541e-49	0.291842472342037	0.404	0.238	1.03177179589994e-44	Cold	SNHG16
VCAN	5.0064142749067e-49	0.310023628661874	0.371	0.302	1.8323976887586e-44	Cold	VCAN
PWP1	5.02153552959338e-49	0.378366235878888	0.34	0.173	1.83793221918647e-44	Cold	PWP1
SGO2	7.60729676813056e-49	0.281605761923694	0.124	0.047	2.78434669010346e-44	Cold	SGO2
TMED4	1.26038121956056e-48	0.294870782052599	0.397	0.244	4.61312130171362e-44	Cold	TMED4
SCCPDH	1.3016497211099e-48	0.262771611609406	0.325	0.196	4.76416814423434e-44	Cold	SCCPDH
MCM4	2.67273753477172e-48	0.369282649326326	0.309	0.155	9.78248665101796e-44	Cold	MCM4
CENPU	2.86729344194809e-48	0.273839043436351	0.154	0.059	1.04945807268742e-43	Cold	CENPU
GPS2	2.92301389703521e-48	0.251539807201975	0.373	0.249	1.06985231645386e-43	Cold	GPS2
SLC39A6	3.07394344537146e-48	0.31630057026844	0.274	0.14	1.12509404044041e-43	Cold	SLC39A6
NELFE	3.11962812915479e-48	0.320101245292312	0.398	0.268	1.14181509155195e-43	Cold	NELFE
IDH3B	4.42467093374214e-48	0.316576132032926	0.33	0.193	1.61947380845896e-43	Cold	IDH3B
ZFAND6	5.34181243410227e-48	0.328644388614687	0.453	0.329	1.95515676900577e-43	Cold	ZFAND6
HIST1H4E	6.18647063577238e-48	0.256657883126862	0.129	0.042	2.26431011739905e-43	Cold	HIST1H4E
ZCCHC3	6.62909407938324e-48	0.310750560941218	0.236	0.121	2.42631472399506e-43	Cold	ZCCHC3
KCNMB4	1.3966352245644e-47	0.363008485402189	0.277	0.099	5.11182458542815e-43	Cold	KCNMB4
PHAX	1.63380234548154e-47	0.27555971107723	0.397	0.26	5.97987996469698e-43	Cold	PHAX
RPL14	1.71688839379469e-47	0.362139117271024	0.838	0.765	6.28398321012796e-43	Cold	RPL14
NACC2	1.10531869545616e-46	0.337337760724466	0.554	0.353	4.04557695723907e-42	Cold	NACC2
ZNF770	2.4149477944584e-46	0.346097189097265	0.293	0.134	8.83895042249719e-42	Cold	ZNF770
NRXN1	2.73834343037904e-46	0.508414358469378	0.527	0.303	1.00226107895303e-41	Cold	NRXN1
HLTF	3.24389200019558e-46	0.325616884965727	0.312	0.158	1.18729691099158e-41	Cold	HLTF
LITAF	3.41310640115848e-46	0.338675200282498	0.436	0.261	1.24923107388801e-41	Cold	LITAF
LMNB1	4.00298455079466e-46	0.354655954164654	0.251	0.12	1.46513237543635e-41	Cold	LMNB1
OIP5-AS1	5.06405270979882e-46	0.407749593209067	0.455	0.266	1.85349393231347e-41	Cold	OIP5-AS1
RHOU	5.230425830674e-46	0.29508245503222	0.239	0.103	1.91438815828499e-41	Cold	RHOU
RBMX	1.44815817908922e-45	0.337636591853791	0.586	0.452	5.30040375128445e-41	Cold	RBMX
KRBOX1	1.85311078873676e-45	0.260471438858803	0.165	0.049	6.78257079785542e-41	Cold	KRBOX1
CHMP2B	2.63675050125847e-45	0.328474217265464	0.337	0.191	9.65077050965612e-41	Cold	CHMP2B
MAP3K20	3.39791255809659e-45	0.64930985889569	0.485	0.234	1.24366997538893e-40	Cold	MAP3K20
MRPS5	4.37546272193981e-45	0.337299920066751	0.369	0.2	1.60146311085719e-40	Cold	MRPS5
UBE2C	1.01413297555356e-44	0.297634760724374	0.153	0.071	3.71182810382357e-40	Cold	UBE2C
HSPB11	1.05680687388313e-44	0.353825230700753	0.388	0.251	3.86801883909964e-40	Cold	HSPB11
TPMT	2.01506649819502e-44	0.250615616996784	0.206	0.083	7.37534489004361e-40	Cold	TPMT
COL21A1	2.14001999127368e-44	0.4452408035676	0.313	0.158	7.8326871700608e-40	Cold	COL21A1
MAP4	2.22382097129992e-44	0.332154340570745	0.511	0.349	8.13940713705484e-40	Cold	MAP4
PIN4	2.64136496583035e-44	0.321668835572398	0.425	0.327	9.66765991143567e-40	Cold	PIN4
SEPTIN10	2.96206592358229e-44	0.264159887895816	0.253	0.12	1.08414574869035e-39	Cold	SEPTIN10
PTPRA	3.08350051849475e-44	0.312040293748578	0.465	0.348	1.12859202477426e-39	Cold	PTPRA
PPP1R16A	4.32680781719548e-44	0.312377282817718	0.279	0.131	1.58365492917172e-39	Cold	PPP1R16A
GATA6	5.943078630988e-44	0.295258211018496	0.262	0.123	2.17522620972792e-39	Cold	GATA6
UBXN2A	8.38401345911581e-44	0.251821952362719	0.322	0.169	3.06863276617098e-39	Cold	UBXN2A
TMOD3	1.17454799558633e-43	0.277295884063727	0.382	0.256	4.29896311864552e-39	Cold	TMOD3
KDELR2	2.5139581094882e-43	0.260632736754868	0.43	0.326	9.20133807653777e-39	Cold	KDELR2
ATP5MC3	2.59566835950317e-43	0.314235159498898	0.609	0.548	9.50040576261757e-39	Cold	ATP5MC3
LSM14A	4.46047973656476e-43	0.280494537091402	0.42	0.298	1.63258018838007e-38	Cold	LSM14A
NYNRIN	4.80214570756462e-43	0.351782123587911	0.325	0.16	1.75763335042573e-38	Cold	NYNRIN
HOXB2	9.40167433024197e-43	0.306783597982334	0.214	0.077	3.44110682161186e-38	Cold	HOXB2
COMMD3	1.51675841292692e-42	0.282309345247633	0.321	0.195	5.55148746715382e-38	Cold	COMMD3
ACTR2	1.64283089223383e-42	0.309922362300025	0.459	0.318	6.01292534866505e-38	Cold	ACTR2
HNRNPC	2.04167312382542e-42	0.270205682258482	0.665	0.58	7.47272780051341e-38	Cold	HNRNPC
DEGS2	2.85961721019584e-42	0.484844059687223	0.36	0.174	1.04664849510378e-37	Cold	DEGS2
NXN	1.02577174973451e-41	0.34103475500609	0.347	0.179	3.75442718120329e-37	Cold	NXN
MSH2	1.31089408917277e-41	0.274573766941509	0.291	0.154	4.79800345578126e-37	Cold	MSH2
SSX2IP	2.34159025756022e-41	0.253344421811879	0.223	0.107	8.57045450169616e-37	Cold	SSX2IP
SIKE1	2.78470931162603e-41	0.294168473306469	0.29	0.148	1.01923145514824e-36	Cold	SIKE1
FAM50A	4.43398232871725e-41	0.252971044847573	0.414	0.289	1.6228818721338e-36	Cold	FAM50A
CMSS1	6.08025644850448e-41	0.250937691436291	0.234	0.126	2.22543466271713e-36	Cold	CMSS1
CFAP36	1.48949606535923e-40	0.312621703831687	0.396	0.287	5.45170454882131e-36	Cold	CFAP36
CIR1	3.33009274288377e-40	0.418525068057452	0.389	0.245	1.21884724482289e-35	Cold	CIR1
METAP2	4.96433490302466e-40	0.297117195304123	0.534	0.438	1.81699621785605e-35	Cold	METAP2
AKT3	5.84015269962061e-40	0.328821629084694	0.451	0.295	2.13755428958814e-35	Cold	AKT3
TMX1	6.55145271843092e-40	0.362539532739951	0.328	0.165	2.3978972094729e-35	Cold	TMX1
PPIB	1.07692834541868e-39	0.349664447934899	0.616	0.537	3.94166543706691e-35	Cold	PPIB
MYH10	1.93302474734826e-39	0.439622229194718	0.639	0.502	7.07506387776936e-35	Cold	MYH10
RRM2	2.6312828639624e-39	0.252891474026703	0.135	0.064	9.63075841038877e-35	Cold	RRM2
TDG	4.28924971579952e-39	0.265036166812211	0.36	0.213	1.56990828847978e-34	Cold	TDG
UGP2	4.55642896546936e-39	0.341043920319262	0.397	0.256	1.66769856565144e-34	Cold	UGP2
ARMC1	1.15647812567717e-38	0.2823852226856	0.304	0.17	4.23282558779101e-34	Cold	ARMC1
SMC4	1.70645646483182e-38	0.277955253026297	0.321	0.229	6.24580130693093e-34	Cold	SMC4
RPSA	2.2183184104111e-38	0.289897548623938	0.742	0.669	8.11926721394568e-34	Cold	RPSA
MAP1B	2.54462255086449e-38	0.711760242423928	0.353	0.233	9.31357299841912e-34	Cold	MAP1B
PCNP	4.01625183702673e-38	0.27189853198508	0.386	0.262	1.46998833487016e-33	Cold	PCNP
TCAF1	4.93436858596693e-38	0.432297105335961	0.339	0.168	1.80602824614976e-33	Cold	TCAF1
KIDINS220	1.03307186078252e-37	0.286375431575742	0.456	0.292	3.78114631765009e-33	Cold	KIDINS220
TFDP2	1.07216982443506e-37	0.313665269826704	0.419	0.272	3.92424877441476e-33	Cold	TFDP2
MOB1A	1.1355300801951e-37	0.2998006764102	0.371	0.225	4.15615364652209e-33	Cold	MOB1A
SNRPD1	1.9374816053472e-37	0.355624795781152	0.549	0.443	7.09137642373128e-33	Cold	SNRPD1
GPSM2	3.68604680209032e-37	0.343418990341214	0.192	0.072	1.34912999003308e-32	Cold	GPSM2
HNRNPR	3.93320892151815e-37	0.321324605142908	0.615	0.536	1.43959379736486e-32	Cold	HNRNPR
CNOT7	6.25637690562671e-37	0.261702735611894	0.409	0.266	2.28989651122843e-32	Cold	CNOT7
MANF	6.50210707357617e-37	0.294430008730631	0.424	0.305	2.37983620999961e-32	Cold	MANF
SNHG32	8.51686258853966e-37	0.441729246610354	0.349	0.183	3.1172568760314e-32	Cold	SNHG32
PIAS1	2.75400504437717e-36	0.286128629282849	0.38	0.219	1.00799338629249e-31	Cold	PIAS1
NUDT3	3.03222108276643e-36	0.310076834122407	0.36	0.194	1.10982323850334e-31	Cold	NUDT3
NSRP1	4.85995050871288e-36	0.291384024283617	0.38	0.261	1.778790485694e-31	Cold	NSRP1
ST6GALNAC5	5.64627258638264e-36	0.470568991345164	0.546	0.325	2.06659222934191e-31	Cold	ST6GALNAC5
EIF4EBP1	5.98354591090049e-36	0.257305534621338	0.228	0.103	2.19003763884869e-31	Cold	EIF4EBP1
TTC3	6.64330616465038e-36	0.413641670100658	0.646	0.504	2.43151648932369e-31	Cold	TTC3
C1orf35	6.75526794474641e-36	0.28636841837149	0.366	0.222	2.47249562045663e-31	Cold	C1orf35
KIF11	9.12563279488077e-36	0.294108293639918	0.12	0.047	3.34007285925431e-31	Cold	KIF11
PRR5L	1.26380253280336e-35	0.308988156829928	0.279	0.122	4.62564365031357e-31	Cold	PRR5L
RANBP1	3.88255348444369e-35	0.280879703167497	0.477	0.379	1.42105340084123e-30	Cold	RANBP1
NRCAM	4.8637383356286e-35	0.346860452149494	0.346	0.178	1.78017686822342e-30	Cold	NRCAM
SPSB1	5.00722563601061e-35	0.277275442565367	0.246	0.113	1.83269465503624e-30	Cold	SPSB1
CHML	6.69944632903629e-35	0.371199482389555	0.336	0.159	2.45206435089057e-30	Cold	CHML
HDGF	8.19735149309903e-35	0.34984581200158	0.497	0.355	3.00031261998918e-30	Cold	HDGF
OSBPL8	1.20255866581249e-34	0.298554605258039	0.356	0.208	4.4014849727403e-30	Cold	OSBPL8
SKIDA1	1.61766273112258e-34	0.311912087281125	0.188	0.056	5.92080736218177e-30	Cold	SKIDA1
XIAP	3.7763991952754e-34	0.271531198921386	0.341	0.2	1.38219986946275e-29	Cold	XIAP
PRKCQ-AS1	5.06830533508815e-34	0.28951830024546	0.194	0.06	1.85505043569561e-29	Cold	PRKCQ-AS1
RPL39	6.35600417244751e-34	0.377451146595335	0.847	0.753	2.32636108715751e-29	Cold	RPL39
AC092666.1	1.00824869500527e-33	0.40464914459841	0.165	0.036	3.69029104858879e-29	Cold	AC092666.1
TMEM14A	1.26062585436756e-33	0.260202286224536	0.253	0.118	4.6140166895707e-29	Cold	TMEM14A
ATF7IP	1.28948918031631e-33	0.416778511421418	0.412	0.237	4.71965934887574e-29	Cold	ATF7IP
ZNF766	1.38672716191304e-33	0.253386798886413	0.212	0.088	5.07556008531792e-29	Cold	ZNF766
SNX6	1.6978157889104e-33	0.271309446705209	0.463	0.355	6.21417556899095e-29	Cold	SNX6
UBQLN1	1.72435139584625e-33	0.371296270882184	0.385	0.227	6.31129854393685e-29	Cold	UBQLN1
PRR14L	1.83415524929118e-33	0.256267328492556	0.308	0.148	6.71319162793066e-29	Cold	PRR14L
XPO1	2.9900278021245e-33	0.339347997660155	0.478	0.324	1.09438007585559e-28	Cold	XPO1
GSTA4	3.78522085216095e-33	0.334839484399358	0.297	0.154	1.38542868409943e-28	Cold	GSTA4
PCDHB5	4.7337406236595e-33	0.255849211872885	0.202	0.081	1.73259640566562e-28	Cold	PCDHB5
RBBP4	5.55213747899765e-33	0.282631182380362	0.512	0.399	2.03213783868793e-28	Cold	RBBP4
TMEM106B	1.48124534488661e-32	0.26915304919025	0.314	0.164	5.42150608681949e-28	Cold	TMEM106B
PWWP3A	3.81246575898683e-32	0.285791396055008	0.439	0.249	1.39540059244677e-27	Cold	PWWP3A
TP53INP1	4.04616953158136e-32	0.284256745305824	0.336	0.184	1.48093851025409e-27	Cold	TP53INP1
CNIH1	1.36903769246616e-31	0.354019308682747	0.381	0.229	5.0108148581954e-27	Cold	CNIH1
TDP2	1.39094318551595e-31	0.289832619200001	0.238	0.105	5.09099115330693e-27	Cold	TDP2
INHBB	2.42181960670169e-31	0.582985402117692	0.396	0.16	8.86410194248887e-27	Cold	INHBB
LARP6	3.21603398872592e-31	0.330284457645141	0.257	0.138	1.17710060021358e-26	Cold	LARP6
MSH6	3.94404148236375e-31	0.310503561633954	0.342	0.213	1.44355862295996e-26	Cold	MSH6
RPL4	6.29882049231107e-31	0.395843438890242	0.732	0.645	2.30543128839078e-26	Cold	RPL4
PPIC	7.21549478988895e-31	0.261026553697457	0.343	0.229	2.64094324804725e-26	Cold	PPIC
HIST2H2AC	1.4118479127816e-30	0.343805419723947	0.213	0.128	5.16750454557195e-26	Cold	HIST2H2AC
TMEM245	2.21284129236132e-30	0.271493408375862	0.34	0.19	8.09922041417166e-26	Cold	TMEM245
BTF3L4	2.38400369875147e-30	0.273021803534792	0.43	0.324	8.72569193780027e-26	Cold	BTF3L4
ITIH2	3.4375977674016e-30	0.259266277032338	0.224	0.133	1.25819515884666e-25	Cold	ITIH2
DPY19L4	4.40811503806701e-30	0.287298633006685	0.242	0.116	1.6134141850829e-25	Cold	DPY19L4
TSPAN7	6.53874232692645e-30	0.300462763220601	0.39	0.235	2.39324507907835e-25	Cold	TSPAN7
ATP5F1A	1.4907564954073e-29	0.331915165665172	0.53	0.429	5.45631784884027e-25	Cold	ATP5F1A
TOMM20	1.96683534566814e-29	0.285368086105631	0.589	0.477	7.19881404867995e-25	Cold	TOMM20
GPM6A	4.89966479972425e-29	0.532597752704959	0.126	0.051	1.79332631334707e-24	Cold	GPM6A
NTRK3	5.01682579816217e-29	0.322785593537601	0.39	0.274	1.83620841038534e-24	Cold	NTRK3
SLC44A2	5.26409674323592e-29	0.2629697780956	0.343	0.179	1.92671204899178e-24	Cold	SLC44A2
NMU	1.16189896923091e-28	0.317613874984794	0.187	0.085	4.25266641728206e-24	Cold	NMU
CAMK2A	6.44557547554841e-28	0.293436727220721	0.392	0.221	2.35914507980547e-23	Cold	CAMK2A
ROCK2	7.03774941939061e-28	0.302573734491772	0.664	0.589	2.57588666499116e-23	Cold	ROCK2
RABAC1	1.40279143139422e-27	0.25513357614379	0.473	0.383	5.13435691804598e-23	Cold	RABAC1
CBX5	1.7785104236549e-27	0.370051989231595	0.489	0.365	6.50952600161931e-23	Cold	CBX5
ANXA6	2.07456167623923e-27	0.272109942869635	0.265	0.119	7.59310319120322e-23	Cold	ANXA6
TCF3	4.60003040872641e-27	0.321516390335725	0.373	0.229	1.68365712989795e-22	Cold	TCF3
HOMER3	1.32227270224581e-26	0.254835853913719	0.223	0.094	4.83965031748988e-22	Cold	HOMER3
ENAH	1.98245549720412e-26	0.430764006992129	0.491	0.31	7.2559853653168e-22	Cold	ENAH
SSR4	2.51085852507819e-26	0.280269515682322	0.524	0.442	9.18999328763867e-22	Cold	SSR4
RPS16	6.01592560753852e-26	0.256078558306446	0.828	0.758	2.20188893161517e-21	Cold	RPS16
ACOT13	1.10491394298007e-25	0.303705473005951	0.322	0.201	4.04409552270135e-21	Cold	ACOT13
GOLM1	3.10542042884586e-25	0.279405809645345	0.241	0.109	1.13661493116187e-20	Cold	GOLM1
PTBP3	3.48283378937984e-25	0.267582585506997	0.39	0.253	1.27475199525091e-20	Cold	PTBP3
FOXF1	4.48380451840147e-25	0.381211969679335	0.428	0.271	1.64111729178012e-20	Cold	FOXF1
NORAD	5.08682480828756e-25	0.289716731264203	0.577	0.43	1.86182874808133e-20	Cold	NORAD
MATN2	5.47644428696475e-25	0.342906987029924	0.404	0.257	2.00443337347197e-20	Cold	MATN2
CUX1	5.66282244301353e-25	0.288282307214962	0.612	0.477	2.07264964236738e-20	Cold	CUX1
SMC2	3.18661996951539e-24	0.289405249818267	0.262	0.146	1.16633477504233e-19	Cold	SMC2
ELK3	9.43775722872595e-24	0.347175135663714	0.203	0.11	3.45431352328599e-19	Cold	ELK3
MKI67	1.33398822906017e-23	0.339398633373716	0.145	0.061	4.88253031718312e-19	Cold	MKI67
LPAR1	3.96482225208739e-23	0.299759641808067	0.214	0.085	1.4511645924865e-18	Cold	LPAR1
PDP2	6.12145079250254e-23	0.286731512212281	0.17	0.063	2.24051220456386e-18	Cold	PDP2
CSGALNACT1	7.72053876165564e-23	0.280236603859848	0.302	0.163	2.82579439215358e-18	Cold	CSGALNACT1
CBX1	3.07683302455003e-22	0.335004698354745	0.436	0.319	1.12615165531555e-17	Cold	CBX1
CDC5L	1.39927200912664e-21	0.3148434994167	0.445	0.323	5.12147548060442e-17	Cold	CDC5L
KPNB1	2.28230975824101e-21	0.260787103989703	0.503	0.389	8.35348194613793e-17	Cold	KPNB1
TUBB2B	9.53706278134602e-21	0.623417742430595	0.517	0.309	3.49066034860046e-16	Cold	TUBB2B
PTOV1	1.18580839423398e-20	0.311296742963448	0.54	0.438	4.34017730373577e-16	Cold	PTOV1
EDNRA	1.27175889105263e-20	0.389224322130739	0.197	0.059	4.65476471714175e-16	Cold	EDNRA
TLCD4	1.33217707085643e-20	0.262511759781681	0.172	0.063	4.87590129704164e-16	Cold	TLCD4
HSPA1A	2.42099655510348e-20	0.393423174631616	0.508	0.33	8.86108949133423e-16	Cold	HSPA1A
PLCE1	2.43587433306004e-20	0.389496444718377	0.315	0.145	8.91554364643305e-16	Cold	PLCE1
MIB1	1.85714846814401e-19	0.358921886088553	0.425	0.257	6.79734910825391e-15	Cold	MIB1
KIF26B	2.51492542585398e-19	0.530803331340301	0.488	0.261	9.20487855116815e-15	Cold	KIF26B
SMC3	2.72697963658291e-19	0.271438686565946	0.471	0.376	9.98101816785711e-15	Cold	SMC3
ATP1A2	4.39461002755417e-19	0.28104115659321	0.137	0.06	1.6084712161851e-14	Cold	ATP1A2
TMTC4	7.83350564584821e-19	0.26788227890425	0.193	0.079	2.8671414014369e-14	Cold	TMTC4
CXCR4	1.78853948261583e-18	0.401012433921955	0.4	0.242	6.54623336032221e-14	Cold	CXCR4
SLC5A3	1.99801527250877e-18	0.251462693831301	0.506	0.346	7.31293569890935e-14	Cold	SLC5A3
IGFBP5	2.25713806439925e-18	0.571231351353714	0.695	0.513	8.26135102950769e-14	Cold	IGFBP5
SOHLH1	3.22423452605382e-18	0.603713586894398	0.291	0.153	1.18010207888096e-13	Cold	SOHLH1
TC2N	4.57941839874136e-18	0.554416813840548	0.569	0.33	1.67611292812332e-13	Cold	TC2N
AJAP1	6.55874865930598e-18	0.259012355202066	0.465	0.315	2.40056759679258e-13	Cold	AJAP1
PCLAF	2.67083045787956e-17	0.290560827709351	0.166	0.089	9.775506558885e-13	Cold	PCLAF
SCG5	1.99310651276424e-16	0.469699526879974	0.362	0.256	7.29496914736841e-12	Cold	SCG5
FAT3	5.92103260989014e-16	0.286411721926231	0.135	0.049	2.16715714554589e-11	Cold	FAT3
ASPM	7.33899489697568e-16	0.292206353521231	0.176	0.085	2.68614552224207e-11	Cold	ASPM
CSNK2B	1.08292397270137e-15	0.259710128179745	0.484	0.395	3.96361003248429e-11	Cold	CSNK2B
PLXDC2	1.62015917155669e-15	0.389517584253808	0.291	0.167	5.92994458381464e-11	Cold	PLXDC2
TAGLN3	1.89724355871222e-15	0.574618249230672	0.389	0.2	6.94410114924259e-11	Cold	TAGLN3
UHMK1	9.48664155806619e-15	0.264178761768561	0.342	0.204	3.47220567666781e-10	Cold	UHMK1
TMSB15A	3.14050489716438e-14	0.469253292606756	0.237	0.081	1.14945619741114e-09	Cold	TMSB15A
CKAP4	1.63943264087021e-13	0.371436152476276	0.607	0.512	6.00048740884905e-09	Cold	CKAP4
ZNF254	1.83314127405399e-13	0.282802793341571	0.235	0.111	6.709480377165e-09	Cold	ZNF254
SMARCE1	2.12075214847789e-13	0.285760090649125	0.539	0.458	7.76216493864392e-09	Cold	SMARCE1
TCEAL2	1.41244924445338e-12	0.28636804693572	0.211	0.152	5.16970547962383e-08	Cold	TCEAL2
STON1	1.50367135983073e-12	0.274102492953092	0.218	0.092	5.50358754411646e-08	Cold	STON1
ZYX	1.77137720259976e-12	0.346512207978189	0.466	0.312	6.48341769923538e-08	Cold	ZYX
ZDHHC22	2.07719940340762e-12	0.44648828047665	0.387	0.223	7.60275753641222e-08	Cold	ZDHHC22
PDZD4	2.28270194110432e-12	0.280728752460978	0.313	0.178	8.35491737463592e-08	Cold	PDZD4
CDC42EP4	2.35558769640797e-12	0.273723778157156	0.188	0.068	8.62168652762281e-08	Cold	CDC42EP4
ARPP19	2.7151554709171e-11	0.42273037437662	0.561	0.441	9.93774053910368e-07	Cold	ARPP19
DDR1	3.14475577538265e-11	0.307807333864123	0.33	0.182	1.1510120613478e-06	Cold	DDR1
SLC22A23	6.8512327032255e-11	0.278189405987227	0.543	0.374	2.50761968170757e-06	Cold	SLC22A23
NRIP1	5.68585663934679e-10	0.284182512790091	0.232	0.095	2.08108038856732e-05	Cold	NRIP1
ITGA6	6.71420038722372e-10	0.403947520613361	0.293	0.139	2.45746448372775e-05	Cold	ITGA6
DPYSL3	6.87843623009942e-10	0.561560242795254	0.351	0.217	2.51757644457869e-05	Cold	DPYSL3
PTAR1	1.06378271727206e-09	0.289083643474225	0.385	0.232	3.89355112348745e-05	Cold	PTAR1
ABI2	1.20437793318634e-09	0.363289974291438	0.488	0.319	4.40814367325531e-05	Cold	ABI2
DPYSL2	1.86598555995187e-09	0.261972185286962	0.249	0.13	6.82969374797984e-05	Cold	DPYSL2
HOXB3	5.99566904511553e-09	0.348780661830486	0.29	0.143	0.000219447482720274	Cold	HOXB3
STXBP1	3.08251057805983e-08	0.380989211451856	0.246	0.147	0.00112822969667568	Cold	STXBP1
CEP170	3.18628879907958e-08	0.406739607784711	0.423	0.33	0.00116621356335112	Cold	CEP170
ZNF91	3.69026661295591e-08	0.289664228807267	0.397	0.253	0.00135067448300799	Cold	ZNF91
FTCD-AS1	5.22916549590316e-08	0.282707936993948	0.171	0.057	0.00191392686315551	Cold	FTCD-AS1
MGP	1.78022874821654e-07	0.912727212029496	0.234	0.071	0.00651581524134737	Cold	MGP
GALP	3.19011613415512e-07	0.705615527625343	0.353	0.183	0.0116761440626212	Cold	GALP
STX6	3.27000698196597e-07	0.299405555364234	0.309	0.175	0.0119685525546937	Cold	STX6
SLC25A37	7.06766847641967e-07	0.300781832804445	0.192	0.114	0.0258683733905436	Cold	SLC25A37
ADCY1	7.3428061606775e-07	0.322204611133527	0.174	0.072	0.0268754048286957	Cold	ADCY1
MFAP2	2.07648004547762e-06	0.449581581443026	0.232	0.082	0.0760012461445263	Cold	MFAP2
PPP1R12A	3.10501376736686e-06	0.451385915222611	0.608	0.513	0.113646608899394	Cold	PPP1R12A
INSIG2	3.74132084742785e-06	0.349252595303571	0.357	0.241	0.136936084336707	Cold	INSIG2
LOXL3	4.79582492751637e-06	0.476700226175768	0.446	0.247	0.175531988172027	Cold	LOXL3
RTN4	6.4508307691866e-06	0.510599102349194	0.697	0.567	0.236106856982999	Cold	RTN4
C1orf21	6.88354837650615e-06	0.25383494722044	0.421	0.301	0.251944754128502	Cold	C1orf21
PPIG	7.04350757644506e-06	0.265201068769956	0.535	0.475	0.257799420805466	Cold	PPIG
LINC00706	1.29873355030507e-05	0.292447422166667	0.131	0.031	0.475349466747158	Cold	LINC00706
LINC02381	2.2875740317655e-05	0.374414752651594	0.187	0.077	0.837274971366492	Cold	LINC02381
MFGE8	2.49821057070254e-05	0.264517272191877	0.296	0.161	0.914370050982836	Cold	MFGE8
LPP	2.89635156554268e-05	0.281855595618239	0.459	0.319	1	Cold	LPP
DES	4.04016974455527e-05	0.496537650164255	0.37	0.243	1	Cold	DES
CNTROB	4.35217180607743e-05	0.282031944643043	0.224	0.101	1	Cold	CNTROB
COL24A1	5.99373109812701e-05	0.338692911419828	0.267	0.132	1	Cold	COL24A1
DDAH2	8.02985744303045e-05	0.477488670888961	0.661	0.542	1	Cold	DDAH2
LINC00707	0.000129797830753844	0.653177103856874	0.224	0.072	1	Cold	LINC00707
CHROMR	0.000570955717543477	0.283924170541478	0.176	0.069	1	Cold	CHROMR
LHX9	0.000713952879384266	0.438407918079948	0.222	0.078	1	Cold	LHX9
MLLT11	0.000730087561661859	0.417948632353576	0.269	0.149	1	Cold	MLLT11
AQP4	0.000752051675090801	0.373840934370602	0.165	0.066	1	Cold	AQP4
ARL4C	0.00122400134802169	0.380671588759784	0.286	0.16	1	Cold	ARL4C
SALL3	0.00135711759004887	0.403558792752913	0.197	0.071	1	Cold	SALL3
RBP1	0.00146344941023248	0.426244155879441	0.319	0.191	1	Cold	RBP1
MTHFD2	0.00151088893797554	0.257158207381599	0.216	0.126	1	Cold	MTHFD2
A2M	0.00152487920950394	0.413067917079676	0.364	0.252	1	Cold	A2M
LRRC55	0.00224898472894921	0.250437209666347	0.173	0.068	1	Cold	LRRC55
RARRES2	0.00232257746966252	0.340261772219081	0.181	0.101	1	Cold	RARRES2
HES6	0.0026716812338487	0.483852335628494	0.252	0.119	1	Cold	HES6
PLXNA4	0.00365106727395475	0.394854333994719	0.613	0.416	1	Cold	PLXNA4
CHRNA1	0.00658648004877161	0.389569273679417	0.183	0.084	1	Cold	CHRNA1
ELAVL2	0.0117369949698248	0.310977050051933	0.184	0.09	1	Cold	ELAVL2
SYNGR4	0.011984882338188	0.28481005102044	0.15	0.059	1	Cold	SYNGR4
ACTR3B	0.0211697739450315	0.662335927832908	0.301	0.146	1	Cold	ACTR3B
CYTL1	0.0434546939814622	0.401818316655718	0.157	0.053	1	Cold	CYTL1
LY6H	0.049574807309209	0.552009940757567	0.193	0.067	1	Cold	LY6H
MTRNR2L10	0	4.56852984574468	0.472	0.035	0	Warm	MTRNR2L10
COL3A1	0	4.36271634584286	0.471	0.005	0	Warm	COL3A1
S100A6	0	4.31353046855277	0.504	0.113	0	Warm	S100A6
ZNF90	0	4.00945552616067	0.431	0.018	0	Warm	ZNF90
MTRNR2L6	0	3.8946074222094	0.43	0.01	0	Warm	MTRNR2L6
COL1A1	0	3.72034971536137	0.721	0.38	0	Warm	COL1A1
KLF4	0	3.30545712069818	0.483	0.015	0	Warm	KLF4
SPARC	0	3.19989734767192	0.47	0.135	0	Warm	SPARC
BTG2	0	3.03857189506688	0.662	0.287	0	Warm	BTG2
COL5A2	0	2.96189156760642	0.39	0.007	0	Warm	COL5A2
EGR1	0	2.91330334614833	0.815	0.3	0	Warm	EGR1
FOS	0	2.55321462697053	0.855	0.459	0	Warm	FOS
FOSB	0	2.54865712761629	0.766	0.238	0	Warm	FOSB
JUNB	0	2.51017851488234	0.753	0.299	0	Warm	JUNB
LGALS1	0	2.50200707236581	0.6	0.25	0	Warm	LGALS1
NR4A1	0	2.4065827152428	0.669	0.106	0	Warm	NR4A1
FBN2	0	2.34898900884926	0.328	0.001	0	Warm	FBN2
MTRNR2L7	0	2.25422273109071	0.321	0.001	0	Warm	MTRNR2L7
CCN1	0	2.15779450470841	0.598	0.178	0	Warm	CCN1
IGFBP7	0	2.11819582827103	0.262	0.015	0	Warm	IGFBP7
S100A4	0	2.07717814328987	0.223	0.002	0	Warm	S100A4
EGR3	0	2.00389270656272	0.462	0.052	0	Warm	EGR3
LMNA	0	1.98859529820427	0.804	0.593	0	Warm	LMNA
EMP1	0	1.92070463319064	0.344	0.004	0	Warm	EMP1
COL1A2	0	1.89155512859057	0.638	0.413	0	Warm	COL1A2
ATF3	0	1.88878830908356	0.467	0.077	0	Warm	ATF3
CCNL1	0	1.86668155379983	0.719	0.371	0	Warm	CCNL1
APOE	0	1.8434059651565	0.257	0.036	0	Warm	APOE
TBX15	0	1.82924231781451	0.332	0.042	0	Warm	TBX15
PMP22	0	1.82097747283601	0.353	0.069	0	Warm	PMP22
NR4A2	0	1.79280301245488	0.363	0.049	0	Warm	NR4A2
IFRD1	0	1.77869984648227	0.469	0.117	0	Warm	IFRD1
PCOLCE	0	1.77180533278817	0.315	0.048	0	Warm	PCOLCE
FN1	0	1.67543013915571	0.421	0.233	0	Warm	FN1
CCN2	0	1.67488110195275	0.459	0.116	0	Warm	CCN2
TUBA4A	0	1.67283988465573	0.288	0.003	0	Warm	TUBA4A
RPLP0	0	1.66025222774517	0.853	0.846	0	Warm	RPLP0
RPL13	0	1.65587068228178	0.852	0.799	0	Warm	RPL13
TRPS1	0	1.6521059613807	0.339	0.076	0	Warm	TRPS1
ZFP36	0	1.58349047292913	0.37	0.051	0	Warm	ZFP36
RPL22L1	0	1.57384295628406	0.479	0.277	0	Warm	RPL22L1
CDH11	0	1.56507214394316	0.302	0.019	0	Warm	CDH11
RPL8	0	1.54515299338758	0.88	0.833	0	Warm	RPL8
AL136454.1	0	1.51317143421071	0.284	0.006	0	Warm	AL136454.1
JUND	0	1.50020300432042	0.88	0.693	0	Warm	JUND
CEBPB	0	1.48844014678123	0.526	0.35	0	Warm	CEBPB
GPC3	0	1.46250094752583	0.259	0.016	0	Warm	GPC3
ID3	0	1.45962323448114	0.252	0.002	0	Warm	ID3
NFIX	0	1.45484916229231	0.393	0.182	0	Warm	NFIX
RPL23	0	1.44917538047409	0.838	0.834	0	Warm	RPL23
ZEB2	0	1.44175580948567	0.436	0.15	0	Warm	ZEB2
TCF4	0	1.43868268840629	0.577	0.428	0	Warm	TCF4
RPS20	0	1.41308363692347	0.818	0.82	0	Warm	RPS20
SLC25A4	0	1.41221320822858	0.439	0.24	0	Warm	SLC25A4
PABPC1	0	1.41143902221604	0.808	0.632	0	Warm	PABPC1
MTRNR2L1	0	1.40574043911804	0.267	0.035	0	Warm	MTRNR2L1
HIST3H2A	0	1.40131461457366	0.341	0.142	0	Warm	HIST3H2A
AMD1	0	1.39319848053322	0.499	0.27	0	Warm	AMD1
SGK1	0	1.35709014210637	0.275	0.028	0	Warm	SGK1
MCL1	0	1.35312889837979	0.644	0.375	0	Warm	MCL1
HSPA5	0	1.35063072645222	0.669	0.531	0	Warm	HSPA5
TWIST1	0	1.32376257883974	0.359	0.13	0	Warm	TWIST1
MTRNR2L12	0	1.30418161646023	0.811	0.731	0	Warm	MTRNR2L12
COL11A1	0	1.30108552318571	0.232	0	0	Warm	COL11A1
RPL18A	0	1.29839489645004	0.842	0.836	0	Warm	RPL18A
COL16A1	0	1.29216771455706	0.23	0.003	0	Warm	COL16A1
ZFAND5	0	1.28683786312343	0.626	0.392	0	Warm	ZFAND5
EEF1B2	0	1.27989988631061	0.732	0.659	0	Warm	EEF1B2
GEM	0	1.27987959078679	0.247	0.01	0	Warm	GEM
LRP1	0	1.25319426217966	0.377	0.157	0	Warm	LRP1
LUZP1	0	1.25205185997218	0.408	0.246	0	Warm	LUZP1
ERRFI1	0	1.24102237580938	0.363	0.126	0	Warm	ERRFI1
FBN1	0	1.23481751993983	0.253	0.038	0	Warm	FBN1
PLEC	0	1.22578246545928	0.36	0.195	0	Warm	PLEC
PDGFRA	0	1.1843908335477	0.255	0.049	0	Warm	PDGFRA
RPS19	0	1.17126574299901	0.913	0.926	0	Warm	RPS19
SPTBN1	0	1.17023439003681	0.53	0.365	0	Warm	SPTBN1
MMP14	0	1.14932525004385	0.352	0.172	0	Warm	MMP14
OSR2	0	1.13319732104112	0.247	0.021	0	Warm	OSR2
KDM6B	0	1.1166169297259	0.502	0.301	0	Warm	KDM6B
NBEAL1	0	1.10773863525113	0.41	0.256	0	Warm	NBEAL1
TNMD	0	1.1037272415597	0.135	0.001	0	Warm	TNMD
IGFBP4	0	1.09515646395518	0.222	0.015	0	Warm	IGFBP4
SF3B1	0	1.06099646549245	0.729	0.573	0	Warm	SF3B1
LAMA2	0	1.05077203506305	0.215	0.007	0	Warm	LAMA2
EBF1	0	1.04377121676094	0.214	0.019	0	Warm	EBF1
GLS	0	1.03543440135376	0.411	0.189	0	Warm	GLS
UQCRHL	0	1.02880735818231	0.235	0.02	0	Warm	UQCRHL
FZD2	0	1.01143363730312	0.273	0.098	0	Warm	FZD2
TIMP2	0	1.01003777623471	0.548	0.383	0	Warm	TIMP2
SPAG9	0	1.00123087536401	0.591	0.409	0	Warm	SPAG9
MAFB	0	0.984957535768438	0.272	0.078	0	Warm	MAFB
TIMP3	0	0.954030933673259	0.164	0.003	0	Warm	TIMP3
NENF	0	0.953104719853665	0.374	0.267	0	Warm	NENF
GRASP	0	0.94404749874118	0.201	0.002	0	Warm	GRASP
NR4A3	0	0.932762043058279	0.264	0.021	0	Warm	NR4A3
PTCH1	0	0.927434441548861	0.362	0.213	0	Warm	PTCH1
EGR2	0	0.923309874671866	0.232	0.005	0	Warm	EGR2
TIPARP	0	0.913959605723032	0.39	0.229	0	Warm	TIPARP
ASAP1	0	0.90481282724804	0.395	0.247	0	Warm	ASAP1
BRD1	0	0.868810610892876	0.43	0.279	0	Warm	BRD1
NID1	0	0.819604036302103	0.176	0.001	0	Warm	NID1
PFN2	0	0.81249554648656	0.284	0.125	0	Warm	PFN2
SLIT3	0	0.811244969657583	0.194	0.054	0	Warm	SLIT3
KLF9	0	0.796225978487053	0.183	0.007	0	Warm	KLF9
COL5A1	0	0.790764607050428	0.16	0	0	Warm	COL5A1
OGN	0	0.78687133213157	0.143	0.002	0	Warm	OGN
SELENOM	0	0.769428948005276	0.273	0.121	0	Warm	SELENOM
EMP3	0	0.762668184856928	0.481	0.289	0	Warm	EMP3
ZBTB20	0	0.747248963748144	0.379	0.235	0	Warm	ZBTB20
ROBO2	0	0.735538785356059	0.156	0.002	0	Warm	ROBO2
IER5	0	0.711876280860687	0.623	0.587	0	Warm	IER5
CPNE8	0	0.696354044986401	0.155	0.001	0	Warm	CPNE8
TCF7L2	0	0.673747788938287	0.324	0.191	0	Warm	TCF7L2
GAS1	0	0.665856280948067	0.137	0.001	0	Warm	GAS1
ENPEP	0	0.650382999684741	0.131	0.008	0	Warm	ENPEP
TMEM158	0	0.627942949955614	0.176	0.055	0	Warm	TMEM158
NBEA	0	0.626283987679073	0.171	0.044	0	Warm	NBEA
NACA2	0	0.577032649620241	0.16	0.005	0	Warm	NACA2
SLCO3A1	0	0.534673270741323	0.143	0.046	0	Warm	SLCO3A1
DCLK1	0	0.507629974801319	0.129	0.049	0	Warm	DCLK1
LMO1	0	0.506719659559505	0.137	0.002	0	Warm	LMO1
HTRA1	0	0.493603252478569	0.125	0	0	Warm	HTRA1
ACTC1	0	0.491864151212267	0.134	0.002	0	Warm	ACTC1
ANK2	0	0.485617103494596	0.122	0.025	0	Warm	ANK2
TENM3	0	0.482435226732922	0.133	0.035	0	Warm	TENM3
GSTM3	0	0.429743521244453	0.17	0.076	0	Warm	GSTM3
ACTG2	0	0.421000114452263	0.164	0.064	0	Warm	ACTG2
H3F3C	0	0.416563324215103	0.114	0.002	0	Warm	H3F3C
CREB3L1	0	0.41615600530824	0.109	0	0	Warm	CREB3L1
GJC1	0	0.396525425401367	0.178	0.072	0	Warm	GJC1
PODXL2	0	0.375609615769016	0.14	0.047	0	Warm	PODXL2
PRRX1	2.31535699994637e-315	0.818833706701983	0.46	0.317	8.47443815550371e-311	Warm	PRRX1
JUN	6.32355703598173e-315	1.73748882875149	0.872	0.611	2.31448511073967e-310	Warm	JUN
RBM39	4.23803410329433e-314	0.888939794353767	0.802	0.614	1.55116286214676e-309	Warm	RBM39
MYCBP2	2.56400562064422e-312	1.05759692995686	0.435	0.26	9.38451697211992e-308	Warm	MYCBP2
WIF1	1.99423683722438e-309	0.64872097665593	0.1	0	7.29910624792494e-305	Warm	WIF1
OAF	8.57804745043434e-309	0.387365165327267	0.105	0.001	3.13965114733347e-304	Warm	OAF
CSNK1A1	2.2435526911389e-308	0.777208082025944	0.73	0.581	8.21162720483749e-304	Warm	CSNK1A1
PIM1	2.07570870109545e-307	0.561648503017808	0.164	0.035	7.59730141687947e-303	Warm	PIM1
VIM	5.52792788986785e-307	0.803950121549751	0.885	0.854	2.02327688697053e-302	Warm	VIM
PURB	3.50866306518821e-306	0.835693251409194	0.467	0.334	1.28420576848954e-301	Warm	PURB
RND3	3.64956026921062e-305	0.852237175436633	0.266	0.076	1.33577555413378e-300	Warm	RND3
AL158212.2	8.56140639034092e-302	0.447263247988665	0.138	0.028	3.13356035292868e-297	Warm	AL158212.2
TUBA1A	6.99213227128745e-297	0.357869766879653	0.623	0.658	2.55919033261392e-292	Warm	TUBA1A
RPL7	2.41226712481121e-295	1.43976246720343	0.768	0.775	8.82913890352152e-291	Warm	RPL7
PRELP	2.69217768815138e-294	0.321021097079549	0.126	0.076	9.85363955640287e-290	Warm	PRELP
NRP2	3.68619305284204e-293	0.897353488498721	0.307	0.094	1.34918351927071e-288	Warm	NRP2
NOP58	3.92778907054952e-293	0.9570069000599	0.467	0.316	1.43761007771183e-288	Warm	NOP58
SPRED1	2.17955156457306e-290	0.615479867826797	0.231	0.114	7.97737668149384e-286	Warm	SPRED1
RPL35	7.65541225854806e-287	1.09832630326592	0.855	0.835	2.80195744075117e-282	Warm	RPL35
RPS8	6.03220442011945e-285	0.951385946412568	0.897	0.899	2.20784713980792e-280	Warm	RPS8
ZFP36L2	7.77426547150854e-284	0.903365091871283	0.315	0.123	2.84545890522684e-279	Warm	ZFP36L2
HNRNPU	6.87878838164473e-283	0.685696105969798	0.892	0.773	2.51770533556579e-278	Warm	HNRNPU
IVNS1ABP	1.83214835139177e-282	0.843302906330345	0.448	0.3	6.70584618092904e-278	Warm	IVNS1ABP
NR1D1	3.14719253459832e-282	0.640345530713675	0.164	0.035	1.15190393958833e-277	Warm	NR1D1
AEBP1	7.28571951219293e-281	0.447774467078167	0.149	0.06	2.66664619865773e-276	Warm	AEBP1
FAU	1.85251627647489e-280	1.75144676497233	0.77	0.729	6.78039482352574e-276	Warm	FAU
JAG1	4.09907368703054e-280	0.663074182525566	0.187	0.058	1.50030196019005e-275	Warm	JAG1
RPS5	6.41591755199209e-280	1.31727117508018	0.79	0.779	2.34828998320462e-275	Warm	RPS5
RHOJ	1.693151347809e-278	0.349174750081426	0.12	0.033	6.19710324811573e-274	Warm	RHOJ
FILIP1L	1.48705511124248e-274	0.880533172951709	0.246	0.091	5.4427704126586e-270	Warm	FILIP1L
KLF6	2.49694049076204e-274	0.907671317560044	0.675	0.529	9.13905189023813e-270	Warm	KLF6
PMEPA1	3.65300860048632e-274	0.813897818068805	0.578	0.524	1.337037677864e-269	Warm	PMEPA1
HES1	5.73813518471455e-273	1.06621433728567	0.563	0.424	2.10021485895737e-268	Warm	HES1
BCL7C	3.68164386650369e-271	0.901441186561654	0.368	0.208	1.34751847157902e-266	Warm	BCL7C
SYNE1	8.93214828654998e-270	0.883594724747931	0.199	0.047	3.26925559436016e-265	Warm	SYNE1
ETF1	1.37667735898144e-267	0.924596761979069	0.455	0.254	5.03877680160798e-263	Warm	ETF1
UBA52	6.08715758465936e-266	1.52374006127375	0.81	0.805	2.22796054756117e-261	Warm	UBA52
KLF13	7.36416815245289e-266	0.8930108804824	0.447	0.299	2.69535918547928e-261	Warm	KLF13
ATF4	5.98505007508156e-257	0.771411728488559	0.6	0.442	2.1905881779806e-252	Warm	ATF4
EIF3H	6.47386744218627e-257	1.0630689236553	0.545	0.477	2.3695002225146e-252	Warm	EIF3H
CHD4	1.668898840675e-256	0.746309513824832	0.595	0.478	6.10833664675456e-252	Warm	CHD4
DDX3X	1.55441390739808e-251	0.98470938530121	0.645	0.457	5.68931034246773e-247	Warm	DDX3X
RPL28	2.00139706058898e-247	0.901027298612362	0.884	0.876	7.32531338146172e-243	Warm	RPL28
EEF1A1	1.15254230272545e-246	0.94423681383418	0.971	0.971	4.21842008220543e-242	Warm	EEF1A1
PER1	5.87289461267134e-246	0.805389723772401	0.271	0.072	2.14953815718384e-241	Warm	PER1
MAFF	6.76723308757964e-245	0.827070489896484	0.23	0.033	2.47687498238502e-240	Warm	MAFF
MBNL2	1.91345661522593e-244	0.763897994751738	0.273	0.117	7.00344255738843e-240	Warm	MBNL2
RPL17	4.88809467935217e-244	0.97791450918435	0.86	0.86	1.78909153358969e-239	Warm	RPL17
RDH10	8.29921650912142e-244	0.49648742344292	0.137	0.022	3.03759623450353e-239	Warm	RDH10
RPS3	1.16611925845526e-242	1.38688156556377	0.766	0.706	4.26811309787209e-238	Warm	RPS3
RORA	4.34399339494594e-241	0.551956875660468	0.384	0.291	1.58994502248416e-236	Warm	RORA
ARID5B	1.3652343199647e-240	1.09845833572402	0.353	0.175	4.99689413450281e-236	Warm	ARID5B
CAVIN1	1.40950764323135e-240	0.259488855297685	0.104	0.04	5.15893892499107e-236	Warm	CAVIN1
NDEL1	2.28903597049923e-240	0.657271112152661	0.286	0.143	8.37810055562423e-236	Warm	NDEL1
RPL36A	4.03447956869585e-239	0.678308557928081	0.756	0.723	1.47665986693837e-234	Warm	RPL36A
TNRC6A	4.31827460843924e-239	0.809687251832144	0.394	0.234	1.58053168943485e-234	Warm	TNRC6A
BTG1	6.72171349197287e-239	0.863408955033332	0.682	0.545	2.46021435519699e-234	Warm	BTG1
CDK12	4.00306539655584e-238	0.715246500758053	0.413	0.291	1.4651619657934e-233	Warm	CDK12
UBN1	5.30765602045744e-238	0.752121215915689	0.308	0.158	1.94265518004763e-233	Warm	UBN1
LSM12	1.3095738453013e-237	0.777861562642849	0.393	0.265	4.79317123118728e-233	Warm	LSM12
AZIN1	3.42113316365132e-236	0.753500342918246	0.4	0.252	1.25216894922802e-231	Warm	AZIN1
RARG	3.18660812584648e-235	0.476159158636093	0.144	0.036	1.16633044014107e-230	Warm	RARG
RBBP6	5.6205348066349e-235	0.844723645656951	0.438	0.272	2.05717194457644e-230	Warm	RBBP6
PRRC2C	9.48869632942571e-233	0.708662060793282	0.796	0.64	3.4729577435331e-228	Warm	PRRC2C
AHNAK	1.09477445854876e-231	1.30042494170137	0.783	0.657	4.00698399573431e-227	Warm	AHNAK
HNRNPH1	1.18004649517425e-231	0.996203555680401	0.67	0.502	4.31908817698726e-227	Warm	HNRNPH1
RPL19	1.90669394925724e-231	1.10119400018243	0.869	0.872	6.97869052367641e-227	Warm	RPL19
FERMT2	1.29170342822365e-229	0.786354403197919	0.363	0.208	4.72776371764139e-225	Warm	FERMT2
SRSF7	2.06703315411443e-229	1.08888011883371	0.66	0.504	7.56554804737423e-225	Warm	SRSF7
RACK1	7.33954325994847e-229	1.46564144702451	0.77	0.691	2.68634622857374e-224	Warm	RACK1
TGFBR2	8.1921498087412e-228	0.463676116444026	0.126	0.025	2.99840875149737e-223	Warm	TGFBR2
COL12A1	6.43003049543553e-225	0.651973312301036	0.111	0.018	2.35345546163436e-220	Warm	COL12A1
CXCL8	2.20093441383484e-223	1.90538199580859	0.149	0.003	8.05564004807691e-219	Warm	CXCL8
RPS18	3.31687798344704e-223	0.722705652870997	0.89	0.911	1.21401051072145e-218	Warm	RPS18
CBX7	1.24008339888305e-222	0.342600325379357	0.12	0.011	4.53882924825185e-218	Warm	CBX7
NTN1	1.41707247499592e-222	0.7496902059603	0.205	0.081	5.18662696573255e-218	Warm	NTN1
JMJD1C	1.21179866939516e-221	0.937522935995925	0.493	0.35	4.43530430985323e-217	Warm	JMJD1C
COL7A1	4.45976761935122e-220	0.51620096009328	0.107	0.018	1.63231954635874e-215	Warm	COL7A1
CD248	2.62776232472572e-215	0.433509026296004	0.135	0.043	9.6178728847286e-211	Warm	CD248
UBB	2.89061416756377e-215	1.71408671521303	0.869	0.857	1.05799369147001e-210	Warm	UBB
RHOB	7.0610847469667e-214	0.908115659385252	0.369	0.202	2.58442762823728e-209	Warm	RHOB
ANXA1	4.11537981009853e-211	1.00205513684317	0.299	0.104	1.50627016429416e-206	Warm	ANXA1
VMP1	6.11866323641354e-211	1.01125657476178	0.467	0.331	2.23949193115972e-206	Warm	VMP1
IRS2	2.18809222917453e-210	0.619231927238364	0.203	0.058	8.00863636800171e-206	Warm	IRS2
TSC22D2	3.46614733842901e-207	0.733293458255072	0.295	0.143	1.2686445873384e-202	Warm	TSC22D2
AAMP	7.1105860558715e-207	0.722685806897905	0.421	0.298	2.60254560230953e-202	Warm	AAMP
RPS14	9.51499955102062e-205	0.950770704719971	0.904	0.921	3.48258498566906e-200	Warm	RPS14
RPL37	1.5192381851091e-204	0.802332455140338	0.864	0.851	5.56056368131783e-200	Warm	RPL37
RPL11	1.71419195826986e-202	0.881583567459716	0.885	0.906	6.2741139864635e-198	Warm	RPL11
EFEMP2	5.77850896224236e-202	0.465300987190037	0.209	0.084	2.11499206527032e-197	Warm	EFEMP2
EIF3F	4.20437754462941e-201	0.957931876242056	0.535	0.435	1.53884422510981e-196	Warm	EIF3F
RPS3A	9.90138192271118e-201	0.774772411330284	0.881	0.899	3.62400479753152e-196	Warm	RPS3A
HNRNPA0	8.54219373807336e-200	0.599618136720153	0.641	0.537	3.12652833007223e-195	Warm	HNRNPA0
ZSWIM6	3.28523782484795e-198	0.696782112419516	0.267	0.151	1.2024298962726e-193	Warm	ZSWIM6
CSRNP1	5.39115803500706e-198	0.674507872110547	0.241	0.063	1.97321775239293e-193	Warm	CSRNP1
CLK1	4.30709272251762e-195	0.673124875420473	0.419	0.255	1.57643900736868e-190	Warm	CLK1
ZCCHC14	1.44503908517135e-194	0.629648900370252	0.174	0.068	5.28898755563567e-190	Warm	ZCCHC14
PTEN	2.60898078727741e-193	0.722624690093683	0.402	0.288	9.54913057951407e-189	Warm	PTEN
SRRM2	1.38894492635419e-192	0.82821335703894	0.68	0.529	5.08367732494898e-188	Warm	SRRM2
DNAJB1	1.1767416319995e-191	0.83711499362237	0.414	0.275	4.30699204728139e-187	Warm	DNAJB1
MIR100HG	6.8022737495861e-191	0.658316025653038	0.151	0.042	2.48970021508601e-186	Warm	MIR100HG
THBS1	9.09826937722616e-189	0.709445315089725	0.128	0.016	3.33005757475855e-184	Warm	THBS1
UGDH	1.9774652437765e-188	0.807972156622053	0.208	0.111	7.23772053874636e-184	Warm	UGDH
RPL30	4.87246148920806e-188	1.05931553801928	0.846	0.871	1.78336962966504e-183	Warm	RPL30
RPS9	8.56225285794427e-187	0.879317502459263	0.838	0.831	3.13387016853618e-182	Warm	RPS9
CBX6	1.08642491074971e-184	0.400457736959925	0.142	0.048	3.97642381583502e-180	Warm	CBX6
EWSR1	1.42058439657467e-184	0.733871502200299	0.466	0.349	5.19948094990296e-180	Warm	EWSR1
RPL27A	9.11325543578509e-183	0.951720614074922	0.876	0.89	3.3355426220517e-178	Warm	RPL27A
TPP2	2.44543941678145e-182	0.624953913460941	0.221	0.084	8.95055280936177e-178	Warm	TPP2
ATP2A2	1.79737539069932e-181	0.484746627602394	0.429	0.344	6.57857366749856e-177	Warm	ATP2A2
TOP1	1.91053604852154e-181	0.828186555573165	0.562	0.445	6.9927529911937e-177	Warm	TOP1
PCF11	7.68228974090796e-180	0.778923001987639	0.348	0.206	2.81179486806972e-175	Warm	PCF11
HDAC5	3.66397249957039e-178	0.47740900517251	0.314	0.213	1.34105057456776e-173	Warm	HDAC5
MAT2A	7.42725115639277e-177	0.66479067848371	0.447	0.351	2.71844819575132e-172	Warm	MAT2A
TEC	2.64584093132294e-176	0.428305793100715	0.124	0.025	9.68404239273508e-172	Warm	TEC
NFKBIA	7.01612560185634e-176	1.32563502614184	0.404	0.243	2.56797213153544e-171	Warm	NFKBIA
TRPM7	8.19247075063457e-176	0.683194062908491	0.293	0.182	2.99852621943976e-171	Warm	TRPM7
ARF4	1.27248397525954e-175	0.861864885837614	0.513	0.397	4.65741859784743e-171	Warm	ARF4
UBR5	9.27069370295112e-174	0.683849254591035	0.43	0.325	3.39316660221714e-169	Warm	UBR5
TPT1	9.87450698199476e-173	0.752391219180285	0.97	0.987	3.6141683004799e-168	Warm	TPT1
ACTA2	1.97078271810426e-172	0.456724597084912	0.131	0.102	7.21326182653339e-168	Warm	ACTA2
MYC	6.5352231727621e-172	0.394826915164706	0.105	0.04	2.39195703346266e-167	Warm	MYC
NHSL2	1.91562659657396e-171	0.451109578990338	0.315	0.238	7.01138490612036e-167	Warm	NHSL2
PHLDB2	4.76582177049126e-171	0.476878157701257	0.138	0.042	1.74433842621751e-166	Warm	PHLDB2
BHLHE40	2.31655372134466e-170	0.567821914673517	0.208	0.062	8.47881827549359e-166	Warm	BHLHE40
CHIC2	1.95148577934287e-164	0.65059040855311	0.324	0.217	7.14263310097285e-160	Warm	CHIC2
NUFIP2	2.42967406778309e-164	0.621536451718775	0.458	0.373	8.8928500554929e-160	Warm	NUFIP2
ESD	2.66880092337308e-164	0.659936460227833	0.383	0.274	9.76807825963783e-160	Warm	ESD
SDE2	5.67709968553325e-164	0.42018703521654	0.271	0.166	2.07787525590202e-159	Warm	SDE2
SMAD7	1.6647299010024e-162	0.385915929580805	0.254	0.217	6.09307791065887e-158	Warm	SMAD7
USP34	2.8774561897392e-162	0.630646533118524	0.539	0.451	1.05317774000645e-157	Warm	USP34
RAP1B	3.37862534042865e-160	0.677371043377931	0.469	0.375	1.23661066085029e-155	Warm	RAP1B
ITM2A	4.21988823409728e-159	0.336217644230008	0.106	0.006	1.54452129256195e-154	Warm	ITM2A
ARGLU1	4.12961793084289e-158	0.890221828060879	0.557	0.41	1.51148145886781e-153	Warm	ARGLU1
SRSF2	8.32074326444239e-158	0.711547017142727	0.615	0.468	3.04547524221856e-153	Warm	SRSF2
FST	3.93387004279702e-157	0.704040573387771	0.13	0.044	1.43983577436414e-152	Warm	FST
RPS23	8.94881359624213e-157	1.0662704354667	0.867	0.898	3.27535526436058e-152	Warm	RPS23
SKIL	2.42427491696464e-156	0.639489777437387	0.41	0.297	8.87308862358227e-152	Warm	SKIL
IRF2BPL	1.10545040608886e-155	0.857296280877049	0.375	0.247	4.04605903132585e-151	Warm	IRF2BPL
EIF4G3	6.14209416884923e-155	0.573717735549151	0.249	0.129	2.24806788674051e-150	Warm	EIF4G3
PCDH7	9.92304407121618e-154	0.411282735944173	0.197	0.155	3.63193336050583e-149	Warm	PCDH7
KLF7	3.72647749945107e-150	0.385789771079779	0.263	0.195	1.36392802957409e-145	Warm	KLF7
YTHDC1	2.41958133519043e-148	0.688875061456224	0.579	0.47	8.85590964493048e-144	Warm	YTHDC1
OGT	2.98963375787481e-148	0.623230341448012	0.318	0.229	1.09423585171976e-143	Warm	OGT
PLPP3	6.51005746765257e-148	0.749938152622626	0.232	0.144	2.38274613373552e-143	Warm	PLPP3
PCBP2	7.88086585886469e-148	0.436846290380724	0.72	0.61	2.88447571300306e-143	Warm	PCBP2
FBLN1	5.88704846201137e-147	0.390911025000276	0.113	0.086	2.15471860758078e-142	Warm	FBLN1
TOB1	7.84063407112127e-147	0.706306057656776	0.322	0.188	2.8697504763711e-142	Warm	TOB1
ARIH1	3.17690658204213e-146	0.540698219198703	0.419	0.333	1.16277957809324e-141	Warm	ARIH1
CCDC88A	1.21327464177031e-144	0.30733034320262	0.351	0.312	4.4407065163435e-140	Warm	CCDC88A
SFPQ	4.2651647565804e-144	0.624502496413329	0.755	0.622	1.56109295255599e-139	Warm	SFPQ
EXT1	4.37094389504763e-143	0.467024791410755	0.185	0.105	1.59980917502638e-138	Warm	EXT1
PAFAH1B1	2.15213723355007e-142	0.575213246698468	0.558	0.454	7.8770374885166e-138	Warm	PAFAH1B1
ADGRL1	4.86538688256631e-142	0.414116330074055	0.155	0.082	1.78078025288809e-137	Warm	ADGRL1
PLK2	6.51934079411732e-142	0.778217794040976	0.243	0.101	2.38614392405488e-137	Warm	PLK2
EIF4G1	1.29900560295183e-141	0.711274699409487	0.453	0.367	4.75449040736401e-137	Warm	EIF4G1
HNRNPF	2.45217026140253e-141	0.771084850127247	0.523	0.414	8.97518837375939e-137	Warm	HNRNPF
MEX3B	1.35917708345119e-140	0.325674734933037	0.137	0.088	4.97472404313971e-136	Warm	MEX3B
EIF1	1.26580028385771e-139	0.67362884108002	0.861	0.833	4.63295561894759e-135	Warm	EIF1
RPL37A	1.58067617074285e-139	0.500350750895665	0.916	0.947	5.78543285253591e-135	Warm	RPL37A
RPS24	1.76367988727637e-139	0.846141731228196	0.886	0.901	6.45524475542024e-135	Warm	RPS24
NIPBL	6.53127031255626e-139	0.636506843643577	0.524	0.411	2.39051024709872e-134	Warm	NIPBL
TGFBR1	5.22886298149439e-138	0.33328213161341	0.119	0.058	1.91381613985676e-133	Warm	TGFBR1
SLC25A3	6.2709582629245e-137	0.694133824811874	0.712	0.615	2.295233433813e-132	Warm	SLC25A3
DUSP1	1.43861800498205e-136	1.07957260020566	0.493	0.247	5.26548576003478e-132	Warm	DUSP1
SRF	6.50225174161994e-136	0.484437938276844	0.201	0.103	2.37988915995031e-131	Warm	SRF
ARPC2	7.90699688452899e-136	0.835388954804549	0.625	0.511	2.89403992970645e-131	Warm	ARPC2
AUTS2	6.18075088455338e-132	0.381857746488442	0.336	0.296	2.26221663125538e-127	Warm	AUTS2
RC3H1	1.65121169218228e-131	0.582635401395341	0.362	0.279	6.04359991455636e-127	Warm	RC3H1
COCH	2.2336222962818e-131	0.309010759543507	0.114	0.107	8.17528096662101e-127	Warm	COCH
COMMD1	2.56039443583478e-131	0.668344319169717	0.36	0.297	9.37129967459887e-127	Warm	COMMD1
SH3KBP1	1.32128279423383e-127	0.34551572266797	0.127	0.034	4.83602715517522e-123	Warm	SH3KBP1
UBAP2L	3.93613142979316e-127	0.408037626894441	0.456	0.396	1.44066346461859e-122	Warm	UBAP2L
TMEM131	6.28648245569367e-127	0.489622003634669	0.347	0.287	2.30091544360844e-122	Warm	TMEM131
PELI1	2.03132641878661e-126	0.407782734679037	0.166	0.087	7.43485782540088e-122	Warm	PELI1
MORF4L2	8.03964325264241e-126	0.437905701383345	0.581	0.501	2.94258982689965e-121	Warm	MORF4L2
ASH1L	9.35893148944114e-125	0.469470789119331	0.564	0.5	3.42546251445035e-120	Warm	ASH1L
IFT20	6.51546606376282e-124	0.530995523809431	0.314	0.225	2.38472573399783e-119	Warm	IFT20
LAMB1	7.87078721991665e-124	0.379694875747319	0.194	0.158	2.88078683036169e-119	Warm	LAMB1
IMPDH2	8.55637381280457e-124	0.440467152827071	0.396	0.305	3.1317183792246e-119	Warm	IMPDH2
KDM5B	4.05189124617623e-123	0.387161589341068	0.501	0.447	1.48303271501296e-118	Warm	KDM5B
FGFR2	5.46409515379129e-122	0.279650453118045	0.107	0.05	1.99991346723915e-117	Warm	FGFR2
NUMBL	6.52998657896733e-122	0.270123270042419	0.131	0.083	2.39004038776783e-117	Warm	NUMBL
WDR26	2.05104059202718e-121	0.571538913525028	0.415	0.292	7.50701367087869e-117	Warm	WDR26
AFF4	7.97600381366064e-121	0.701117408131383	0.568	0.442	2.91929715583793e-116	Warm	AFF4
RPS12	5.04521330182687e-120	1.13757152208071	0.834	0.835	1.84659852060165e-115	Warm	RPS12
LENG8	9.05157188716123e-120	0.673418843423273	0.425	0.334	3.31296582641988e-115	Warm	LENG8
WSB1	1.50370172728019e-119	0.636384369075731	0.643	0.585	5.50369869201822e-115	Warm	WSB1
TRIB1	1.99924999598289e-118	0.758187080320899	0.308	0.15	7.31745491029699e-114	Warm	TRIB1
SDC2	2.54880817575072e-118	0.322217411391533	0.219	0.148	9.3288928040652e-114	Warm	SDC2
PRRC2A	3.36556483910284e-118	0.418057420354517	0.427	0.361	1.23183038676003e-113	Warm	PRRC2A
UBC	3.57590648745559e-118	0.720057091026199	0.898	0.832	1.30881753347362e-113	Warm	UBC
MACF1	1.50110706405801e-117	0.41823226896241	0.557	0.498	5.49420196515872e-113	Warm	MACF1
SREK1	3.38512024450459e-117	0.698883706749619	0.496	0.372	1.23898786069112e-112	Warm	SREK1
EIF3E	1.94505140955997e-116	0.451705217377853	0.568	0.518	7.11908266413046e-112	Warm	EIF3E
LINC00324	9.87100665046795e-116	0.411024889560612	0.1	0.026	3.61288714413777e-111	Warm	LINC00324
RBM26	3.36945252504091e-115	0.532946979410012	0.34	0.252	1.23325331869022e-110	Warm	RBM26
PICALM	4.88276141146811e-115	0.652260647574292	0.302	0.187	1.78713950421144e-110	Warm	PICALM
MNT	1.5543218775874e-114	0.670211994036857	0.213	0.088	5.68897350415764e-110	Warm	MNT
ARFGEF1	8.0326348755848e-114	0.455443648950635	0.328	0.267	2.94002469081279e-109	Warm	ARFGEF1
HDLBP	1.36463806571897e-113	0.631746071795641	0.587	0.505	4.99471178433799e-109	Warm	HDLBP
RPS21	2.25813353365271e-113	0.350700802402435	0.828	0.835	8.26499454652229e-109	Warm	RPS21
CHD1	2.96800013571477e-113	0.607082911663867	0.355	0.26	1.08631772967296e-108	Warm	CHD1
GADD45B	2.41045459456192e-112	0.678879999555341	0.234	0.082	8.82250486155608e-108	Warm	GADD45B
MAFG	1.65399193588561e-110	0.593145372205236	0.272	0.152	6.05377588453494e-106	Warm	MAFG
KIF1B	2.80635076191845e-110	0.496827625727584	0.404	0.345	1.02715244236977e-105	Warm	KIF1B
QKI	4.6644135305234e-110	0.340894197758477	0.552	0.491	1.70722199630687e-105	Warm	QKI
AGPAT3	8.94935023290906e-110	0.351122687935613	0.234	0.16	3.27555167874705e-105	Warm	AGPAT3
RUNX1T1	1.39742351373383e-109	0.319663551517218	0.211	0.161	5.11470980261718e-105	Warm	RUNX1T1
KMT2E	6.12628682933236e-109	0.509958144477727	0.587	0.504	2.24228224240394e-104	Warm	KMT2E
POLR2F	8.20254135295912e-109	0.482643515959351	0.424	0.368	3.00221216059657e-104	Warm	POLR2F
COL4A1	1.84687390939129e-108	0.508561015447775	0.281	0.191	6.75974319576307e-104	Warm	COL4A1
DNAJC3	3.69718082363487e-108	0.557509211111512	0.276	0.18	1.3532051532586e-103	Warm	DNAJC3
NKTR	4.93520928244244e-107	0.605031545605737	0.512	0.449	1.80633594946676e-102	Warm	NKTR
NAA15	6.20499237616509e-107	0.494248514981666	0.308	0.221	2.27108925960019e-102	Warm	NAA15
FKBP11	7.48306289598925e-107	0.372857552530699	0.227	0.16	2.73887585056103e-102	Warm	FKBP11
ARL13B	7.85637059057762e-107	0.349981221207502	0.163	0.093	2.87551019985732e-102	Warm	ARL13B
SOCS3	2.13120346253962e-106	0.388446270418528	0.11	0.033	7.80041779324128e-102	Warm	SOCS3
BTAF1	2.73981871417368e-106	0.459236905094422	0.229	0.175	1.00280104757471e-101	Warm	BTAF1
RPS10	7.16003030239053e-106	0.612924332030674	0.635	0.588	2.62064269097796e-101	Warm	RPS10
DNAJA1	9.97767265072901e-106	0.581798243327893	0.741	0.702	3.65192796689332e-101	Warm	DNAJA1
ELMSAN1	1.30046174824772e-105	0.691234456295858	0.241	0.142	4.75982004476147e-101	Warm	ELMSAN1
RPL24	1.64033468239984e-104	0.559525419240139	0.8	0.8	6.00378897105164e-100	Warm	RPL24
VCL	2.8673606019387e-104	0.591003683077163	0.394	0.326	1.04948265391558e-99	Warm	VCL
DNAJC25	1.09370800092974e-103	0.370790219959777	0.179	0.107	4.00308065420295e-99	Warm	DNAJC25
SRSF5	8.34577801788052e-103	0.634432790155068	0.7	0.581	3.05463821232445e-98	Warm	SRSF5
PRPF38B	9.52735348187452e-103	0.521476755972614	0.441	0.36	3.48710664790089e-98	Warm	PRPF38B
RPL27	1.89605042408338e-101	0.765406932370926	0.739	0.738	6.93973415718758e-97	Warm	RPL27
WAPL	3.52314009088774e-101	0.473997919800841	0.331	0.277	1.28950450466582e-96	Warm	WAPL
C1QTNF4	5.39024286990175e-101	0.260475068383614	0.171	0.094	1.97288279281274e-96	Warm	C1QTNF4
STRN3	9.54638671925089e-101	0.424446286612464	0.294	0.229	3.49407300311302e-96	Warm	STRN3
HERPUD1	1.61136725289204e-100	0.687086204618317	0.334	0.194	5.89776528231014e-96	Warm	HERPUD1
NFAT5	4.80161908952312e-100	0.537237811992611	0.189	0.097	1.75744060295636e-95	Warm	NFAT5
RPS4X	1.87005217278347e-99	0.872306508846603	0.827	0.866	6.84457795760478e-95	Warm	RPS4X
ZFC3H1	2.23224187328565e-99	0.545751728901538	0.319	0.257	8.17022848041281e-95	Warm	ZFC3H1
RBMS1	2.00133500986903e-98	0.47383163729781	0.517	0.446	7.32508626962163e-94	Warm	RBMS1
CAMK2B	8.65345030440885e-98	1.07062466329095	0.226	0.139	3.16724934591668e-93	Warm	CAMK2B
CCNL2	1.03579193671318e-97	0.380441482475271	0.413	0.379	3.79110206756391e-93	Warm	CCNL2
SMTN	3.53300876462174e-97	0.42405821789948	0.185	0.115	1.2931165379392e-92	Warm	SMTN
ATXN2L	7.10862417197464e-97	0.510513894117503	0.235	0.129	2.60182753318444e-92	Warm	ATXN2L
DUSP5	1.34392091877072e-96	0.631415112412845	0.223	0.089	4.91888495479272e-92	Warm	DUSP5
FAM214B	1.56349717098241e-95	0.340704970012505	0.115	0.065	5.72255599551271e-91	Warm	FAM214B
RPL34	2.38369728492729e-95	0.502376307969908	0.854	0.892	8.72457043256236e-91	Warm	RPL34
KMT2A	3.90487816745058e-95	0.717599769984967	0.445	0.354	1.42922445806859e-90	Warm	KMT2A
EIF3I	4.02608899641598e-95	0.533399735175565	0.469	0.416	1.47358883357821e-90	Warm	EIF3I
MAP7D1	4.36967585503733e-94	0.506004285297925	0.292	0.214	1.59934505970221e-89	Warm	MAP7D1
RBM25	8.93010000090024e-94	0.46340914048552	0.656	0.558	3.2685059013295e-89	Warm	RBM25
CDK13	1.4246577323313e-93	0.556072606650889	0.372	0.292	5.2143897661058e-89	Warm	CDK13
AC020916.1	1.79429733117194e-93	0.442250110120726	0.101	0.023	6.56730766182241e-89	Warm	AC020916.1
R3HDM1	3.80787868765738e-93	0.427772855259355	0.228	0.157	1.39372167846948e-88	Warm	R3HDM1
THOC2	5.56734907969072e-93	0.511569491224788	0.567	0.499	2.0377054366576e-88	Warm	THOC2
CPEB2	7.99875190640213e-93	0.355897971293535	0.123	0.067	2.92762318526224e-88	Warm	CPEB2
CCDC80	1.5998531529767e-92	0.934905863399643	0.265	0.091	5.85562252521001e-88	Warm	CCDC80
UBE2D3	8.73442431281263e-92	0.483171564785332	0.663	0.572	3.19688664273255e-87	Warm	UBE2D3
ARC	1.4697497306557e-91	0.816989570399682	0.237	0.128	5.37943098917292e-87	Warm	ARC
DNAJB4	1.50809578173963e-91	0.556677464669434	0.352	0.253	5.51978137074522e-87	Warm	DNAJB4
TRIP6	2.64541286771298e-90	0.278870517910243	0.265	0.195	9.68247563711626e-86	Warm	TRIP6
PALLD	4.90665942801712e-90	0.431835265620759	0.415	0.357	1.79588641724855e-85	Warm	PALLD
SYNCRIP	5.13824250786581e-90	0.478592077066893	0.498	0.423	1.88064814030396e-85	Warm	SYNCRIP
TRPM2	5.70865289433071e-90	0.731364285743078	0.147	0.077	2.08942404585398e-85	Warm	TRPM2
ZNF131	5.92353434343867e-89	0.538834487688641	0.313	0.227	2.16807280504199e-84	Warm	ZNF131
HNRNPA3	1.44515043329951e-88	0.351253465924997	0.792	0.74	5.28939510091952e-84	Warm	HNRNPA3
EPC2	2.34386666807934e-88	0.405711531189425	0.274	0.199	8.5787863918372e-84	Warm	EPC2
DNAJA2	4.95142214432299e-88	0.530317337465471	0.335	0.234	1.81227001904366e-83	Warm	DNAJA2
MLLT3	1.54297774125062e-87	0.386147541463747	0.115	0.055	5.64745283075138e-83	Warm	MLLT3
SAMD4B	1.16437169260641e-86	0.43827042303944	0.304	0.239	4.26171683210873e-82	Warm	SAMD4B
EPRS	2.50865245785748e-86	0.316525157161266	0.372	0.331	9.18191886100416e-82	Warm	EPRS
SERPINF1	3.59313276992603e-86	0.475304132274001	0.159	0.022	1.31512252512063e-81	Warm	SERPINF1
BCLAF1	3.76400816691353e-85	0.629432750042852	0.556	0.444	1.37766462917202e-80	Warm	BCLAF1
ABCC5	6.08848136637099e-85	0.299125867679484	0.146	0.105	2.22844506490545e-80	Warm	ABCC5
CPXM1	6.91690464947465e-85	0.401809787889205	0.324	0.275	2.53165627075422e-80	Warm	CPXM1
PPP1R10	2.06242155345932e-84	0.486383387050837	0.37	0.318	7.54866912781646e-80	Warm	PPP1R10
LGR4	2.87551065221986e-84	0.384455111160375	0.126	0.054	1.05246565381899e-79	Warm	LGR4
CREBBP	4.3118419102303e-84	0.469065436761004	0.28	0.2	1.57817725756339e-79	Warm	CREBBP
DYRK2	9.4737458251045e-84	0.28168105830671	0.137	0.073	3.4674857094465e-79	Warm	DYRK2
CENPB	3.5086683977874e-83	0.378429026911668	0.229	0.168	1.28420772027417e-78	Warm	CENPB
SMARCA5	1.01274751839537e-82	0.457886628434345	0.485	0.402	3.7067571920789e-78	Warm	SMARCA5
ARL4A	1.58802938661651e-82	0.331397524504526	0.428	0.419	5.81234635795507e-78	Warm	ARL4A
KLF2	1.62051706992299e-82	0.550726054963544	0.133	0.043	5.93125452762512e-78	Warm	KLF2
ACTR3	6.14556428594003e-82	0.43399642915841	0.472	0.417	2.24933798429691e-77	Warm	ACTR3
ILKAP	6.31762451032356e-82	0.350268991224781	0.276	0.225	2.31231374702353e-77	Warm	ILKAP
MBTD1	7.07042818349808e-81	0.353799736699238	0.181	0.127	2.58784741944213e-76	Warm	MBTD1
RPS6	9.00954958837681e-81	0.35430774033321	0.841	0.859	3.2975852448418e-76	Warm	RPS6
FAM53C	9.33528749896639e-80	0.591802273267005	0.281	0.166	3.41680857749669e-75	Warm	FAM53C
RNF10	1.16468641073813e-79	0.471987775702805	0.354	0.275	4.26286873194263e-75	Warm	RNF10
GPATCH8	1.29532185256076e-79	0.427019345180493	0.33	0.3	4.74100751255765e-75	Warm	GPATCH8
HNRNPDL	2.1235056223486e-79	0.270381662606263	0.73	0.653	7.77224292835811e-75	Warm	HNRNPDL
PURA	6.23872733893553e-79	0.498753721339438	0.45	0.387	2.28343659332379e-74	Warm	PURA
GSN	1.10313199871301e-78	0.38420879261253	0.267	0.246	4.03757342848949e-74	Warm	GSN
SPRY2	1.10414777329662e-78	0.5757665005233	0.221	0.13	4.04129126504295e-74	Warm	SPRY2
RPL9	2.10985384388949e-78	0.507024874482263	0.854	0.891	7.72227605401993e-74	Warm	RPL9
FNBP4	8.47373763810369e-78	0.588245001995361	0.322	0.239	3.10147271292233e-73	Warm	FNBP4
EPHA4	1.24784632808333e-77	0.279837765331536	0.138	0.097	4.56724234541781e-73	Warm	EPHA4
SRSF6	2.04973041016594e-77	0.471538452465769	0.409	0.306	7.50221827424836e-73	Warm	SRSF6
FAM104A	3.07184179314221e-77	0.3716607003271	0.211	0.138	1.12432481470798e-72	Warm	FAM104A
BBC3	2.35088794469034e-76	0.3566891811814	0.148	0.06	8.60448496636112e-72	Warm	BBC3
MGAT2	5.93113063215865e-76	0.292511040839766	0.153	0.093	2.17085312267639e-71	Warm	MGAT2
CCNT1	1.83148526445619e-75	0.3769313202026	0.287	0.232	6.70341921643609e-71	Warm	CCNT1
RPS11	6.78440857112564e-75	0.276053855291879	0.853	0.893	2.4831613811177e-70	Warm	RPS11
ZFP36L1	9.67889987903978e-75	0.535898699402352	0.626	0.569	3.54257414472735e-70	Warm	ZFP36L1
RPLP2	2.47042115578774e-74	0.712391628402247	0.814	0.793	9.04198847229872e-70	Warm	RPLP2
RPL10A	3.71008887771292e-74	0.611461006181646	0.755	0.727	1.35792963013171e-69	Warm	RPL10A
INO80D	8.88454112477883e-74	0.379692832786427	0.261	0.221	3.2518308970803e-69	Warm	INO80D
SON	1.48774984372146e-73	0.51780652806437	0.77	0.646	5.4453132030049e-69	Warm	SON
ZNF281	2.2055301105887e-73	0.296515343335745	0.247	0.211	8.07246075776569e-69	Warm	ZNF281
BRD2	7.82024908481039e-73	0.47491299866455	0.523	0.446	2.86228936753145e-68	Warm	BRD2
WNK1	1.60694795037582e-72	0.455888131959985	0.373	0.329	5.88159019317054e-68	Warm	WNK1
PNN	1.61222408115246e-72	0.384025903787177	0.646	0.58	5.90090135942611e-68	Warm	PNN
LAMB2	3.04220582486039e-72	0.562435590040677	0.354	0.284	1.11347775395715e-67	Warm	LAMB2
ADAMTSL5	2.38515455159889e-71	0.724294605518803	0.177	0.123	8.72990417430711e-67	Warm	ADAMTSL5
SMARCA2	4.27897337564082e-71	0.295236293732808	0.443	0.425	1.5661470452183e-66	Warm	SMARCA2
ZFHX3	5.99498519019408e-71	0.3269164747087	0.168	0.139	2.19422452946293e-66	Warm	ZFHX3
RSF1	7.39626756144759e-71	0.527981087561981	0.529	0.435	2.70710789016543e-66	Warm	RSF1
ARID4B	4.97420010026881e-70	0.321659340665029	0.511	0.461	1.82060697869939e-65	Warm	ARID4B
IER5L	5.91550090471259e-70	0.331920163750502	0.221	0.206	2.16513248613386e-65	Warm	IER5L
EIF5	6.70400826099111e-70	0.501641714777374	0.624	0.533	2.45373406360536e-65	Warm	EIF5
PARD3B	2.61289707190642e-69	0.300675805813935	0.155	0.139	9.56346457288467e-65	Warm	PARD3B
ANKRD28	6.19677932564492e-69	0.371578315881891	0.228	0.191	2.2680832009793e-64	Warm	ANKRD28
SIRT1	3.28167524874433e-68	0.40569664124081	0.239	0.189	1.20112595779291e-63	Warm	SIRT1
EEF1G	9.34446374524225e-68	0.536499281395093	0.668	0.624	3.42016717539612e-63	Warm	EEF1G
RPL12	1.13441067237154e-67	0.520766082717623	0.754	0.761	4.15205650194708e-63	Warm	RPL12
TPR	1.59293335600141e-67	0.250858832155886	0.671	0.593	5.83029537630076e-63	Warm	TPR
PRR7	5.15962261862363e-67	0.33855357066202	0.144	0.032	1.88847347464244e-62	Warm	PRR7
TUT4	1.80137378524608e-66	0.36063439428913	0.438	0.403	6.59320819137917e-62	Warm	TUT4
MPRIP	4.31214769253098e-66	0.355159080587292	0.394	0.354	1.57828917694326e-61	Warm	MPRIP
TMEM256	6.40662368325192e-66	0.438803317637556	0.327	0.257	2.34488833430704e-61	Warm	TMEM256
HECA	7.80856545421166e-66	0.343643218495889	0.142	0.073	2.85801304189601e-61	Warm	HECA
AMOTL2	1.76519160953029e-65	0.458404176642869	0.201	0.112	6.46077781004182e-61	Warm	AMOTL2
PPP1R14B	3.06920344948857e-65	0.565650423593305	0.528	0.487	1.12335915454731e-60	Warm	PPP1R14B
RBM5	5.33946407391413e-65	0.496493852977478	0.459	0.411	1.95429724569331e-60	Warm	RBM5
ZBTB1	5.43419840586785e-64	0.359972961878396	0.227	0.183	1.98897095853169e-59	Warm	ZBTB1
RNF11	8.89103325089944e-64	0.365352820487088	0.323	0.259	3.2542070801617e-59	Warm	RNF11
HERC1	9.01064989771377e-64	0.296397508216667	0.232	0.227	3.29798796906222e-59	Warm	HERC1
SCGB1A1	1.14406259149421e-63	0.637335721246308	0.29	0.146	4.18738349112795e-59	Warm	SCGB1A1
ETS1	1.17842060411296e-63	0.272355470678893	0.164	0.126	4.31313725311383e-59	Warm	ETS1
NFKB2	8.25685895543171e-63	0.495111195913365	0.143	0.046	3.02209294627756e-58	Warm	NFKB2
TAF10	2.15760955492729e-62	0.548845403004535	0.358	0.269	7.89706673198936e-58	Warm	TAF10
ABL2	2.19308634911039e-62	0.29183335777732	0.198	0.176	8.02691534637895e-58	Warm	ABL2
CHD2	2.26097858766811e-62	0.391843927789365	0.403	0.367	8.27540772872404e-58	Warm	CHD2
MED13	5.80066045545183e-62	0.490769245498562	0.392	0.342	2.12309973329992e-57	Warm	MED13
MTDH	7.32790347428805e-62	0.319619004236472	0.608	0.542	2.68208595062417e-57	Warm	MTDH
EIF4E	1.05096111451364e-61	0.454322071069633	0.287	0.223	3.84662277523139e-57	Warm	EIF4E
SMG1	1.46471737920163e-61	0.460818620347981	0.305	0.26	5.36101207961588e-57	Warm	SMG1
JMJD6	2.02589809202389e-61	0.292869626949324	0.183	0.118	7.41498960661663e-57	Warm	JMJD6
ATP8B2	2.45180796595985e-61	0.269238661022949	0.103	0.067	8.97386233620965e-57	Warm	ATP8B2
ZMIZ1	5.58233767665742e-61	0.320163430072041	0.199	0.157	2.04319141303338e-56	Warm	ZMIZ1
DDX50	1.62589292420696e-60	0.399979391576617	0.306	0.25	5.95093069188988e-56	Warm	DDX50
CUL3	2.19740725497827e-60	0.427092356640629	0.442	0.375	8.04273029394598e-56	Warm	CUL3
TRA2B	2.79061638651645e-60	0.597801111245432	0.564	0.48	1.02139350362889e-55	Warm	TRA2B
PHF21A	2.96358413630827e-60	0.386789228373898	0.178	0.126	1.08470142973019e-55	Warm	PHF21A
ATAD2B	3.29393355286e-60	0.304354384582473	0.217	0.198	1.20561261968229e-55	Warm	ATAD2B
FUBP1	4.35476489730399e-60	0.332072273709472	0.378	0.325	1.59388750006223e-55	Warm	FUBP1
SASH1	5.09640940559467e-60	0.378002421714127	0.152	0.088	1.86533680654171e-55	Warm	SASH1
SGSM2	9.65073447779106e-60	0.414660748974373	0.197	0.148	3.5322653262163e-55	Warm	SGSM2
MT1M	1.46961836723727e-59	0.652785253863809	0.113	0.055	5.37895018592512e-55	Warm	MT1M
CPEB4	1.52421704886444e-59	0.525855050599253	0.266	0.195	5.57878682054875e-55	Warm	CPEB4
RAP1A	2.79927509617564e-59	0.373393882569386	0.298	0.249	1.02456267795125e-54	Warm	RAP1A
VCPIP1	4.26178687125315e-59	0.298887653319898	0.186	0.148	1.55985661274737e-54	Warm	VCPIP1
KDM6A	4.48754364426276e-59	0.298454794428687	0.155	0.117	1.64248584923661e-54	Warm	KDM6A
EIF4E2	4.59533918356433e-59	0.364881801658888	0.405	0.374	1.68194009457638e-54	Warm	EIF4E2
RUNX1	6.51911808079354e-59	0.375534938810214	0.181	0.149	2.38606240875124e-54	Warm	RUNX1
CYTH2	7.15119854642515e-59	0.415693781663815	0.338	0.27	2.61741017997707e-54	Warm	CYTH2
RB1CC1	7.61622707733253e-59	0.425109513472117	0.419	0.378	2.78761527257448e-54	Warm	RB1CC1
RPS7	5.9177234076585e-58	0.686196726694355	0.845	0.861	2.16594594443709e-53	Warm	RPS7
SKI	2.04711374660829e-57	0.282186362910063	0.186	0.151	7.492641023961e-53	Warm	SKI
AFDN	6.41227582920009e-57	0.297017870337184	0.565	0.545	2.34695707624552e-52	Warm	AFDN
RHEB	1.68049392307201e-56	0.467580709132901	0.476	0.429	6.15077580783587e-52	Warm	RHEB
PNISR	3.840392063612e-56	0.846368655036181	0.569	0.464	1.40562189920263e-51	Warm	PNISR
POFUT2	1.52520785378951e-55	0.251726359516857	0.137	0.074	5.58241326565499e-51	Warm	POFUT2
UBN2	1.68302700489483e-55	0.407366258756673	0.293	0.252	6.16004714061556e-51	Warm	UBN2
ATXN7L3	2.10680978937792e-55	0.321329153040006	0.208	0.166	7.71113451010212e-51	Warm	ATXN7L3
RPS13	2.71272091507007e-55	1.06354342404026	0.751	0.75	9.92882982124797e-51	Warm	RPS13
ANKRD36C	5.00203299974735e-55	0.550570732438059	0.272	0.286	1.83079409823753e-50	Warm	ANKRD36C
PPP1R15B	5.00401528276151e-54	0.349943680463664	0.263	0.194	1.83151963364354e-49	Warm	PPP1R15B
INO80	5.02541774757114e-54	0.274972840360711	0.228	0.212	1.83935314978851e-49	Warm	INO80
BRPF1	5.3724859125965e-54	0.295360666259829	0.107	0.077	1.96638356886945e-49	Warm	BRPF1
ACBD6	5.64853440228006e-54	0.254085763361936	0.427	0.395	2.06742007657853e-49	Warm	ACBD6
PDIA3	9.43295371766534e-54	0.439066827514856	0.626	0.583	3.45255539020269e-49	Warm	PDIA3
KLF5	4.5676649150416e-53	0.290859463078351	0.115	0.05	1.67181103555438e-48	Warm	KLF5
TRIO	6.87993960160246e-53	0.376778424563545	0.272	0.242	2.51812669358252e-48	Warm	TRIO
NTAN1	1.69047186057403e-52	0.270925880920348	0.207	0.151	6.18729605688701e-48	Warm	NTAN1
SRSF10	2.41461354785721e-52	0.327257877816057	0.573	0.523	8.83772704651218e-48	Warm	SRSF10
SRPRA	1.6860639323162e-51	0.475853590896874	0.318	0.235	6.17116259867054e-47	Warm	SRPRA
PSME4	2.27972653078305e-51	0.460413657041864	0.327	0.274	8.34402707531903e-47	Warm	PSME4
CHI3L1	4.76396813412957e-51	1.0085904981423	0.541	0.409	1.74365997677276e-46	Warm	CHI3L1
ZRANB1	6.23152432136586e-51	0.35249868721504	0.283	0.249	2.28080021686312e-46	Warm	ZRANB1
RTRAF	7.2641923001977e-51	0.463992279719996	0.467	0.424	2.65876702379536e-46	Warm	RTRAF
USP36	2.06187888542273e-50	0.553237036015328	0.243	0.187	7.54668290853575e-46	Warm	USP36
BIRC6	2.55794783321686e-50	0.405692712448266	0.391	0.353	9.36234486435702e-46	Warm	BIRC6
REV3L	3.70021032151316e-50	0.571778110339225	0.272	0.197	1.35431397977703e-45	Warm	REV3L
RAI1	3.9015730163619e-50	0.339376598180888	0.142	0.1	1.42801473971862e-45	Warm	RAI1
LUC7L	6.68807267582008e-50	0.400676833964927	0.27	0.197	2.44790148007691e-45	Warm	LUC7L
DNAJC2	1.56642186975403e-49	0.26901509016666	0.283	0.263	5.73326068548672e-45	Warm	DNAJC2
MEIS2	4.61613961469102e-49	0.402149043006541	0.287	0.251	1.68955326037306e-44	Warm	MEIS2
FBXO33	4.69346275183508e-49	0.368865197839563	0.181	0.108	1.71785430179916e-44	Warm	FBXO33
SLC38A2	1.12484859664596e-48	0.559841286890973	0.433	0.358	4.11705834858387e-44	Warm	SLC38A2
SCAND1	1.71978629154544e-48	0.532965714673244	0.512	0.474	6.29458980568547e-44	Warm	SCAND1
FBXO11	1.97492420131413e-48	0.275997758441608	0.327	0.303	7.22842006922986e-44	Warm	FBXO11
SRCAP	2.72567268767166e-48	0.350603560298893	0.138	0.087	9.97623460414705e-44	Warm	SRCAP
EIF3M	4.19243847967659e-48	0.482750792345066	0.436	0.365	1.53447440794643e-43	Warm	EIF3M
CDC42BPA	1.71138330941463e-47	0.329319803681327	0.273	0.242	6.2638340507885e-43	Warm	CDC42BPA
RGS2	1.77685671479763e-47	0.36298946523913	0.168	0.08	6.50347326183081e-43	Warm	RGS2
YY1	3.66153734665455e-47	0.310863503143018	0.533	0.488	1.34015928424903e-42	Warm	YY1
IRF1	9.4017945001958e-47	0.468928466334953	0.192	0.112	3.44115080501666e-42	Warm	IRF1
TRA2A	1.00665632560215e-46	0.484755659108046	0.376	0.311	3.68446281733643e-42	Warm	TRA2A
GOLGA8A	1.76990410163153e-46	0.290367544279172	0.239	0.21	6.47802600238155e-42	Warm	GOLGA8A
RRP12	4.16715056286735e-46	0.382824623980631	0.129	0.071	1.52521877751508e-41	Warm	RRP12
SRSF11	5.02171443653576e-46	0.304792072333123	0.662	0.593	1.83799770091646e-41	Warm	SRSF11
GOLPH3	6.39861317179395e-46	0.309370499878065	0.257	0.187	2.3419564070083e-41	Warm	GOLPH3
RSBN1	9.03852225932564e-46	0.265395903926333	0.299	0.287	3.30818953213578e-41	Warm	RSBN1
ZNF331	9.05248963750814e-46	0.371838453913643	0.161	0.098	3.31330173222435e-41	Warm	ZNF331
GNAQ	2.37796828904832e-45	0.344065980198643	0.311	0.278	8.70360173474577e-41	Warm	GNAQ
SAP30L	4.18851795657018e-45	0.277075429062576	0.234	0.196	1.53303945728425e-40	Warm	SAP30L
SMC1A	4.79252707768538e-45	0.435850118338948	0.391	0.365	1.75411283570363e-40	Warm	SMC1A
RPL32	4.93508435659521e-45	0.387140320230887	0.848	0.899	1.80629022535741e-40	Warm	RPL32
SMC6	6.35212001105778e-45	0.325475888384468	0.237	0.208	2.32493944524726e-40	Warm	SMC6
LUC7L3	8.67985009799707e-45	0.314670597659654	0.636	0.605	3.17691193436791e-40	Warm	LUC7L3
METTL9	2.47805170249946e-44	0.28567493924277	0.289	0.245	9.06991703631826e-40	Warm	METTL9
RASSF1	4.94595805331101e-44	0.250225741672139	0.162	0.108	1.81027010709236e-39	Warm	RASSF1
RGCC	6.0397176394228e-44	0.478235505555025	0.184	0.126	2.21059705320514e-39	Warm	RGCC
RAPGEF6	8.26720099007854e-44	0.289738198596623	0.173	0.122	3.02587823437865e-39	Warm	RAPGEF6
USP12	1.44480436228251e-43	0.346129177297579	0.16	0.089	5.28812844639021e-39	Warm	USP12
USP9X	2.06771974538988e-43	0.282601826276099	0.357	0.356	7.56806104010151e-39	Warm	USP9X
HIPK1	2.26350974714131e-43	0.269391549789206	0.271	0.246	8.28467202551189e-39	Warm	HIPK1
MBNL1	2.38772002464063e-43	0.380530783908306	0.368	0.331	8.73929406218716e-39	Warm	MBNL1
KMT2D	2.92798022334065e-43	0.344402271654426	0.216	0.197	1.07167004154491e-38	Warm	KMT2D
DUSP8	4.98562758849447e-43	0.351901300411557	0.132	0.056	1.82478955366486e-38	Warm	DUSP8
ANKRD11	5.09926410256333e-43	0.546800263795289	0.414	0.363	1.8663816541792e-38	Warm	ANKRD11
RNF130	1.1208033018645e-42	0.283522648741271	0.212	0.19	4.10225216515426e-38	Warm	RNF130
WDR43	1.28917806358979e-42	0.319900515638737	0.294	0.263	4.718520630545e-38	Warm	WDR43
MGA	1.34853629471765e-42	0.340122096706953	0.291	0.274	4.93577769229608e-38	Warm	MGA
ATP5F1B	1.63192610878505e-42	0.380095620195017	0.578	0.553	5.97301275076418e-38	Warm	ATP5F1B
RRBP1	1.63532057957306e-42	0.429649882449636	0.736	0.655	5.98543685329537e-38	Warm	RRBP1
IGSF10	1.86939513850398e-42	0.376522328785514	0.177	0.122	6.84217314643841e-38	Warm	IGSF10
VEZF1	2.08925202043001e-42	0.32020835418783	0.285	0.255	7.64687131997589e-38	Warm	VEZF1
ZNF451	3.50912844557927e-42	0.325788988090065	0.323	0.291	1.28437610236647e-37	Warm	ZNF451
EML4	4.87361733691045e-42	0.259435651317559	0.237	0.242	1.78379268148259e-37	Warm	EML4
YBX1	7.54385611934731e-42	0.526372233963669	0.693	0.708	2.76112677824231e-37	Warm	YBX1
LAMC1	1.02826923165096e-41	0.376002384070838	0.34	0.305	3.76356821476567e-37	Warm	LAMC1
C16orf72	1.69761070814002e-41	0.255293700171267	0.143	0.094	6.2134249528633e-37	Warm	C16orf72
SAT1	4.86354569928496e-41	0.935875495259004	0.527	0.355	1.78010636139529e-36	Warm	SAT1
GIGYF1	4.90314811032458e-41	0.371861769329778	0.207	0.175	1.7946012398599e-36	Warm	GIGYF1
ADIPOR1	5.7547169443911e-41	0.299584704812644	0.256	0.209	2.10628394881659e-36	Warm	ADIPOR1
EP400	1.05367015012581e-40	0.326718107617342	0.23	0.208	3.85653811647547e-36	Warm	EP400
RPS25	1.3097654807728e-40	0.659546441369477	0.767	0.764	4.79387263617651e-36	Warm	RPS25
SAR1A	1.82504747779369e-40	0.290259872316537	0.379	0.338	6.6798562734727e-36	Warm	SAR1A
ZFP91	2.93545983700143e-40	0.389703896460883	0.348	0.28	1.07440765494089e-35	Warm	ZFP91
CNBP	3.12895962599791e-40	0.406742127706791	0.577	0.536	1.1452305127115e-35	Warm	CNBP
STAG1	4.9346791225782e-40	0.291235722724176	0.276	0.266	1.80614190565485e-35	Warm	STAG1
IER3	8.72934232289871e-40	0.547858721703764	0.137	0.056	3.19502658360416e-35	Warm	IER3
FAM153CP	1.8356725281785e-39	0.730249963846731	0.274	0.14	6.71874502038613e-35	Warm	FAM153CP
GLG1	2.453835636347e-39	0.396964823976809	0.252	0.2	8.98128381259364e-35	Warm	GLG1
MAFK	3.17854716298743e-39	0.484762586689161	0.252	0.182	1.16338004712503e-34	Warm	MAFK
CITED2	9.01380607347738e-39	0.376838094202707	0.175	0.105	3.29914316095346e-34	Warm	CITED2
DUSP6	1.11811167974404e-38	0.734534707947865	0.183	0.078	4.09240055903117e-34	Warm	DUSP6
RPL22	2.74664091031003e-38	0.325403955585886	0.794	0.823	1.00529803958258e-33	Warm	RPL22
SOD2	2.97522962297737e-38	0.291773399547032	0.184	0.126	1.08896379430595e-33	Warm	SOD2
DNAJC1	6.57301451795293e-38	0.433851522826625	0.324	0.266	2.40578904371595e-33	Warm	DNAJC1
CREBZF	1.02933681853811e-37	0.374987871819822	0.25	0.191	3.76747568953134e-33	Warm	CREBZF
HUWE1	1.22632734732656e-37	0.346942142136985	0.44	0.419	4.48848072394996e-33	Warm	HUWE1
CREBRF	1.95344006550992e-37	0.487343126021818	0.236	0.141	7.14978598377288e-33	Warm	CREBRF
LINC00963	2.44162795657817e-37	0.398085455407806	0.179	0.173	8.93660248387175e-33	Warm	LINC00963
LRIG1	3.57403208361176e-37	0.320121438176229	0.234	0.212	1.30813148292274e-32	Warm	LRIG1
FUS	4.9404841653703e-37	0.507702533436401	0.652	0.601	1.80826660936718e-32	Warm	FUS
LMBR1L	8.76721187461869e-37	0.32001452201232	0.195	0.168	3.20888721822919e-32	Warm	LMBR1L
PPP1R15A	8.8317947413197e-37	0.616167063937347	0.323	0.268	3.23252519327042e-32	Warm	PPP1R15A
NXF1	9.53784087333729e-37	0.302087982606522	0.145	0.101	3.49094513805018e-32	Warm	NXF1
U2AF2	1.33165654597941e-36	0.2940990819272	0.252	0.218	4.87399612393926e-32	Warm	U2AF2
CELF1	1.56806257233061e-36	0.357946019309469	0.425	0.392	5.73926582098728e-32	Warm	CELF1
NFATC1	3.98124022608377e-36	0.441484682433526	0.161	0.081	1.45717373514892e-31	Warm	NFATC1
TUT7	5.15916871505138e-36	0.313481497383614	0.173	0.149	1.88830734139595e-31	Warm	TUT7
GSPT1	6.08027720489894e-36	0.383819520793225	0.327	0.267	2.22544225976506e-31	Warm	GSPT1
KIAA1109	7.74257065845101e-36	0.324965517995088	0.299	0.283	2.83385828669965e-31	Warm	KIAA1109
PABPN1	9.87859814328964e-36	0.566290780950449	0.546	0.483	3.61566570642544e-31	Warm	PABPN1
KCNQ1OT1	1.13763997061077e-35	0.354713816009189	0.338	0.364	4.16387605643248e-31	Warm	KCNQ1OT1
SOBP	2.61352850234523e-35	0.314739576849664	0.14	0.123	9.56577567143376e-31	Warm	SOBP
FAM13B	4.51782266395356e-35	0.329850813280317	0.222	0.171	1.65356827323364e-30	Warm	FAM13B
RPLP1	2.19393780378041e-34	0.407272136362471	0.9	0.947	8.03003175561667e-30	Warm	RPLP1
KIAA2026	8.11514766288626e-34	0.374571659474547	0.325	0.291	2.970225196093e-29	Warm	KIAA2026
COL13A1	1.1561732181678e-33	0.266224425542648	0.14	0.074	4.23170959581597e-29	Warm	COL13A1
GNL1	2.26450345070994e-33	0.273715568335232	0.27	0.235	8.28830907994346e-29	Warm	GNL1
REL	2.80784193786517e-33	0.601946376818908	0.233	0.179	1.02769822767803e-28	Warm	REL
PKN2	3.00442399802147e-33	0.355371471539398	0.384	0.36	1.09964922751584e-28	Warm	PKN2
GADD45A	4.16997587285195e-32	0.52615602381284	0.239	0.181	1.52625286922254e-27	Warm	GADD45A
IER2	4.25321991904177e-32	0.493811166751033	0.456	0.451	1.55672102256848e-27	Warm	IER2
TCERG1	4.26036146161347e-32	0.276710153669654	0.318	0.29	1.55933489856514e-27	Warm	TCERG1
TENT5A	5.44657574333661e-32	0.461439228725079	0.146	0.082	1.99350118781863e-27	Warm	TENT5A
EXOC3	6.03888281646152e-32	0.253861907433082	0.214	0.174	2.21029149965308e-27	Warm	EXOC3
EIF3D	1.20908972155787e-31	0.268489634613254	0.381	0.351	4.42538928987397e-27	Warm	EIF3D
MRTFB	3.7872179278237e-31	0.258662873878619	0.147	0.118	1.38615963376275e-26	Warm	MRTFB
RLF	9.72344037913117e-31	0.254563374901343	0.229	0.212	3.5588764131658e-26	Warm	RLF
UBE2O	3.12221750860388e-30	0.25859981699672	0.163	0.148	1.14276283032411e-25	Warm	UBE2O
KCNT1	3.7510916333974e-30	0.503981280779974	0.221	0.195	1.37293704873978e-25	Warm	KCNT1
CCDC85B	6.27109820934206e-30	0.302255569183004	0.152	0.084	2.29528465560129e-25	Warm	CCDC85B
MYO10	7.21274814284089e-30	0.317336105286787	0.135	0.066	2.63993794776119e-25	Warm	MYO10
DLEU2	8.74315745146476e-30	0.299761789522046	0.175	0.167	3.20008305881062e-25	Warm	DLEU2
HCG18	1.07525824295077e-29	0.356140543222207	0.246	0.28	3.93555269502412e-25	Warm	HCG18
NEAT1	1.87261273708695e-29	1.22036347950473	0.563	0.439	6.85394987901193e-25	Warm	NEAT1
ELL2	2.37087574375958e-29	0.477567600497858	0.233	0.147	8.67764230973444e-25	Warm	ELL2
ANKRD17	3.10264336098335e-29	0.280666477242182	0.422	0.426	1.13559849655352e-24	Warm	ANKRD17
[truncated: 165 more rows]
