# Supplementary material for: Dissociation protocols used for sarcoma tissues bias the transcriptome observed in single-cell and single-nucleus RNA sequencing
Source: BMC Cancer. 2023 May 31;23:488. doi: 10.1186/s12885-023-10977-1 (PMC10230784; doi:10.1186/s12885-023-10977-1)
Supplement: Supplementary file 1 — Additional file 1: Figure S1. Gating strategy to enrich for single-cells and single-nuclei. Figure S2. Consensus of DEGs between Sarcoma Subtypes when comparing Warm and Nuclei Protocols. Figure S3. DEGs Biases introduced by Warm and Cold Protocols. Figure S4. Differences in Sequencing Performance. Figure S5. Classifying sample type based on bias scores for ES. Figure S6. Classifying sample type based on bias scores for OS and DSRCT. Figure S7. Classifying sample type based on bias scores for Neuroblastoma. Figure S8. Biases associated gene length in gene signatures. Figure S9. Integration recovers matching cell states from different dissociation methods for ES. Figure S10. Integration recovers matching cell states from different dissociation methods for DSRCT. Table S1. Number of cells analyzed pre- and post-quality control. Table S2. Gene sets curated from literature analyzed in PDX samples. The AddModuleScore function in Seurat v3 was used to observe the averaged gene expression of the gene sets. Table S3. Differentially expressed genes between Warm and Nuclei protocols for ES. Wilcoxon test was used to compare gene expression between protocols. Table S4. Differentially expressed genes between Warm and Nuclei protocols for OS. Wilcoxon test was used to compare gene expression between protocols. Table S5. Differentially expressed genes between Warm and Nuclei protocols for DSRCT. Wilcoxon test was used to compare gene expression between protocols. Table S6. Differentially expressed genes between Warm and Cold protocols for DSRCT. Wilcoxon test was used to compare gene expression between protocols. Table S7. Differentially expressed genes between Warm and Cold protocols for ES. Wilcoxon test was used to compare gene expression between protocols. Table S8. Top 200 longest genes with the most polyA regions. The polyA stretches were defined as greater than 15 A repeats within the full-length cDNA, including intronic and exonic regions for every gene. [file 12885_2023_10977_MOESM1_ESM.zip › Supplementary Table 7R1.csv]

	p_val	avg_log2FC	pct.1	pct.2	p_val_adj	cluster	gene
JUNB	0	2.01732614054263	0.688	0.209	0	Warm	JUNB
VIM	0	1.78199801474074	0.882	0.513	0	Warm	VIM
JUND	0	1.64377406327725	0.803	0.421	0	Warm	JUND
FOS	0	1.51257478594894	0.581	0.22	0	Warm	FOS
ISG15	0	1.51095436353874	0.401	0.085	0	Warm	ISG15
IRF1	0	1.36426007591647	0.427	0.049	0	Warm	IRF1
LMNA	0	1.30961484039387	0.801	0.516	0	Warm	LMNA
FOSB	0	1.29827365076168	0.475	0.079	0	Warm	FOSB
IFI6	0	1.15112972637003	0.415	0.174	0	Warm	IFI6
CCN1	0	1.12829151086196	0.407	0.045	0	Warm	CCN1
HLA-B	0	1.08181554981778	0.349	0.097	0	Warm	HLA-B
KLF6	0	1.06947159593356	0.547	0.203	0	Warm	KLF6
ATF3	0	0.965290727110894	0.325	0.046	0	Warm	ATF3
STAT3	0	0.940982467973653	0.504	0.179	0	Warm	STAT3
GBP1	0	0.936517716156998	0.284	0.076	0	Warm	GBP1
RHOB	0	0.933622066740959	0.459	0.132	0	Warm	RHOB
IFITM3	0	0.925426669461853	0.613	0.33	0	Warm	IFITM3
IFI16	0	0.906974429536577	0.472	0.238	0	Warm	IFI16
IFIT3	0	0.889982988863381	0.277	0.067	0	Warm	IFIT3
CCL2	0	0.700561917759254	0.291	0.035	0	Warm	CCL2
SOCS3	0	0.657379686885461	0.306	0.033	0	Warm	SOCS3
MX1	0	0.618828087460757	0.177	0.018	0	Warm	MX1
CLEC2B	0	0.521326883057697	0.232	0.064	0	Warm	CLEC2B
CH25H	0	0.427514416275393	0.146	0.01	0	Warm	CH25H
IFIT1	2.69066866154464e-317	0.50299976424264	0.197	0.046	9.84811636811953e-313	Warm	IFIT1
HLA-E	1.19001298729095e-309	0.772963674168392	0.505	0.27	4.3555665347836e-305	Warm	HLA-E
BST2	3.53999977611821e-304	1.15464550483943	0.468	0.096	1.29567531805703e-299	Warm	BST2
JUN	6.05664970527106e-297	1.20655673075914	0.664	0.348	2.21679435862626e-292	Warm	JUN
IFI44L	1.72047918562434e-291	0.513181143135457	0.159	0.027	6.29712586730366e-287	Warm	IFI44L
STAT1	1.17935641868868e-286	0.533009367371682	0.355	0.188	4.31656242804243e-282	Warm	STAT1
HELZ2	1.27776019079619e-284	0.470841955650314	0.223	0.035	4.67673007433312e-280	Warm	HELZ2
KLF4	1.18908966228153e-282	1.18705144442119	0.235	0.055	4.35218707291664e-278	Warm	KLF4
SERTAD1	3.71973082176658e-280	0.533399384824373	0.308	0.056	1.36145867807479e-275	Warm	SERTAD1
NR4A1	4.08726875994123e-273	0.639439578512838	0.277	0.039	1.49598123882609e-268	Warm	NR4A1
EMP1	2.98085812092782e-263	1.04232674033117	0.225	0.059	1.09102388084079e-258	Warm	EMP1
CSRNP1	5.83000665896225e-254	0.647850125384577	0.305	0.045	2.13384073724677e-249	Warm	CSRNP1
NR4A3	1.89132321376504e-238	0.643436590413102	0.206	0.011	6.92243209470141e-234	Warm	NR4A3
COL1A2	2.83460063996863e-227	1.8717193820972	0.337	0.185	1.03749218023492e-222	Warm	COL1A2
APOL6	3.38747419483652e-224	0.373028692029986	0.221	0.059	1.23984943005211e-219	Warm	APOL6
MYADM	9.4632986034089e-224	0.520796270253199	0.285	0.062	3.46366192183369e-219	Warm	MYADM
ZFP36	2.77648356014867e-220	0.898110755705198	0.33	0.063	1.01622074785001e-215	Warm	ZFP36
CCNL1	3.18696510848899e-220	0.93717081951519	0.602	0.313	1.16646109935805e-215	Warm	CCNL1
KLF2	4.160355698288e-210	0.575343511673859	0.241	0.043	1.52273178913039e-205	Warm	KLF2
TPM4	2.97650508634752e-208	0.564627484123598	0.553	0.373	1.08943062665406e-203	Warm	TPM4
COL3A1	1.10011421312467e-202	2.27775029532973	0.171	0.059	4.0265280314576e-198	Warm	COL3A1
MTRNR2L10	7.79969690707591e-199	1.79762110119669	0.33	0.203	2.85476706495885e-194	Warm	MTRNR2L10
COL5A2	2.41500481844951e-198	1.05124995917325	0.28	0.131	8.83915913600706e-194	Warm	COL5A2
EGR3	6.59227225399672e-195	0.367897219668877	0.107	0.005	2.41283756768534e-190	Warm	EGR3
SPARC	1.10920324238718e-191	1.69526938354999	0.637	0.328	4.05979478746132e-187	Warm	SPARC
HES1	4.44822120516635e-188	0.591102430355837	0.541	0.378	1.62809344330293e-183	Warm	HES1
MTRNR2L6	4.77676790356562e-187	1.57309559415853	0.289	0.173	1.74834482038405e-182	Warm	MTRNR2L6
NFKBIA	1.65536636554252e-185	1.77202260519588	0.492	0.243	6.05880643452218e-181	Warm	NFKBIA
TWIST1	3.756011869618e-185	0.29794489772271	0.383	0.295	1.37473790439888e-180	Warm	TWIST1
GEM	6.54811561733017e-185	0.326613400058301	0.155	0.016	2.39667579709902e-180	Warm	GEM
KDM6B	7.17820579184571e-183	0.982408877312132	0.43	0.141	2.62729510187345e-178	Warm	KDM6B
IFRD1	4.6205571596437e-178	1.02936685161713	0.341	0.113	1.69117012600119e-173	Warm	IFRD1
CNN2	4.27737766242961e-176	0.35944748650465	0.211	0.036	1.56556299822586e-171	Warm	CNN2
MCL1	1.68815320174076e-175	0.886228285293111	0.507	0.184	6.17880953369137e-171	Warm	MCL1
IGFBP7	1.61514093702058e-171	1.00080863752493	0.139	0.049	5.91157734358901e-167	Warm	IGFBP7
HLA-C	4.17244928599736e-169	0.567575934141791	0.302	0.086	1.52715816316789e-164	Warm	HLA-C
ARID5A	1.3504697048337e-167	0.341503345700642	0.188	0.026	4.94285416666183e-163	Warm	ARID5A
CARMN	7.6396822503233e-167	0.261542483234702	0.101	0.009	2.79620010044083e-162	Warm	CARMN
HSPA5	1.12605992524722e-165	1.32129455060264	0.732	0.424	4.12149193239734e-161	Warm	HSPA5
COL16A1	7.28560278311163e-164	0.472321901460335	0.202	0.073	2.66660347464669e-159	Warm	COL16A1
BTG2	1.30500938562896e-163	0.686225240732193	0.311	0.139	4.77646485234054e-159	Warm	BTG2
CEBPD	1.47734550610751e-162	1.17437218624259	0.486	0.093	5.4072322869041e-158	Warm	CEBPD
TRIB1	3.35182338377378e-160	0.42209024604917	0.365	0.145	1.22680087669504e-155	Warm	TRIB1
DNAJA1	8.16738067952741e-156	0.736011177622145	0.673	0.424	2.98934300251383e-151	Warm	DNAJA1
PRRX2	1.97354335449291e-155	0.30269143176376	0.243	0.057	7.22336603177948e-151	Warm	PRRX2
S100A10	2.20554095674159e-154	0.92105974280314	0.305	0.121	8.07250045576991e-150	Warm	S100A10
PSMB8	4.55105433726092e-154	0.386466285509101	0.288	0.094	1.66573139798087e-149	Warm	PSMB8
LY6E	7.59397321446246e-154	0.436978731681869	0.504	0.371	2.77947013622541e-149	Warm	LY6E
FERMT2	1.37983802181666e-146	0.578897636126565	0.388	0.145	5.05034514365115e-142	Warm	FERMT2
NR4A2	7.24198703416333e-146	0.561720488723634	0.112	0.025	2.65063967437412e-141	Warm	NR4A2
CD9	1.03304823016004e-144	0.725432542089155	0.151	0.084	3.78105982720878e-140	Warm	CD9
IRF9	2.78939751262393e-140	0.343831498190977	0.293	0.102	1.02094738359549e-135	Warm	IRF9
PPP1R15A	3.34222064562464e-139	0.850688044167757	0.397	0.102	1.22328617850507e-134	Warm	PPP1R15A
DDX58	1.12297908619056e-138	0.277010493306633	0.178	0.059	4.11021575336606e-134	Warm	DDX58
HLA-A	2.82094361779423e-136	0.508738753061601	0.431	0.281	1.03249357354887e-131	Warm	HLA-A
PENK	3.24571692811463e-136	0.311674546643219	0.198	0.056	1.18796485285924e-131	Warm	PENK
SAMD9	6.38658715535339e-136	0.274419755044472	0.173	0.066	2.33755476473089e-131	Warm	SAMD9
ARID5B	7.08423257047199e-135	0.85781864890892	0.291	0.095	2.59289996311845e-130	Warm	ARID5B
GBP2	4.09796791337141e-133	0.309767668877263	0.208	0.081	1.49989723597307e-128	Warm	GBP2
LGALS3BP	1.27220288341956e-132	0.42871821312983	0.47	0.315	4.65638977360394e-128	Warm	LGALS3BP
CREM	4.85238807294634e-132	0.422595150163692	0.338	0.114	1.77602255857909e-127	Warm	CREM
TAP1	1.62595832280884e-131	0.260337367919681	0.193	0.051	5.95117005731263e-127	Warm	TAP1
MT1M	1.76054623268459e-131	1.43252011946587	0.176	0.061	6.44377526624887e-127	Warm	MT1M
UBC	2.52033837966142e-128	0.721199254571921	0.865	0.749	9.22469050339876e-124	Warm	UBC
BTG1	3.39321180702235e-127	1.08311723119388	0.586	0.272	1.24194945348825e-122	Warm	BTG1
S100A4	4.10427781555951e-127	0.653223367588908	0.369	0.276	1.50220672327294e-122	Warm	S100A4
ANXA2	1.55237095006507e-126	0.768333973700967	0.434	0.138	5.68183291433316e-122	Warm	ANXA2
VCL	2.17407848186564e-126	0.431083074906657	0.325	0.115	7.95734465147645e-122	Warm	VCL
ACTB	2.45121239267495e-126	0.524583728521672	0.964	0.899	8.9716824784296e-122	Warm	ACTB
DYNLL1	3.12303828520418e-125	0.644309381448222	0.785	0.64	1.14306324276758e-120	Warm	DYNLL1
ADAMTS1	1.36524401465927e-124	0.791349773952782	0.283	0.064	4.99692961805439e-120	Warm	ADAMTS1
UBB	2.42552650412122e-124	0.825378326454292	0.908	0.862	8.87766955773409e-120	Warm	UBB
CFL1	6.08447150528965e-124	0.621211982091944	0.801	0.639	2.22697741565106e-119	Warm	CFL1
PDLIM4	2.06618547000564e-122	0.663989144686887	0.385	0.105	7.56244543876764e-118	Warm	PDLIM4
AHNAK	8.58806375362985e-122	0.682326728722407	0.483	0.337	3.14331721446606e-117	Warm	AHNAK
NAMPT	1.41717492953067e-121	0.695720203804401	0.45	0.151	5.1870019595752e-117	Warm	NAMPT
PMEPA1	4.01892960990511e-121	0.875422264807164	0.439	0.179	1.47096842652137e-116	Warm	PMEPA1
TOP1	4.40954124436039e-119	0.651727296022276	0.661	0.425	1.61393619084835e-114	Warm	TOP1
MTRNR2L7	1.34558315668751e-117	0.71237162884458	0.137	0.045	4.92496891179196e-113	Warm	MTRNR2L7
MYL6	2.23134646034847e-117	0.624026842462195	0.88	0.771	8.16695117952144e-113	Warm	MYL6
MARCKSL1	2.53621777251121e-117	0.694364567391642	0.571	0.347	9.28281066916828e-113	Warm	MARCKSL1
ERRFI1	1.47138273525082e-116	0.630334934767734	0.204	0.03	5.38540794929153e-112	Warm	ERRFI1
PCOLCE	5.99906503999643e-115	0.681889052454646	0.248	0.087	2.19571779528909e-110	Warm	PCOLCE
S100A6	8.25522859271625e-115	0.842368276217148	0.646	0.567	3.02149621722007e-110	Warm	S100A6
DDX21	1.17400694115438e-114	0.580501622234484	0.555	0.374	4.29698280531914e-110	Warm	DDX21
MT2A	1.86107393171566e-114	0.95797380077986	0.299	0.087	6.81171669747247e-110	Warm	MT2A
SON	2.9002428961767e-113	0.552957193454788	0.771	0.626	1.06151790242963e-108	Warm	SON
GADD45B	1.01428982485775e-111	0.639357783052679	0.205	0.039	3.71240218796185e-107	Warm	GADD45B
SRF	5.69995520587606e-111	0.37505829149397	0.283	0.077	2.0862406049027e-106	Warm	SRF
COL1A1	3.76214557908568e-110	2.4441204772181	0.223	0.094	1.37698290340115e-105	Warm	COL1A1
VGF	1.00325582549825e-108	2.66930417410728	0.483	0.092	3.67201664690614e-104	Warm	VGF
TMSB10	1.01053816782595e-108	0.789475386291605	0.958	0.916	3.69867074805978e-104	Warm	TMSB10
ZFAND5	2.45173234952864e-108	0.61578964421934	0.518	0.285	8.97358557250977e-104	Warm	ZFAND5
PLSCR1	2.81500495513975e-108	0.35901161136872	0.262	0.075	1.0303199636307e-103	Warm	PLSCR1
S100A11	3.4852816535436e-107	0.773042897922599	0.163	0.081	1.27564793801349e-102	Warm	S100A11
VMP1	1.01407813646729e-104	0.511352371191934	0.449	0.212	3.71162738728391e-100	Warm	VMP1
SBNO2	2.5613308781165e-103	0.419335682044423	0.258	0.063	9.3747271469942e-99	Warm	SBNO2
MIR22HG	2.51784963515892e-102	0.346558795354347	0.16	0.017	9.21558144964518e-98	Warm	MIR22HG
NFIL3	3.5157957758452e-100	0.32150149325072	0.18	0.03	1.2868164119171e-95	Warm	NFIL3
TFPI2	9.43921873360735e-98	1.95571885097022	0.356	0.04	3.45484844868763e-93	Warm	TFPI2
EGR1	1.05157409692209e-96	1.22803040795361	0.187	0.047	3.84886635214453e-92	Warm	EGR1
NFKBIZ	3.20609276025803e-92	0.703616137277886	0.195	0.046	1.17346201118204e-87	Warm	NFKBIZ
SRSF7	7.09095950776946e-89	0.294578695648967	0.661	0.566	2.5953620894387e-84	Warm	SRSF7
ID1	1.00308699201131e-88	0.520232535572925	0.31	0.136	3.6713986994606e-84	Warm	ID1
TMSB4X	1.32689929454065e-87	0.979752958198965	0.646	0.458	4.85658410794823e-83	Warm	TMSB4X
RRBP1	8.88113879995359e-86	0.824044327893719	0.476	0.257	3.25058561217101e-81	Warm	RRBP1
TUBA1A	3.09004414801782e-85	1.00780733862362	0.671	0.389	1.130987058616e-80	Warm	TUBA1A
LDLR	4.48998233309898e-85	0.56976785126881	0.321	0.106	1.64337843373756e-80	Warm	LDLR
SPTBN1	8.21582818446581e-85	0.635317290824962	0.456	0.294	3.00707527379633e-80	Warm	SPTBN1
SGK1	3.13688294387262e-84	0.827084885775792	0.238	0.046	1.14813052628682e-79	Warm	SGK1
KLF7	2.76559783658658e-83	0.388168996389438	0.28	0.11	1.01223646416905e-78	Warm	KLF7
CRIP1	1.92081680169751e-82	0.462126297681924	0.667	0.525	7.03038157589306e-78	Warm	CRIP1
EFEMP2	3.37430295695066e-82	0.59897938530016	0.354	0.137	1.23502862527351e-77	Warm	EFEMP2
COL4A1	3.46345840610277e-82	0.480553986131166	0.122	0.063	1.26766041121768e-77	Warm	COL4A1
PIM1	6.23414324345251e-82	0.45783958521012	0.111	0.022	2.28175876853605e-77	Warm	PIM1
SEPHS2	5.88704918460164e-80	0.282964565429692	0.31	0.138	2.15471887205605e-75	Warm	SEPHS2
SKIL	9.73119989858524e-80	0.77296784333105	0.358	0.121	3.56171647488118e-75	Warm	SKIL
IER5	2.28943199077774e-79	0.802306147656822	0.357	0.151	8.37955002944562e-75	Warm	IER5
PER1	8.43431632570982e-79	0.401160211854137	0.265	0.068	3.08704411837305e-74	Warm	PER1
NDEL1	3.13175065370391e-78	0.472917585512233	0.28	0.102	1.14625205676217e-73	Warm	NDEL1
FLNA	9.13488611547706e-78	0.660699821279358	0.607	0.373	3.34345966712576e-73	Warm	FLNA
DNAJB1	1.10194701669281e-77	0.787209093249541	0.343	0.097	4.03323627579737e-73	Warm	DNAJB1
CALR	6.86477405427353e-77	0.676343014416834	0.761	0.567	2.51257595160466e-72	Warm	CALR
PSMB9	2.52294748763252e-74	0.310465445050153	0.248	0.095	9.23424009948377e-70	Warm	PSMB9
BCL6	2.73212118696399e-74	0.330509005768471	0.259	0.076	9.99983675640691e-70	Warm	BCL6
HERPUD1	9.71542713189085e-73	0.61001013548319	0.336	0.127	3.55594348454337e-68	Warm	HERPUD1
ATP5F1B	1.67837985494436e-72	0.359235158650713	0.791	0.713	6.14303810708183e-68	Warm	ATP5F1B
OAZ1	2.14371037771373e-72	0.399697814249937	0.754	0.638	7.84619435347001e-68	Warm	OAZ1
SELENOK	6.13040328828833e-72	0.369370517838012	0.433	0.243	2.24378890754641e-67	Warm	SELENOK
SOD2	8.77671677039569e-72	0.412877462060367	0.461	0.269	3.21236610513253e-67	Warm	SOD2
CYC1	2.57327863799647e-71	0.59455429251977	0.613	0.403	9.41845714293088e-67	Warm	CYC1
TUBB3	5.68785830873202e-71	1.22849300501947	0.352	0.081	2.08181301957901e-66	Warm	TUBB3
AP2M1	1.03378053474851e-70	0.41653306480643	0.518	0.329	3.78374013523302e-66	Warm	AP2M1
DDX3X	1.95678521122232e-70	0.760767399156893	0.645	0.365	7.16202955159481e-66	Warm	DDX3X
CREB5	2.02501228063664e-70	0.321442402906312	0.105	0.021	7.41174744835818e-66	Warm	CREB5
S100A13	5.77627102368811e-70	0.692538754499665	0.38	0.119	2.11417295738009e-65	Warm	S100A13
OLFML2B	1.52420033355739e-69	0.334294367731651	0.121	0.03	5.5787256408534e-65	Warm	OLFML2B
CADM4	1.95062003317714e-69	0.30978656799868	0.113	0.066	7.13946438343166e-65	Warm	CADM4
ELL2	9.8232254964768e-69	0.537008195420913	0.198	0.036	3.59539876396547e-64	Warm	ELL2
ETF1	1.19302765128932e-68	0.49956789150462	0.523	0.296	4.36660050648403e-64	Warm	ETF1
AZIN1	2.02501690801397e-68	0.532294758278341	0.371	0.172	7.41176438502192e-64	Warm	AZIN1
SRSF2	6.97624862563025e-68	0.333134712175712	0.632	0.472	2.55337675946693e-63	Warm	SRSF2
SEC61G	4.10692665793917e-67	0.736557563433685	0.632	0.394	1.50317622607232e-62	Warm	SEC61G
TENT5A	6.09366110012107e-67	0.612804632780556	0.342	0.111	2.23034089925531e-62	Warm	TENT5A
MORF4L2	1.14519000729681e-66	0.603185828539445	0.609	0.362	4.19150994570704e-62	Warm	MORF4L2
CEBPB	1.16052169275229e-66	0.793766139579027	0.525	0.383	4.24762544764267e-62	Warm	CEBPB
TP53INP2	4.39359666561976e-66	0.277017843881073	0.104	0.021	1.60810031558349e-61	Warm	TP53INP2
SELENOM	2.50661373470833e-65	0.861890146123666	0.331	0.12	9.17445693040597e-61	Warm	SELENOM
PMP22	3.76638811130822e-65	0.484911382610729	0.238	0.151	1.37853571261992e-60	Warm	PMP22
SNRPB	7.34551877729002e-65	0.349705603478598	0.631	0.48	2.68853332767592e-60	Warm	SNRPB
ARF4	1.39737651006092e-64	0.481674701798184	0.46	0.254	5.11453776447397e-60	Warm	ARF4
WNK1	1.32104485396835e-63	0.603217871895058	0.443	0.225	4.83515627000955e-59	Warm	WNK1
GNB2	1.99927584981022e-63	0.557803807998894	0.584	0.354	7.31754953789038e-59	Warm	GNB2
PRDX1	3.73439038581631e-63	0.712630939239432	0.656	0.437	1.36682422511263e-58	Warm	PRDX1
EIF4G1	4.14997908689864e-63	0.523490018635749	0.544	0.311	1.51893384559577e-58	Warm	EIF4G1
PLEC	1.02332588220276e-62	0.615321171487226	0.371	0.161	3.74547506145033e-58	Warm	PLEC
SLC38A2	1.72750432937159e-62	0.308147561621592	0.47	0.315	6.32283859593297e-58	Warm	SLC38A2
PRKCA	1.8829741731052e-62	0.38869463311459	0.182	0.072	6.89187377098235e-58	Warm	PRKCA
ARIH1	5.43809128364654e-62	0.289289442274387	0.439	0.249	1.99039579072747e-57	Warm	ARIH1
HSP90AA1	1.83494119229512e-61	0.705022672159236	0.915	0.819	6.71606825791938e-57	Warm	HSP90AA1
RBM39	2.29529599754667e-61	0.367534945929369	0.754	0.629	8.40101288062057e-57	Warm	RBM39
HNRNPF	2.66390855664925e-61	0.376483696435729	0.589	0.406	9.75017170819191e-57	Warm	HNRNPF
SERPING1	3.2314339436812e-61	0.36197388648534	0.172	0.039	1.18273713772676e-56	Warm	SERPING1
CHD7	6.17115465868437e-61	0.719134068258595	0.341	0.108	2.25870431662507e-56	Warm	CHD7
ACTA2	7.28971775271755e-61	0.80775671349308	0.178	0.068	2.66810959467215e-56	Warm	ACTA2
SLC25A4	7.74213042912049e-61	0.374615080680091	0.402	0.248	2.83369715836239e-56	Warm	SLC25A4
ZYX	8.37188807124361e-61	0.274676015747034	0.331	0.154	3.06419475295587e-56	Warm	ZYX
EWSR1	1.24413875938333e-60	0.411746129250957	0.555	0.342	4.55367227321894e-56	Warm	EWSR1
ID3	2.71791193636592e-60	0.280620110662223	0.193	0.091	9.94782947829292e-56	Warm	ID3
TRH	9.90549870683582e-60	2.44381284444293	0.437	0.077	3.62551158168898e-55	Warm	TRH
CKB	1.69235979335836e-59	0.383250055588892	0.705	0.587	6.19420607967093e-55	Warm	CKB
UBR1	2.03353293924673e-59	0.274729005889851	0.257	0.125	7.44293391093696e-55	Warm	UBR1
DLC1	2.82158072693019e-59	0.482500339813321	0.245	0.058	1.03272676186372e-54	Warm	DLC1
UBE2S	2.87855870036163e-59	0.944600174689144	0.637	0.367	1.05358126991936e-54	Warm	UBE2S
WDR1	5.91647902090616e-59	0.59070480049681	0.404	0.151	2.16549048644186e-54	Warm	WDR1
VCP	9.81216122392759e-59	0.460299467523257	0.587	0.382	3.59134912956974e-54	Warm	VCP
INTS6	1.06614148327573e-58	0.387365595058045	0.431	0.265	3.90218444293751e-54	Warm	INTS6
REL	6.13125152630693e-58	0.347425418992078	0.278	0.133	2.2440993711436e-53	Warm	REL
PICALM	1.54221062856234e-57	0.564917370607932	0.39	0.205	5.64464512160101e-53	Warm	PICALM
GLIPR1	6.33895636988402e-57	0.345573048836232	0.198	0.059	2.32012142094125e-52	Warm	GLIPR1
KIF5B	7.11966526686646e-57	0.421310490683084	0.606	0.399	2.60586868432579e-52	Warm	KIF5B
NFKB2	7.53334809061704e-57	0.344106757025	0.212	0.07	2.75728073464674e-52	Warm	NFKB2
ENO1	9.16030550865863e-57	0.997444224708601	0.798	0.597	3.35276341922414e-52	Warm	ENO1
FOSL2	1.70660094320766e-56	0.313628521158727	0.151	0.026	6.24633011223437e-52	Warm	FOSL2
DST	1.8099468491021e-56	0.820449339797076	0.405	0.164	6.62458646239859e-52	Warm	DST
LGALS3	5.4553905030176e-56	1.00599098491259	0.384	0.144	1.99672747800947e-51	Warm	LGALS3
RUNX1	2.50529403617089e-55	0.452844987240692	0.168	0.049	9.16962670178907e-51	Warm	RUNX1
CDKN1A	3.80460465082075e-55	0.566077849318479	0.206	0.036	1.3925233482469e-50	Warm	CDKN1A
LUZP1	4.57881820585552e-55	0.416023739412919	0.327	0.151	1.67589325152518e-50	Warm	LUZP1
LAMB2	6.82747290103769e-55	0.455729472872413	0.268	0.108	2.49892335650881e-50	Warm	LAMB2
UGDH	8.33863381633864e-55	0.340068795313438	0.156	0.051	3.05202336311811e-50	Warm	UGDH
CLIC1	1.07181825437229e-54	0.736850229715049	0.669	0.429	3.92296199282801e-50	Warm	CLIC1
PUF60	1.89303447536213e-54	0.495038065472173	0.513	0.299	6.92869548327293e-50	Warm	PUF60
DIO3	2.31432270626208e-54	1.96405527747746	0.395	0.069	8.47065253718982e-50	Warm	DIO3
UBE2B	2.70249642878478e-54	0.414508254535752	0.58	0.383	9.89140717899516e-50	Warm	UBE2B
ENY2	2.91746057009705e-54	0.51749069370146	0.613	0.395	1.06781974326122e-49	Warm	ENY2
LDHA	4.62949744914208e-54	0.64314721844264	0.813	0.685	1.69444236136049e-49	Warm	LDHA
ARPC1B	4.66941984729346e-54	0.606231619956285	0.435	0.216	1.70905435830788e-49	Warm	ARPC1B
YWHAZ	6.3788032677648e-54	0.867508984375137	0.71	0.446	2.3347057840346e-49	Warm	YWHAZ
EHD1	8.11239455476065e-54	0.49695584948696	0.212	0.059	2.96921753098795e-49	Warm	EHD1
CRYAB	2.07951833191676e-53	0.437411460725687	0.171	0.132	7.61124504664855e-49	Warm	CRYAB
BMP1	2.17898760286654e-53	0.37089998478992	0.123	0.029	7.97531252525181e-49	Warm	BMP1
MMP14	2.94261158572516e-53	0.521909959573267	0.212	0.094	1.07702526649127e-48	Warm	MMP14
CCN2	3.21180731219273e-53	0.569637534707528	0.125	0.012	1.17555359433566e-48	Warm	CCN2
SCAND1	6.97970355461469e-53	0.253591966266156	0.58	0.428	2.55464129802452e-48	Warm	SCAND1
TUBB4B	8.26381163522636e-53	0.811808705350856	0.594	0.344	3.0246376966092e-48	Warm	TUBB4B
TUBB2A	8.29345451528299e-53	0.783895918495559	0.315	0.096	3.03548728713873e-48	Warm	TUBB2A
PAM	1.30538640110836e-52	0.460341008900948	0.202	0.093	4.77784476669669e-48	Warm	PAM
MTRNR2L1	1.41309693984026e-52	1.01573074792862	0.327	0.134	5.17207610950932e-48	Warm	MTRNR2L1
RBBP6	2.03820026329832e-52	0.347555157384857	0.55	0.365	7.4600167836982e-48	Warm	RBBP6
TIPARP	2.28802347163731e-52	0.261213915525643	0.241	0.104	8.37439470853972e-48	Warm	TIPARP
PTPRZ1	2.78264161077253e-52	0.595736123001093	0.247	0.104	1.01847465595885e-47	Warm	PTPRZ1
GNAI2	8.74855445017584e-52	0.445616723409239	0.585	0.373	3.20205841430886e-47	Warm	GNAI2
ARF1	1.45440611388162e-51	0.410403848640083	0.651	0.467	5.32327181741813e-47	Warm	ARF1
HSPA1A	3.48649837944407e-51	1.10077527945941	0.323	0.068	1.27609327186033e-46	Warm	HSPA1A
FAM53C	4.40555760083097e-51	0.385846686637114	0.367	0.17	1.61247813748014e-46	Warm	FAM53C
ATP2A2	6.80402161383362e-51	0.28744686632493	0.523	0.362	2.49033995087924e-46	Warm	ATP2A2
TMEM158	7.98620641273426e-51	0.750559433779438	0.261	0.058	2.92303140912487e-46	Warm	TMEM158
PPP2CA	1.98650073019497e-50	0.375525551491126	0.471	0.265	7.27079132258661e-46	Warm	PPP2CA
HM13	6.01749810329167e-50	0.309460669096699	0.422	0.239	2.20246448078578e-45	Warm	HM13
RBMS1	6.21768105519565e-50	0.393709432814868	0.393	0.236	2.27573344301216e-45	Warm	RBMS1
CHIC2	1.09298731146451e-49	0.284984442847461	0.26	0.126	4.00044285869127e-45	Warm	CHIC2
THBS1	4.74180425461062e-49	0.850065225543521	0.14	0.028	1.73554777523003e-44	Warm	THBS1
TUBA4A	9.00604487814773e-49	0.349068345486764	0.195	0.131	3.29630248585085e-44	Warm	TUBA4A
BRD2	1.09513299165255e-48	0.366620958125645	0.531	0.344	4.0082962627475e-44	Warm	BRD2
DAG1	1.15987612677753e-48	0.319747700237848	0.275	0.198	4.24526261161843e-44	Warm	DAG1
LGALS1	1.98967220619655e-48	1.05772735205624	0.653	0.366	7.2823992419e-44	Warm	LGALS1
ETS1	2.95189671012314e-48	0.257707116952708	0.154	0.076	1.08042371487217e-43	Warm	ETS1
CRH	3.31346978511824e-48	1.38384364939783	0.498	0.094	1.21276307605113e-43	Warm	CRH
CLTB	3.80146725230613e-48	0.292178568639379	0.378	0.189	1.39137502901657e-43	Warm	CLTB
SPRY2	5.07030128883585e-48	0.656329103939654	0.312	0.125	1.85578097472681e-43	Warm	SPRY2
BGN	1.57981112097136e-47	1.05318146829889	0.544	0.247	5.78226668386728e-43	Warm	BGN
ACTN1	1.64289953258751e-47	0.701064404743206	0.415	0.163	6.01317657922355e-43	Warm	ACTN1
RAP1B	1.8736618373585e-47	0.475136518872334	0.535	0.321	6.85778969091584e-43	Warm	RAP1B
PFN1	2.35769862159821e-47	0.567562857702898	0.797	0.641	8.62941272491162e-43	Warm	PFN1
KLF10	2.58318556839189e-47	0.44550817255437	0.259	0.079	9.45471749887115e-43	Warm	KLF10
IER3	8.45013553964647e-47	0.930080621550781	0.321	0.073	3.092834108866e-42	Warm	IER3
PPIB	9.8368040387179e-47	0.692797469092119	0.649	0.422	3.60036864621114e-42	Warm	PPIB
ROCK2	3.16312037736576e-46	0.451196665126939	0.405	0.215	1.15773368931964e-41	Warm	ROCK2
KLF13	3.17354458427219e-46	0.316089017799076	0.309	0.208	1.16154905328946e-41	Warm	KLF13
PTEN	3.27942921066713e-46	0.318153965608071	0.422	0.257	1.20030388539628e-41	Warm	PTEN
PPP1R14B	3.76565257014605e-46	0.609044737638388	0.572	0.366	1.37826649719916e-41	Warm	PPP1R14B
ATF4	7.52895272951739e-46	0.544437929853659	0.65	0.443	2.75567198853066e-41	Warm	ATF4
FBLN1	8.61606539798724e-46	0.635208909022023	0.301	0.084	3.15356609631731e-41	Warm	FBLN1
MAPRE1	1.13296646234701e-45	0.362028636305237	0.417	0.218	4.14677054883631e-41	Warm	MAPRE1
PURB	1.51209834151195e-45	0.296151226909509	0.454	0.294	5.53443113976789e-41	Warm	PURB
AP2S1	1.56084083805473e-45	0.382904601719059	0.537	0.356	5.71283355136412e-41	Warm	AP2S1
RHOA	4.39829867375589e-45	0.357082617613881	0.668	0.535	1.60982129758139e-40	Warm	RHOA
B3GNT2	4.87915710109866e-45	0.260494545186323	0.13	0.055	1.78582029057312e-40	Warm	B3GNT2
HTRA1	5.40360155638764e-45	0.502462108722434	0.137	0.023	1.97777220565344e-40	Warm	HTRA1
KIF21A	5.83712300678669e-45	0.286145220247372	0.15	0.042	2.136445391714e-40	Warm	KIF21A
RELA	3.2124948845277e-44	0.271628985476031	0.303	0.117	1.17580525268598e-39	Warm	RELA
SPAG9	5.52399251141761e-44	0.466472572018185	0.561	0.399	2.02183649910396e-39	Warm	SPAG9
SERPINE2	9.06779776863868e-44	1.86948273004297	0.507	0.133	3.31890466129944e-39	Warm	SERPINE2
BAG3	1.07515801283156e-43	0.483383704875013	0.267	0.072	3.93518584276478e-39	Warm	BAG3
PRRC2A	1.17922043137092e-43	0.282570401183133	0.48	0.297	4.3160647008607e-39	Warm	PRRC2A
NFE2L2	2.46124379361493e-43	0.335648495188499	0.39	0.199	9.00839840901001e-39	Warm	NFE2L2
MT1E	3.83399560053302e-43	0.512285326547131	0.144	0.039	1.40328072975109e-38	Warm	MT1E
CALB2	7.6217269898646e-43	1.75735098986145	0.401	0.075	2.78962829556034e-38	Warm	CALB2
CD44	8.3627560374464e-43	0.994714335471703	0.3	0.065	3.06085233726576e-38	Warm	CD44
UQCRHL	1.3376263114381e-42	0.319210365668231	0.158	0.1	4.89584606249457e-38	Warm	UQCRHL
ACTG1	1.49199601365336e-42	0.498166772879141	0.984	0.976	5.46085460957267e-38	Warm	ACTG1
ATP2B1	1.96453166885173e-42	0.57687183333803	0.384	0.207	7.19038236116421e-38	Warm	ATP2B1
PKM	2.14708066171966e-42	0.742584390308432	0.651	0.393	7.85852992996014e-38	Warm	PKM
AFF4	3.41531064966826e-42	0.347404791091359	0.55	0.361	1.25003785088508e-37	Warm	AFF4
ELOC	4.82485012560365e-42	0.439599897868074	0.551	0.354	1.76594339447219e-37	Warm	ELOC
NPTX2	8.19394117858338e-42	1.88431076975341	0.458	0.089	2.9990644107733e-37	Warm	NPTX2
TPM1	2.12595343088342e-41	0.907545103095119	0.312	0.111	7.78120215237642e-37	Warm	TPM1
SMAD7	2.8563111941319e-41	0.415834328390552	0.17	0.049	1.04543846016422e-36	Warm	SMAD7
PRMT1	3.43955561685557e-41	0.337624683325958	0.576	0.428	1.25891175132531e-36	Warm	PRMT1
EXT1	5.27485853298997e-41	0.573309010623646	0.41	0.176	1.93065097165966e-36	Warm	EXT1
SOX4	1.10418361695765e-40	0.44983779500181	0.36	0.219	4.0414224564267e-36	Warm	SOX4
DENND4A	1.75161368607198e-40	0.278413066272703	0.199	0.078	6.41108125239205e-36	Warm	DENND4A
SHISA5	2.91818112371505e-40	0.375314804779244	0.353	0.153	1.06808347309095e-35	Warm	SHISA5
TBCB	3.59507798482248e-40	0.43657955259841	0.488	0.284	1.31583449322488e-35	Warm	TBCB
RNH1	4.67825327712511e-40	0.37113291714053	0.473	0.305	1.71228748196056e-35	Warm	RNH1
EIF4E2	6.09983417233477e-40	0.310063854939008	0.395	0.209	2.23260030541625e-35	Warm	EIF4E2
CNN3	6.54749104236171e-40	0.655129127970377	0.24	0.068	2.39644719641481e-35	Warm	CNN3
CCDC71L	8.71301333090679e-40	0.286402933379458	0.219	0.067	3.18905000924519e-35	Warm	CCDC71L
LBH	1.15175374806865e-39	0.36991450874408	0.363	0.199	4.21553389330607e-35	Warm	LBH
ACTG2	1.59739334713471e-39	0.250100043791378	0.174	0.092	5.84661938984775e-35	Warm	ACTG2
VCAN	1.72039323044338e-39	0.653161111759161	0.248	0.088	6.29681126274582e-35	Warm	VCAN
SAT1	2.44419696202789e-39	0.753242916642821	0.49	0.239	8.94600530071827e-35	Warm	SAT1
EIF4E	2.82339348715079e-39	0.341803665862182	0.382	0.199	1.03339025023206e-34	Warm	EIF4E
SERF2	4.82882014312972e-39	0.319892909917094	0.854	0.829	1.76739646058691e-34	Warm	SERF2
HSP90B1	5.16106411083968e-39	0.530086097492282	0.814	0.685	1.88900107520843e-34	Warm	HSP90B1
IQGAP1	9.34463000502497e-39	0.458431602614132	0.499	0.281	3.42022802813919e-34	Warm	IQGAP1
HNRNPK	1.10862233931231e-38	0.263716827416387	0.805	0.715	4.05766862411698e-34	Warm	HNRNPK
ODC1	1.10940598778794e-38	0.251665011446846	0.374	0.2	4.06053685590262e-34	Warm	ODC1
MAP1B	1.44096665928387e-38	0.788898287642693	0.263	0.084	5.27408206964489e-34	Warm	MAP1B
GSN	1.79231211130695e-38	0.287219031745943	0.178	0.097	6.56004155859455e-34	Warm	GSN
APP	2.1009981999216e-38	0.273061912865359	0.661	0.533	7.68986351153305e-34	Warm	APP
ARL4A	2.62088741751706e-38	0.662619348716155	0.275	0.088	9.59271003685418e-34	Warm	ARL4A
DNAJB9	5.08162908387092e-38	0.336350558698808	0.214	0.065	1.8599270609876e-33	Warm	DNAJB9
PPP1R10	7.92040804819459e-38	0.361473854631888	0.415	0.228	2.8989485497197e-33	Warm	PPP1R10
AEBP1	1.02289340823951e-37	0.708179918023959	0.221	0.075	3.74389216349742e-33	Warm	AEBP1
SUB1	1.64201357502848e-37	0.423811313370264	0.765	0.665	6.00993388596175e-33	Warm	SUB1
PLK3	2.22537877465267e-37	0.341456523992221	0.17	0.041	8.14510885310625e-33	Warm	PLK3
UBE2M	3.58569709519026e-37	0.314768742919819	0.462	0.285	1.31240099381059e-32	Warm	UBE2M
NNMT	3.58913187591323e-37	0.998274522275378	0.265	0.039	1.313658157903e-32	Warm	NNMT
CARD19	5.88545838341943e-37	0.471943730875019	0.264	0.096	2.15413662291535e-32	Warm	CARD19
EIF4A3	6.39874264483722e-37	0.464526622166514	0.387	0.173	2.34200379543687e-32	Warm	EIF4A3
CDC42	8.07488009071273e-37	0.373888993589866	0.624	0.429	2.95548686200177e-32	Warm	CDC42
RHOC	8.43689896129879e-37	0.287705273664565	0.353	0.179	3.08798938882497e-32	Warm	RHOC
EIF4A1	1.32922452370638e-36	0.367404400241143	0.919	0.881	4.86509467921773e-32	Warm	EIF4A1
KTN1	1.96660712404578e-36	0.746357564411718	0.491	0.209	7.19797873471996e-32	Warm	KTN1
IER2	2.52655332292847e-36	0.587187487265977	0.34	0.149	9.24743781725051e-32	Warm	IER2
AC020916.1	2.69498848798928e-36	0.343829770683326	0.188	0.06	9.86392736488957e-32	Warm	AC020916.1
DRAP1	3.54126393065164e-36	0.393181213572317	0.542	0.349	1.29613801125781e-31	Warm	DRAP1
CHD1	3.7896384271051e-36	0.428512479206537	0.423	0.221	1.38704556070474e-31	Warm	CHD1
SEM1	6.20443571292967e-36	0.471398605175014	0.595	0.424	2.27088551528939e-31	Warm	SEM1
FTH1	8.72684409022602e-36	0.630946415659019	0.969	0.978	3.19411220546362e-31	Warm	FTH1
RAC1	1.4726508519585e-35	0.425427332349505	0.629	0.446	5.39004938325331e-31	Warm	RAC1
RTN4	2.3474835529432e-35	0.510163830208917	0.517	0.287	8.59202455212742e-31	Warm	RTN4
ACTN4	2.95808443085964e-35	0.68875373656882	0.535	0.274	1.08268848253894e-30	Warm	ACTN4
SQSTM1	6.38512245398545e-35	0.964400124815686	0.527	0.248	2.33701866938321e-30	Warm	SQSTM1
RHEB	6.83834738726181e-35	0.270792300668849	0.43	0.264	2.5029035272117e-30	Warm	RHEB
HIVEP2	1.16870685755809e-34	0.319681118936209	0.11	0.031	4.27758396934836e-30	Warm	HIVEP2
EIF1	1.24848075389477e-34	0.308694880744987	0.953	0.961	4.56956440733025e-30	Warm	EIF1
SPTY2D1	1.90324515741334e-34	0.312407670678198	0.269	0.097	6.96606760064857e-30	Warm	SPTY2D1
DUSP1	2.3416477843049e-34	0.637480116430778	0.328	0.11	8.57066505533435e-30	Warm	DUSP1
YBX3	2.80929789680284e-34	0.900518302951469	0.624	0.326	1.02823112320881e-29	Warm	YBX3
DDAH2	3.46917622430956e-34	0.569701845942685	0.288	0.117	1.26975318985954e-29	Warm	DDAH2
CRIP2	4.49498333858862e-34	0.397374359056889	0.49	0.315	1.64520885175682e-29	Warm	CRIP2
GNAS	4.95432590603752e-34	0.398843459006769	0.914	0.844	1.81333282486879e-29	Warm	GNAS
AKAP13	5.85358827274113e-34	0.350785147130537	0.413	0.233	2.14247184370598e-29	Warm	AKAP13
CKS2	6.29373424501008e-34	0.281724498538125	0.39	0.239	2.30356967101614e-29	Warm	CKS2
MAP7D1	7.41328877253553e-34	0.265320119867276	0.28	0.12	2.71333782363573e-29	Warm	MAP7D1
MAGED2	7.72621627090778e-34	0.282133808948003	0.44	0.27	2.82787241731496e-29	Warm	MAGED2
PRELID1	9.01527425017668e-34	0.256799224742248	0.58	0.463	3.29968052830717e-29	Warm	PRELID1
OSMR	9.36700088651628e-34	0.530510128661635	0.301	0.097	3.42841599447382e-29	Warm	OSMR
CSRP2	1.90168588857396e-33	0.346996487705161	0.133	0.033	6.96036052076956e-29	Warm	CSRP2
SEC61B	1.98725490214343e-33	0.312488137982525	0.6	0.481	7.27355166733516e-29	Warm	SEC61B
GADD45A	2.40815151542702e-33	0.346242377026534	0.225	0.078	8.81407536161443e-29	Warm	GADD45A
CD63	2.42742077045815e-33	0.654487783135469	0.684	0.495	8.88460276195386e-29	Warm	CD63
UBN1	2.75349253199625e-33	0.362322734847226	0.365	0.189	1.00780580163595e-28	Warm	UBN1
MARCKS	2.75885087320258e-33	0.328715337289742	0.317	0.264	1.00976700810088e-28	Warm	MARCKS
IRF2BPL	2.85799060834404e-33	0.452771373153159	0.366	0.19	1.04605314256e-28	Warm	IRF2BPL
GAPDH	4.26049444617896e-33	0.571846195917844	0.984	0.982	1.55938357224596e-28	Warm	GAPDH
KCMF1	4.27794352800216e-33	0.269321572699447	0.386	0.214	1.56577011068407e-28	Warm	KCMF1
FSTL1	7.79740029686596e-33	0.414694692763721	0.21	0.071	2.85392648265591e-28	Warm	FSTL1
DLGAP4	9.92755058407008e-33	0.266244343807728	0.228	0.115	3.63358278927549e-28	Warm	DLGAP4
PGK1	1.17362560206636e-32	1.17361198692444	0.727	0.429	4.29558706612307e-28	Warm	PGK1
ASXL1	1.24724041675602e-32	0.254749138492132	0.408	0.229	4.56502464936872e-28	Warm	ASXL1
PTPN12	1.24979373675679e-32	0.39221023317045	0.236	0.094	4.57437005590354e-28	Warm	PTPN12
TRIM28	1.27154257269501e-32	0.374515256304472	0.526	0.338	4.65397297032102e-28	Warm	TRIM28
SF3B1	2.54588143969623e-32	0.254717420257949	0.637	0.504	9.31818065743218e-28	Warm	SF3B1
BHLHE40	2.76667613259895e-32	0.494689505086799	0.241	0.07	1.01263113129254e-27	Warm	BHLHE40
ASAP1	4.66975437710209e-32	0.261004699819976	0.43	0.25	1.70917679956313e-27	Warm	ASAP1
MLF2	5.00709429036272e-32	0.312722762009823	0.422	0.245	1.83264658121566e-27	Warm	MLF2
EEF1A2	6.53952781075676e-32	1.56454830444602	0.395	0.08	2.39353257401508e-27	Warm	EEF1A2
SELENOS	7.0193580279001e-32	0.414762772561837	0.416	0.207	2.56915523179171e-27	Warm	SELENOS
CAPZB	9.27495373949364e-32	0.289989964215352	0.476	0.288	3.39472581819207e-27	Warm	CAPZB
HSPE1	9.53684464613023e-32	0.26675081612984	0.699	0.609	3.49058050893013e-27	Warm	HSPE1
FKBP11	9.63859362813345e-32	0.260404686084654	0.322	0.159	3.52782165383312e-27	Warm	FKBP11
NFKB1	1.12248583307569e-31	0.420222387862797	0.194	0.052	4.10841039764034e-27	Warm	NFKB1
KPNA4	1.15536954350054e-31	0.285404585102844	0.398	0.218	4.22876806616633e-27	Warm	KPNA4
IFITM2	1.17965582391541e-31	0.612695248101351	0.285	0.094	4.3176582811128e-27	Warm	IFITM2
ABI3BP	2.2499392245917e-31	0.272419431854745	0.111	0.102	8.23500255592808e-27	Warm	ABI3BP
FNDC3B	2.42197822627399e-31	0.466027270371429	0.212	0.088	8.86468250598544e-27	Warm	FNDC3B
PAFAH1B1	2.64220119770036e-31	0.267464729439439	0.54	0.371	9.67072060370309e-27	Warm	PAFAH1B1
EVA1B	4.68960506113078e-31	0.467242273910547	0.285	0.1	1.71644234842448e-26	Warm	EVA1B
H19	5.17086985222586e-31	1.64204208567526	0.361	0.083	1.89259007461319e-26	Warm	H19
MNT	8.04582624409497e-31	0.269583470935373	0.232	0.104	2.9448528636012e-26	Warm	MNT
FN1	1.1228811028608e-30	1.03325098673989	0.403	0.219	4.10985712458082e-26	Warm	FN1
KHDRBS3	1.28616033133314e-30	1.02472931038028	0.546	0.245	4.70747542871242e-26	Warm	KHDRBS3
SAMD4A	1.55211783901797e-30	0.393308925575181	0.211	0.055	5.68090650258969e-26	Warm	SAMD4A
GJA1	1.57089931308454e-30	0.498727241960338	0.232	0.073	5.74964857582074e-26	Warm	GJA1
CPXM1	2.1061101256932e-30	0.490309122361003	0.157	0.027	7.70857367104969e-26	Warm	CPXM1
SLC1A5	2.14122885268206e-30	0.497593373854191	0.326	0.119	7.8371117237016e-26	Warm	SLC1A5
PCBP1	4.51764361039288e-30	0.349002990350379	0.61	0.434	1.6535027378399e-25	Warm	PCBP1
YWHAH	4.62376414651934e-30	0.472084270988093	0.451	0.238	1.69234391526754e-25	Warm	YWHAH
FURIN	6.11308576225851e-30	0.2668252486471	0.251	0.106	2.23745051984424e-25	Warm	FURIN
MYH9	9.97004248554583e-30	0.535253293084569	0.429	0.225	3.64913525013463e-25	Warm	MYH9
ZNF90	1.00901451276603e-29	0.652483380552739	0.343	0.314	3.69309401817494e-25	Warm	ZNF90
PTP4A2	1.0308246193314e-29	0.336153879647484	0.5	0.304	3.77292118921487e-25	Warm	PTP4A2
PDIA6	2.21569863379292e-29	0.429033997485216	0.561	0.372	8.10967856954546e-25	Warm	PDIA6
XBP1	2.26901463187388e-29	0.441870409391681	0.277	0.086	8.30482045412159e-25	Warm	XBP1
MT-ND1	3.23264742243613e-29	0.25047852028646	0.929	0.974	1.18318128308585e-24	Warm	MT-ND1
MTDH	4.44003792777993e-29	0.324815310050848	0.689	0.555	1.62509828194673e-24	Warm	MTDH
AGO2	4.80215366833155e-29	0.444106449759348	0.404	0.202	1.75763626414603e-24	Warm	AGO2
CTNNB1	5.79353422837184e-29	0.410690574646833	0.475	0.289	2.12049146292638e-24	Warm	CTNNB1
LMO1	6.38709267287263e-29	0.512451599446386	0.172	0.039	2.33773978919811e-24	Warm	LMO1
CALM3	7.00924050219562e-29	0.363441095003417	0.512	0.317	2.56545211620862e-24	Warm	CALM3
MAFG	8.09460236166751e-29	0.538672204533914	0.331	0.126	2.96270541039392e-24	Warm	MAFG
REEP5	9.92591132090194e-29	0.254843872448881	0.516	0.356	3.63298280256332e-24	Warm	REEP5
NOP58	1.22000663354882e-28	0.275561412641473	0.511	0.336	4.46534627945202e-24	Warm	NOP58
RCN1	1.45729863016982e-28	0.525795380291337	0.303	0.091	5.33385871628456e-24	Warm	RCN1
SLC35F1	2.02720786027447e-28	0.287834431027613	0.136	0.044	7.41978348939058e-24	Warm	SLC35F1
RAB7A	2.4909316924047e-28	0.349336218873491	0.422	0.227	9.11705908737044e-24	Warm	RAB7A
ABHD17A	3.08957838868586e-28	0.276914051566604	0.425	0.242	1.13081658604291e-23	Warm	ABHD17A
ADGRA2	3.60023042719393e-28	0.318269515576058	0.304	0.137	1.31772033865725e-23	Warm	ADGRA2
FUS	4.01635544838824e-28	0.279591257201258	0.735	0.657	1.47002625766458e-23	Warm	FUS
BAX	5.06340145606006e-28	0.284983435634399	0.546	0.38	1.85325556693254e-23	Warm	BAX
SLIT2	5.19123957160259e-28	0.370446582246928	0.213	0.061	1.90004559560226e-23	Warm	SLIT2
CKAP4	9.54411016388901e-28	0.33978438950827	0.307	0.158	3.49323976108502e-23	Warm	CKAP4
FAM120A	1.25925210196053e-27	0.267371694730269	0.405	0.237	4.60898861838574e-23	Warm	FAM120A
RAB1A	1.64431672132844e-27	0.351453717405241	0.423	0.222	6.01836363173422e-23	Warm	RAB1A
CD81	1.8121696611811e-27	0.547189783950583	0.539	0.349	6.63272217688893e-23	Warm	CD81
LRRC59	2.12149029373988e-27	0.393108729186114	0.338	0.147	7.76486662411734e-23	Warm	LRRC59
SMARCA5	2.23212733708588e-27	0.271386235595791	0.472	0.294	8.16980926646804e-23	Warm	SMARCA5
GNB1	6.654791999606e-27	0.282718105257175	0.572	0.402	2.43572041977579e-22	Warm	GNB1
TSC22D1	7.19551403642648e-27	0.370457440685409	0.322	0.13	2.63363009247246e-22	Warm	TSC22D1
EIF4H	8.67073480370774e-27	0.372100392975573	0.577	0.383	3.17357564550507e-22	Warm	EIF4H
YWHAG	9.15379481712391e-27	0.364735615167595	0.378	0.177	3.35038044101552e-22	Warm	YWHAG
TAGLN2	1.213709671736e-26	0.78961528710478	0.463	0.193	4.44229876952094e-22	Warm	TAGLN2
MANF	1.6290755107874e-26	0.35491446635644	0.439	0.257	5.96257927703298e-22	Warm	MANF
DNAJC3	1.94857895202098e-26	0.320674168721219	0.301	0.16	7.13199382229198e-22	Warm	DNAJC3
TNFRSF12A	2.28835043884883e-26	0.561887809243084	0.177	0.033	8.37559144123062e-22	Warm	TNFRSF12A
PRDX6	2.44138053581284e-26	0.744350694095833	0.613	0.399	8.93569689912857e-22	Warm	PRDX6
RAB2A	2.63014590244684e-26	0.446524691577305	0.539	0.343	9.62659701754566e-22	Warm	RAB2A
BAG6	2.67246033777687e-26	0.293724712820575	0.444	0.25	9.78147208229713e-22	Warm	BAG6
PTN	2.99887601141961e-26	1.01198198519385	0.419	0.17	1.09761860893969e-21	Warm	PTN
MORF4L1	4.34248334420819e-26	0.327784255118983	0.703	0.566	1.58939232881364e-21	Warm	MORF4L1
PLK2	4.76454188043686e-26	0.36625700532921	0.107	0.03	1.74386997365869e-21	Warm	PLK2
MGAT4B	1.17960444414196e-25	0.341977881907079	0.36	0.169	4.31747022600397e-21	Warm	MGAT4B
LRP1	1.23068025777318e-25	0.432523724279151	0.403	0.243	4.50441281147563e-21	Warm	LRP1
CCT5	1.33187159607022e-25	0.289160892240269	0.639	0.504	4.87478322877662e-21	Warm	CCT5
HSPA1B	1.34738267817783e-25	0.586647605589402	0.195	0.035	4.93155534039866e-21	Warm	HSPA1B
PPP2CB	1.43418082582026e-25	0.57833834598812	0.365	0.141	5.24924524058474e-21	Warm	PPP2CB
COL22A1	1.50003486005035e-25	1.16868203295027	0.299	0.066	5.49027759127028e-21	Warm	COL22A1
PSMD7	1.61734022862732e-25	0.304319065173572	0.449	0.265	5.91962697079887e-21	Warm	PSMD7
CD177	1.69644039683136e-25	1.75777623704126	0.395	0.073	6.20914149644245e-21	Warm	CD177
NUFIP2	1.78840074883937e-25	0.279094233561521	0.479	0.318	6.54572558082697e-21	Warm	NUFIP2
IER5L	2.1119503131169e-25	0.371806801367782	0.205	0.08	7.72994934103915e-21	Warm	IER5L
NANS	4.88394102045797e-25	0.283233305344493	0.329	0.147	1.78757125289782e-20	Warm	NANS
GOLPH3	7.97789547314752e-25	0.295285280314148	0.33	0.149	2.91998952212673e-20	Warm	GOLPH3
MCAM	8.92519943318235e-25	0.348912153418922	0.142	0.031	3.26671224453907e-20	Warm	MCAM
H2AFZ	1.05068794822452e-24	0.514647189349604	0.768	0.701	3.84562295929657e-20	Warm	H2AFZ
SERPINH1	1.16588567494681e-24	0.34427829100036	0.246	0.092	4.26725815887283e-20	Warm	SERPINH1
AHSA1	1.32206359454893e-24	0.3105064505423	0.363	0.181	4.83888496240855e-20	Warm	AHSA1
BUD31	1.67652335898107e-24	0.320539776008083	0.461	0.275	6.13624314620661e-20	Warm	BUD31
PABPC1	2.02318593715156e-24	0.360153678112217	0.953	0.94	7.40506284856843e-20	Warm	PABPC1
CLU	2.05346395396394e-24	0.727088292367653	0.178	0.033	7.51588341790343e-20	Warm	CLU
CALM2	2.30046929971167e-24	0.881907655361748	0.881	0.748	8.4199476838747e-20	Warm	CALM2
ARPC3	3.42002066990415e-24	0.304171027212303	0.671	0.573	1.25176176539162e-19	Warm	ARPC3
MIDN	3.54140399795687e-24	0.533224849816403	0.419	0.21	1.29618927729219e-19	Warm	MIDN
GSTP1	3.67394478309512e-24	0.31793784124052	0.741	0.657	1.34470053006064e-19	Warm	GSTP1
GNG5	4.46136565640821e-24	0.363607060404463	0.51	0.367	1.63290444390197e-19	Warm	GNG5
IGFBP4	4.8200808177186e-24	1.6551942528922	0.417	0.091	1.76419778009319e-19	Warm	IGFBP4
YTHDC1	5.84130822201981e-24	0.263772953398283	0.509	0.333	2.13797722234147e-19	Warm	YTHDC1
NPB	6.31844181341048e-24	0.465530950691362	0.141	0.038	2.31261288812637e-19	Warm	NPB
CLTA	6.37663581588207e-24	0.291901793380626	0.647	0.516	2.33391247497099e-19	Warm	CLTA
TLE4	8.54779159225829e-24	0.333858981019448	0.177	0.069	3.12857720068246e-19	Warm	TLE4
PCDH19	9.17989086213311e-24	0.565309875431609	0.167	0.025	3.35993185444934e-19	Warm	PCDH19
BRI3	1.04877120804543e-23	0.426086887151997	0.517	0.304	3.83860749856709e-19	Warm	BRI3
LOXL2	1.49264355651575e-23	0.448762148503495	0.177	0.042	5.46322468120331e-19	Warm	LOXL2
DYNC1H1	2.09087871563606e-23	0.408371845004297	0.564	0.377	7.65282518709956e-19	Warm	DYNC1H1
TCF4	2.58628944733527e-23	0.251810992127504	0.442	0.29	9.46607800619182e-19	Warm	TCF4
NFIB	2.99398019978217e-23	0.619123389638389	0.473	0.241	1.09582669292227e-18	Warm	NFIB
GNA11	3.99703000710715e-23	0.360484084159791	0.276	0.117	1.46295295290129e-18	Warm	GNA11
ZFP36L2	5.25086428071941e-23	0.416458849511232	0.217	0.084	1.92186883538611e-18	Warm	ZFP36L2
PRDX5	5.52064268472439e-23	0.277940702455544	0.604	0.494	2.02061042903597e-18	Warm	PRDX5
ILK	5.63411219106089e-23	0.268507153287472	0.323	0.158	2.0621414030502e-18	Warm	ILK
PDIA3	1.04261280651316e-22	0.446374577502883	0.672	0.514	3.81606713311881e-18	Warm	PDIA3
GRN	1.6872320494898e-22	0.462202531514179	0.425	0.211	6.17543802433762e-18	Warm	GRN
HIVEP1	1.76803895416584e-22	0.320459939869258	0.238	0.091	6.47119937614238e-18	Warm	HIVEP1
MAP7D3	3.32886400202854e-22	0.336758342893464	0.253	0.08	1.21839751338246e-17	Warm	MAP7D3
PHLDA2	3.99162514156971e-22	1.05914086904883	0.277	0.057	1.46097471806593e-17	Warm	PHLDA2
GNG12	5.29492457652944e-22	0.664658640751653	0.219	0.054	1.93799534425554e-17	Warm	GNG12
NDUFV1	7.11334725715125e-22	0.265691367537966	0.43	0.261	2.60355622958993e-17	Warm	NDUFV1
BCL3	7.39627402345909e-22	0.267505251972177	0.177	0.057	2.70711025532626e-17	Warm	BCL3
UBA1	7.58480237266366e-22	0.343012850347549	0.504	0.324	2.77611351641863e-17	Warm	UBA1
CPEB4	1.09331599676989e-21	0.30234479007829	0.332	0.19	4.00164587977748e-17	Warm	CPEB4
NUCB1	1.09578751774375e-21	0.331687409181425	0.359	0.174	4.01069189369391e-17	Warm	NUCB1
TUBB6	1.39972847474979e-21	0.333417551504452	0.321	0.152	5.12314619043171e-17	Warm	TUBB6
DNAJB6	1.4905988202184e-21	0.420211215581252	0.41	0.198	5.45574074188137e-17	Warm	DNAJB6
TPI1	1.57970967960492e-21	0.849275887214431	0.7	0.488	5.78189539832197e-17	Warm	TPI1
DDAH1	1.73284709253381e-21	0.358577243100501	0.139	0.025	6.34239364338298e-17	Warm	DDAH1
RAB11A	2.2908949870561e-21	0.282494354199103	0.413	0.231	8.38490474212404e-17	Warm	RAB11A
TCP1	2.40297097319869e-21	0.266596027687327	0.58	0.418	8.79511405900452e-17	Warm	TCP1
QKI	2.46377937797828e-21	0.36599328188612	0.487	0.309	9.01767890133829e-17	Warm	QKI
RNF139	2.85581433551913e-21	0.251886694558549	0.213	0.084	1.04525660494336e-16	Warm	RNF139
ADAM19	2.89511486055447e-21	0.252525673077951	0.132	0.05	1.05964099011154e-16	Warm	ADAM19
PRDX4	3.00431141757809e-21	0.281480426072748	0.455	0.287	1.09960802194776e-16	Warm	PRDX4
EIF5A	4.15072330745063e-21	0.348091806894775	0.558	0.392	1.51920623776e-16	Warm	EIF5A
SIVA1	4.82516430114102e-21	0.299585430468117	0.376	0.195	1.76605838586063e-16	Warm	SIVA1
TMEM258	5.42023474067685e-21	0.311644105973304	0.563	0.412	1.98386011743513e-16	Warm	TMEM258
PRNP	5.42444745123194e-21	0.463100262255738	0.396	0.192	1.9854020116254e-16	Warm	PRNP
ARHGDIA	6.60140009548129e-21	0.500135347195299	0.502	0.283	2.41617844894711e-16	Warm	ARHGDIA
PLXDC1	1.07134042954164e-20	0.416160038524308	0.231	0.076	3.92121310616536e-16	Warm	PLXDC1
MSN	1.1453361966534e-20	0.312497615477056	0.485	0.296	4.19204501337112e-16	Warm	MSN
FBN2	1.58207275585526e-20	0.872121462993992	0.249	0.055	5.79054449370582e-16	Warm	FBN2
PGAM1	1.73496376345075e-20	0.384981092206903	0.467	0.288	6.3501408706061e-16	Warm	PGAM1
MAFK	2.42083352865287e-20	0.395113434268677	0.18	0.039	8.86049279822235e-16	Warm	MAFK
LAPTM4B	3.07287345397546e-20	1.01188966266354	0.418	0.134	1.12470241288956e-15	Warm	LAPTM4B
SBDS	3.49292559696162e-20	0.291782261026706	0.391	0.202	1.27844569774392e-15	Warm	SBDS
TRPS1	3.50435894198186e-20	0.34472152289289	0.199	0.095	1.28263041635478e-15	Warm	TRPS1
BRD4	3.6495678645425e-20	0.320108791998597	0.487	0.301	1.3357783341012e-15	Warm	BRD4
ANKRD11	3.6761900022065e-20	0.504654565175376	0.493	0.288	1.3455223027076e-15	Warm	ANKRD11
MAFF	4.6355743366789e-20	1.03470175724948	0.302	0.071	1.69666656296785e-15	Warm	MAFF
SOD1	4.98807816909755e-20	0.923481489672863	0.697	0.424	1.82568649067139e-15	Warm	SOD1
NES	6.8313047821004e-20	0.437880483967739	0.132	0.021	2.50032586329657e-15	Warm	NES
POLR2E	7.22655779992942e-20	0.344874921002511	0.443	0.272	2.64499242035217e-15	Warm	POLR2E
FOXN3	7.86653345807051e-20	0.305222469026398	0.31	0.155	2.87922991098839e-15	Warm	FOXN3
DNAJC15	8.92727741343105e-20	0.257895773935639	0.405	0.242	3.2674728060899e-15	Warm	DNAJC15
SURF4	1.02951318633087e-19	0.378645259844475	0.374	0.182	3.7681212132896e-15	Warm	SURF4
UBL5	1.19044992013302e-19	0.355276760893148	0.65	0.508	4.35716575267885e-15	Warm	UBL5
PLOD3	1.21229054086025e-19	0.481091957852325	0.338	0.142	4.4371046086026e-15	Warm	PLOD3
CYTOR	1.21357644347382e-19	0.303181921005193	0.176	0.051	4.44181114075852e-15	Warm	CYTOR
GPAA1	1.33919076260505e-19	0.428563559090769	0.379	0.189	4.90157211021074e-15	Warm	GPAA1
EIF3A	1.52046588703495e-19	0.292488957542034	0.737	0.621	5.56505719313662e-15	Warm	EIF3A
TRIO	1.77488911372496e-19	0.307387474010921	0.275	0.127	6.49627164514474e-15	Warm	TRIO
MYO1C	1.80920675415707e-19	0.321323654781973	0.276	0.114	6.62187764089029e-15	Warm	MYO1C
FNIP1	1.91992477645818e-19	0.367913565965644	0.351	0.174	7.0271166743146e-15	Warm	FNIP1
CALD1	2.03104906761033e-19	0.381374499038805	0.152	0.073	7.43384269236059e-15	Warm	CALD1
APLP2	2.10676679161069e-19	0.583719786794022	0.427	0.189	7.71097713397429e-15	Warm	APLP2
GRINA	2.39227989749207e-19	0.640207665739276	0.477	0.225	8.75598365281073e-15	Warm	GRINA
NECTIN2	2.7566862278744e-19	0.489581291862094	0.278	0.096	1.00897472626431e-14	Warm	NECTIN2
FKBP8	2.86106573128258e-19	0.31477284855978	0.474	0.311	1.04717866830674e-14	Warm	FKBP8
COX8A	3.22125307859528e-19	0.367502528519515	0.704	0.596	1.17901083929666e-14	Warm	COX8A
CFB	4.62673428626727e-19	0.251615820460587	0.12	0.05	1.69343101611668e-14	Warm	CFB
TUBA1C	5.77080921282477e-19	0.507156222223483	0.524	0.318	2.112173879986e-14	Warm	TUBA1C
SOCS1	5.88593022010597e-19	0.297663228496341	0.186	0.051	2.15430931986099e-14	Warm	SOCS1
RANBP2	5.89620307067531e-19	0.2525632472303	0.4	0.238	2.15806928589787e-14	Warm	RANBP2
HIVEP3	6.35696808265374e-19	0.421515321440906	0.241	0.072	2.3267138879321e-14	Warm	HIVEP3
INAFM1	8.52037505482062e-19	0.372716500641751	0.23	0.077	3.1185424738149e-14	Warm	INAFM1
CAPNS1	1.17145983183999e-18	0.26490227474068	0.44	0.28	4.28766013051754e-14	Warm	CAPNS1
ITGA5	1.18527359052318e-18	0.472172933172578	0.281	0.089	4.33821986867389e-14	Warm	ITGA5
FKBP1A	1.94693503709751e-18	0.529573059545249	0.489	0.271	7.12597692928058e-14	Warm	FKBP1A
DPYSL3	2.12766621278612e-18	0.496660002071782	0.361	0.176	7.78747110541848e-14	Warm	DPYSL3
LZTS1	2.33132846859058e-18	0.801104925500091	0.218	0.043	8.53289532788838e-14	Warm	LZTS1
SH3KBP1	3.2331907736477e-18	0.283474250029171	0.219	0.089	1.1833801550628e-13	Warm	SH3KBP1
OST4	3.57095045991135e-18	0.320629961731535	0.587	0.455	1.30700357783215e-13	Warm	OST4
TMA7	3.8397415231716e-18	0.43855681594469	0.642	0.485	1.40538379489604e-13	Warm	TMA7
RAB8B	3.98957858497108e-18	0.283506755397083	0.208	0.12	1.46022565788527e-13	Warm	RAB8B
TOB2	5.79868743888699e-18	0.288734939935039	0.293	0.133	2.12237758950703e-13	Warm	TOB2
TYMP	5.89802262777695e-18	0.258063615164542	0.233	0.091	2.15873526199264e-13	Warm	TYMP
PTPDC1	7.33891943336657e-18	0.366602221111216	0.192	0.053	2.6861179018065e-13	Warm	PTPDC1
COL6A2	8.15378060420646e-18	0.864606915079484	0.276	0.074	2.98436523894561e-13	Warm	COL6A2
PSMC6	9.42931146797389e-18	0.307976908479434	0.501	0.311	3.45122229039312e-13	Warm	PSMC6
LMNB1	1.39421392020753e-17	0.315762010511162	0.269	0.145	5.10296236935158e-13	Warm	LMNB1
COTL1	1.54528567876495e-17	0.99981470750295	0.303	0.076	5.6559001128476e-13	Warm	COTL1
PYCARD	1.63291560753644e-17	0.476866113048506	0.309	0.118	5.97663441514412e-13	Warm	PYCARD
CD151	1.72403523026405e-17	0.416662367277229	0.373	0.178	6.31014134628946e-13	Warm	CD151
SCRIB	2.35709311519594e-17	0.366095413626472	0.233	0.081	8.62719651092867e-13	Warm	SCRIB
WAS	2.43195150249827e-17	1.7889258742123	0.387	0.084	8.90118569429391e-13	Warm	WAS
HUWE1	2.82556324517808e-17	0.3137170706491	0.507	0.329	1.03418440336763e-12	Warm	HUWE1
CALU	2.99191758890734e-17	0.445060405330717	0.467	0.264	1.09507175671598e-12	Warm	CALU
NR1D2	3.7090293786607e-17	0.414893985915746	0.263	0.087	1.3575418428836e-12	Warm	NR1D2
TRA2A	3.92288706601472e-17	0.271627640949168	0.366	0.197	1.43581589503205e-12	Warm	TRA2A
WWC2	4.03598916010254e-17	0.282915088105263	0.17	0.052	1.47721239248913e-12	Warm	WWC2
POLR2L	4.66632513722023e-17	0.423450533070495	0.584	0.426	1.70792166347398e-12	Warm	POLR2L
FSCN1	6.15162733341375e-17	0.714520460773137	0.362	0.131	2.25155712030277e-12	Warm	FSCN1
FAM114A2	7.17255452512283e-17	0.311413776033956	0.257	0.101	2.62522668174021e-12	Warm	FAM114A2
REXO2	8.22451007039949e-17	0.278255677158972	0.368	0.194	3.01025293086692e-12	Warm	REXO2
CD47	9.11329869937643e-17	0.384985188841086	0.255	0.098	3.33555845695877e-12	Warm	CD47
MAP2K3	9.67834832642572e-17	0.483802723760504	0.233	0.071	3.54237227095508e-12	Warm	MAP2K3
JMJD6	1.22087960119784e-16	0.296558541906226	0.236	0.088	4.46854142834421e-12	Warm	JMJD6
HSPB1	1.84789130047373e-16	1.23470873807002	0.636	0.329	6.76346694886388e-12	Warm	HSPB1
TLE1	2.44791437827131e-16	0.317735081018901	0.161	0.053	8.95961141591083e-12	Warm	TLE1
NRG1	2.96158704957475e-16	0.804256889526482	0.411	0.188	1.08397047601485e-11	Warm	NRG1
FBXO11	4.14417027959478e-16	0.261990831472974	0.366	0.217	1.51680776403448e-11	Warm	FBXO11
CHSY1	4.1555142442519e-16	0.546736159448663	0.258	0.075	1.52095976853864e-11	Warm	CHSY1
USP9X	5.12085282163123e-16	0.374170426585564	0.428	0.243	1.87428334124525e-11	Warm	USP9X
ATP6V0C	5.9375709906755e-16	0.413966949825815	0.564	0.38	2.17321035829714e-11	Warm	ATP6V0C
FOSL1	6.34593518350796e-16	0.344548191708409	0.154	0.034	2.32267573651575e-11	Warm	FOSL1
EMP2	6.4351483956047e-16	0.545643932111524	0.273	0.096	2.35532866427528e-11	Warm	EMP2
GPX3	6.70230461246172e-16	1.08315067421269	0.307	0.07	2.45311051120712e-11	Warm	GPX3
GSDMD	7.00745524882969e-16	0.456879894330048	0.295	0.106	2.56479869562416e-11	Warm	GSDMD
CDH2	7.46995656770784e-16	0.461896535432944	0.188	0.063	2.73407880334675e-11	Warm	CDH2
IL6ST	8.14800801065558e-16	0.520978275742568	0.363	0.147	2.98225241198005e-11	Warm	IL6ST
DNAJA2	1.02562654159383e-15	0.293547874586716	0.39	0.225	3.75389570488757e-11	Warm	DNAJA2
CDK2AP1	1.05921089723316e-15	0.595955055300934	0.345	0.129	3.8768178049631e-11	Warm	CDK2AP1
TSEN34	1.32917690763587e-15	0.27053097881656	0.295	0.127	4.86492039963804e-11	Warm	TSEN34
COL6A1	1.55490815593873e-15	0.873640607607177	0.333	0.095	5.69111934155135e-11	Warm	COL6A1
XRCC6	1.81030400029337e-15	0.28488648523577	0.52	0.386	6.62589367147377e-11	Warm	XRCC6
MYO5A	1.90160530025902e-15	0.256136433072572	0.168	0.077	6.96006555947805e-11	Warm	MYO5A
NRARP	2.09690776175264e-15	0.353282769528362	0.141	0.04	7.67489209879083e-11	Warm	NRARP
AL627171.2	2.19778970466471e-15	0.467078642039872	0.311	0.137	8.04413009804329e-11	Warm	AL627171.2
VKORC1	3.04304568914619e-15	0.473294424894695	0.424	0.212	1.1137851526844e-10	Warm	VKORC1
ATP1B3	3.46933326276781e-15	0.368594742172223	0.316	0.139	1.26981066750564e-10	Warm	ATP1B3
GLRX3	3.61452608472279e-15	0.275533408502642	0.394	0.212	1.32295269226939e-10	Warm	GLRX3
MAF1	3.69249269584786e-15	0.361138526989922	0.347	0.158	1.35148925160728e-10	Warm	MAF1
THOC2	4.15732747623038e-15	0.280285429797251	0.542	0.375	1.52162342957508e-10	Warm	THOC2
NT5DC2	4.33870372477804e-15	0.543547454754336	0.365	0.161	1.58800895030601e-10	Warm	NT5DC2
CIAO2B	5.19832378900539e-15	0.329981489629867	0.399	0.202	1.90263849001386e-10	Warm	CIAO2B
ANKRD12	5.86852769893216e-15	0.259760446406059	0.482	0.331	2.14793982308616e-10	Warm	ANKRD12
DYNLT1	6.45944381972179e-15	0.318432730186948	0.313	0.138	2.36422103245637e-10	Warm	DYNLT1
PRR7	6.62742167730118e-15	0.291237868585294	0.21	0.079	2.425702608109e-10	Warm	PRR7
GNAI3	7.10793765667872e-15	0.259966697728861	0.387	0.208	2.60157626172098e-10	Warm	GNAI3
TACC1	8.15809639680005e-15	0.29935318392095	0.202	0.07	2.98594486219279e-10	Warm	TACC1
CIB1	1.04723429648242e-14	0.273712430637956	0.352	0.168	3.8329822485553e-10	Warm	CIB1
ATP5MD	1.06446788461386e-14	0.462821690240918	0.715	0.576	3.89605890447518e-10	Warm	ATP5MD
SPP1	1.24412647524675e-14	0.925110236582049	0.237	0.048	4.55362731205063e-10	Warm	SPP1
EFNB2	1.5209669345898e-14	0.278778036391605	0.101	0.021	5.56689107729213e-10	Warm	EFNB2
CHD4	1.58669762519982e-14	0.259591268255502	0.544	0.404	5.80747197799387e-10	Warm	CHD4
CHL1	1.59644896533925e-14	0.354308883684864	0.157	0.059	5.8431628580382e-10	Warm	CHL1
TRIM24	1.61247280637205e-14	0.284973936938478	0.226	0.104	5.90181171860235e-10	Warm	TRIM24
TIMM8B	2.32096689996509e-14	0.279284299490095	0.451	0.286	8.49497095056222e-10	Warm	TIMM8B
VDAC3	2.34940000243405e-14	0.311657087847168	0.461	0.294	8.59903894890886e-10	Warm	VDAC3
MAP3K20	2.66906855418021e-14	0.396128326553599	0.287	0.115	9.76905781515498e-10	Warm	MAP3K20
NOP10	2.67114950026422e-14	0.307463244247165	0.449	0.276	9.77667428591707e-10	Warm	NOP10
FEM1C	3.23000385296231e-14	0.283573089240636	0.195	0.087	1.18221371022274e-09	Warm	FEM1C
SLC7A5	3.23729750650717e-14	0.327909534356654	0.146	0.041	1.18488326035669e-09	Warm	SLC7A5
PSAP	3.61186151425668e-14	0.304805173168777	0.43	0.257	1.32197743283309e-09	Warm	PSAP
SLC3A2	4.34033234702171e-14	0.395342771547932	0.422	0.235	1.58860504233342e-09	Warm	SLC3A2
CYBA	5.32354965600791e-14	0.286560961767148	0.435	0.294	1.94847240959545e-09	Warm	CYBA
METRNL	6.08838993685696e-14	0.308257951307363	0.16	0.047	2.22841160078902e-09	Warm	METRNL
NFIC	7.51468101594987e-14	0.396517869918002	0.464	0.255	2.75044839864781e-09	Warm	NFIC
GABARAPL2	8.95107052985617e-14	0.31067411989992	0.397	0.204	3.27618132463266e-09	Warm	GABARAPL2
ETFA	9.88708260506283e-14	0.322069315452432	0.259	0.115	3.61877110427904e-09	Warm	ETFA
CAMTA1	1.03055430172123e-13	0.31771285446729	0.352	0.169	3.77193179972987e-09	Warm	CAMTA1
UBR5	1.25880031754172e-13	0.461547782503251	0.413	0.229	4.60733504223445e-09	Warm	UBR5
TOMM40	1.28430437321957e-13	0.263856095580742	0.392	0.228	4.70068243642093e-09	Warm	TOMM40
SRI	1.37729130635141e-13	0.250306072906772	0.361	0.185	5.04102391037678e-09	Warm	SRI
APOE	1.44700698675751e-13	0.782788309043165	0.533	0.457	5.29619027223115e-09	Warm	APOE
NRIP1	1.47581022482363e-13	0.29005993924029	0.138	0.04	5.40161300387695e-09	Warm	NRIP1
RBIS	1.61487214013892e-13	0.285034571964211	0.498	0.341	5.91059352012244e-09	Warm	RBIS
STIP1	1.85501845374867e-13	0.369948991660529	0.371	0.186	6.78955304256551e-09	Warm	STIP1
CALM1	1.86459513628443e-13	0.509633454454867	0.687	0.553	6.82460465831466e-09	Warm	CALM1
TGFB1I1	1.94153331007109e-13	0.52864448781899	0.201	0.052	7.10620606819119e-09	Warm	TGFB1I1
CTNNA1	2.06363776229656e-13	0.332525825668561	0.515	0.314	7.55312057378164e-09	Warm	CTNNA1
ADIPOR2	2.95007419399138e-13	0.294514164179756	0.311	0.149	1.07975665574278e-08	Warm	ADIPOR2
SPTSSA	2.99320832538918e-13	0.419365306700464	0.294	0.12	1.09554417917569e-08	Warm	SPTSSA
B4GALT5	3.05343050453315e-13	0.477445249134384	0.287	0.116	1.11758609896418e-08	Warm	B4GALT5
KARS	3.63224595765286e-13	0.274377690770034	0.353	0.174	1.32943834296052e-08	Warm	KARS
CNR1	3.81927078492104e-13	0.74758486369335	0.215	0.043	1.39789129998895e-08	Warm	CNR1
VAMP5	4.02105057678189e-13	0.407067555012709	0.194	0.052	1.47174472160794e-08	Warm	VAMP5
CTSC	4.10582401251239e-13	1.18189618367327	0.31	0.086	1.50277264681966e-08	Warm	CTSC
TNFRSF10D	4.81927124144058e-13	0.453731965866357	0.161	0.037	1.76390146707967e-08	Warm	TNFRSF10D
RPN1	4.83551108118439e-13	0.31224952455317	0.339	0.174	1.7698454108243e-08	Warm	RPN1
SYAP1	5.57941016183627e-13	0.293091760625349	0.318	0.147	2.04211991333369e-08	Warm	SYAP1
HMGA1	5.65410978754871e-13	1.33981812250528	0.57	0.265	2.0694607233407e-08	Warm	HMGA1
FABP5	6.33342646266594e-13	0.503865187418611	0.252	0.09	2.31809741960036e-08	Warm	FABP5
CST3	6.57863155655724e-13	0.333941526547872	0.349	0.172	2.40784493601551e-08	Warm	CST3
HES4	7.267302137994e-13	0.378215122740145	0.14	0.037	2.65990525552719e-08	Warm	HES4
HSF1	9.45064634354934e-13	0.351553558413251	0.322	0.14	3.45903106820249e-08	Warm	HSF1
WLS	1.181910488398e-12	0.616226585043963	0.371	0.174	4.32591057858553e-08	Warm	WLS
AK2	1.43190724985394e-12	0.331834952813537	0.487	0.295	5.24092372519041e-08	Warm	AK2
BOP1	1.45541065063946e-12	0.33749372236653	0.307	0.14	5.32694852240549e-08	Warm	BOP1
ITGAV	2.19394382726778e-12	0.421818070661515	0.306	0.135	8.0300538021828e-08	Warm	ITGAV
ETV4	4.52533287341036e-12	1.24635240904551	0.381	0.083	1.65631708499693e-07	Warm	ETV4
FGFR1	4.91134150401507e-12	0.916672767179088	0.402	0.136	1.79760010388456e-07	Warm	FGFR1
S100A16	5.41232419028569e-12	0.461494500157702	0.16	0.035	1.98096477688647e-07	Warm	S100A16
SPON2	6.31927560054031e-12	0.552542025514932	0.315	0.182	2.31291806255376e-07	Warm	SPON2
PDP1	7.29966679144791e-12	0.422532311006184	0.181	0.05	2.67175104233785e-07	Warm	PDP1
PCDH7	7.5634842177362e-12	0.512983460748303	0.223	0.079	2.76831085853362e-07	Warm	PCDH7
NUTF2	9.74716382306389e-12	0.253460523555904	0.319	0.164	3.56755943087961e-07	Warm	NUTF2
HDAC5	1.00934261013704e-11	0.272199790236037	0.312	0.155	3.69429488736258e-07	Warm	HDAC5
HOOK3	1.19813119633152e-11	0.382037029615217	0.387	0.204	4.385279991693e-07	Warm	HOOK3
TAX1BP1	1.69770927703198e-11	0.500488865594465	0.569	0.365	6.21378572486475e-07	Warm	TAX1BP1
SEC11A	1.93978498652267e-11	0.399969616140951	0.474	0.281	7.09980702917164e-07	Warm	SEC11A
SYNM	2.20754466295679e-11	0.28931396859963	0.104	0.024	8.07983422088813e-07	Warm	SYNM
PTBP1	2.21107364805963e-11	0.29331169721408	0.471	0.307	8.09275065926305e-07	Warm	PTBP1
TUBB2B	2.38941508746437e-11	0.528089861822504	0.123	0.027	8.74549816162836e-07	Warm	TUBB2B
VASP	2.64476150968554e-11	0.271468154770399	0.191	0.067	9.68009160160005e-07	Warm	VASP
METRN	2.65412965159657e-11	0.627193305493017	0.21	0.052	9.71437993780861e-07	Warm	METRN
LRATD2	2.81998388070592e-11	0.983425658107225	0.576	0.324	1.03214230017717e-06	Warm	LRATD2
BSG	2.84510748111884e-11	0.555162871740698	0.592	0.391	1.04133778916431e-06	Warm	BSG
RB1CC1	3.36039699854832e-11	0.478998314529536	0.496	0.288	1.22993890543867e-06	Warm	RB1CC1
SLC16A1	3.6096762331439e-11	0.269476121552237	0.241	0.1	1.321177598093e-06	Warm	SLC16A1
ARHGAP5	3.96976325596478e-11	0.277694647210774	0.374	0.212	1.45297304931567e-06	Warm	ARHGAP5
SDF4	4.5117997880177e-11	0.263645488394007	0.369	0.2	1.65136384041236e-06	Warm	SDF4
CHCHD10	5.24889287599601e-11	0.400016412136634	0.44	0.265	1.9211472815433e-06	Warm	CHCHD10
CADM1	5.4615959708833e-11	0.605346014880174	0.352	0.18	1.998998741303e-06	Warm	CADM1
PFKFB3	6.72406226523961e-11	0.342221754505406	0.163	0.049	2.46107402970035e-06	Warm	PFKFB3
CDH6	7.84251359885139e-11	0.399003244131228	0.149	0.041	2.8704384023156e-06	Warm	CDH6
P4HB	9.39538704730189e-11	0.522639190119181	0.559	0.338	3.43880561318296e-06	Warm	P4HB
DERL1	1.21368367987595e-10	0.282356753607814	0.256	0.11	4.44220363671397e-06	Warm	DERL1
TTYH3	1.23504737780583e-10	0.330735640024522	0.244	0.099	4.52039690750713e-06	Warm	TTYH3
PPP1CA	1.26762396450796e-10	0.261104104156853	0.418	0.259	4.63963047249559e-06	Warm	PPP1CA
UBALD2	2.71481111499713e-10	0.573824885473321	0.351	0.147	9.93648016200101e-06	Warm	UBALD2
CYFIP1	2.7182791114941e-10	0.289869609356211	0.272	0.136	9.94917337597957e-06	Warm	CYFIP1
DAZAP2	2.74882969110232e-10	0.2524340396956	0.464	0.293	1.00609915524036e-05	Warm	DAZAP2
ACAA2	3.03632436100875e-10	0.344066170042069	0.32	0.135	1.11132507937281e-05	Warm	ACAA2
CAP1	3.53677561034306e-10	0.454953764240069	0.427	0.217	1.29449524114166e-05	Warm	CAP1
GPC6	3.55371182370529e-10	0.46145884053949	0.196	0.061	1.30069406459437e-05	Warm	GPC6
CENPX	3.64973863644171e-10	0.252850277919464	0.321	0.169	1.33584083832403e-05	Warm	CENPX
GRAMD1A	3.70039501078624e-10	0.297141504705636	0.284	0.124	1.35438157789787e-05	Warm	GRAMD1A
SPATS2L	3.80755516259272e-10	0.434909321516818	0.203	0.057	1.39360326506056e-05	Warm	SPATS2L
SLC39A14	3.89288265234362e-10	0.589700175280835	0.231	0.064	1.42483397958429e-05	Warm	SLC39A14
YTHDF3	4.67553472485254e-10	0.307887035025236	0.346	0.174	1.71129246464328e-05	Warm	YTHDF3
LIMS1	4.86007842160502e-10	0.270199091688461	0.316	0.158	1.77883730309165e-05	Warm	LIMS1
EIF3B	5.067283783451e-10	0.268072129831998	0.5	0.338	1.8546765375809e-05	Warm	EIF3B
KDELR2	5.58399103966259e-10	0.376083925505276	0.383	0.2	2.0437965604269e-05	Warm	KDELR2
PPP4R1	6.54095264375267e-10	0.264838080811893	0.22	0.087	2.39405407713991e-05	Warm	PPP4R1
CXXC5	7.91915758465925e-10	0.250766905090972	0.141	0.048	2.89849086756113e-05	Warm	CXXC5
SLC25A1	9.90387264501574e-10	0.254845593218469	0.319	0.16	3.62491642680221e-05	Warm	SLC25A1
RPL8	1.3416929587585e-09	0.604327966697872	0.983	0.986	4.910730398352e-05	Warm	RPL8
ANP32B	1.47195869205986e-09	0.259406757831235	0.598	0.459	5.38751600880829e-05	Warm	ANP32B
SLC2A1	1.52222171322012e-09	0.320301302632879	0.155	0.05	5.57148369255695e-05	Warm	SLC2A1
WWTR1	1.80724862325917e-09	0.459797485546422	0.185	0.055	6.61471068599089e-05	Warm	WWTR1
SYCE1L	1.99176802852978e-09	0.352178414544647	0.153	0.043	7.29007016122185e-05	Warm	SYCE1L
SNX3	2.82007668347427e-09	0.328563280663587	0.5	0.326	0.000103217626691842	Warm	SNX3
CDC25B	3.22122894073213e-09	0.366210063230908	0.23	0.093	0.000117900200459737	Warm	CDC25B
KDELR1	3.85981411059994e-09	0.291763969450171	0.472	0.314	0.000141273056262068	Warm	KDELR1
PPP1R3B	4.21199534153738e-09	0.291848694562655	0.246	0.101	0.00015416324149561	Warm	PPP1R3B
ZNF182	4.43943260099758e-09	0.362950793748575	0.262	0.115	0.000162487672629112	Warm	ZNF182
FLOT1	4.65319285142992e-09	0.531624635001922	0.331	0.12	0.000170311511555186	Warm	FLOT1
GPI	5.18225655314567e-09	0.518497515502204	0.519	0.308	0.000189675772101685	Warm	GPI
NAPRT	5.42169867381289e-09	0.255204878157127	0.241	0.1	0.000198439593160225	Warm	NAPRT
ECHS1	5.62721971121524e-09	0.530545849913998	0.443	0.233	0.000205961868650189	Warm	ECHS1
TRAM1	5.72219773867395e-09	0.327511731341524	0.414	0.23	0.000209438159433205	Warm	TRAM1
HK1	5.9836094172912e-09	0.39991990103071	0.21	0.076	0.000219006088282275	Warm	HK1
SORBS3	6.07129007076196e-09	0.296307905333128	0.244	0.092	0.000222215287879959	Warm	SORBS3
RPS27L	6.08246409941375e-09	0.358595517826751	0.611	0.455	0.000222624268502643	Warm	RPS27L
RORA	6.68599234287217e-09	0.27822113937824	0.254	0.122	0.000244714005741464	Warm	RORA
ENO2	7.04008823375475e-09	0.405902303953218	0.209	0.084	0.000257674269443658	Warm	ENO2
CAMK2D	7.18312353233644e-09	0.371515008283939	0.192	0.064	0.000262909504407046	Warm	CAMK2D
HYOU1	7.36538925597216e-09	0.255653005174308	0.195	0.087	0.000269580612157837	Warm	HYOU1
RTL8C	7.53736218488551e-09	0.320223963693627	0.304	0.135	0.000275874993328995	Warm	RTL8C
SELENOW	8.24047316235061e-09	0.659495014263001	0.432	0.192	0.000301609558215195	Warm	SELENOW
IMPAD1	8.69562519636394e-09	0.462689684364435	0.305	0.12	0.000318268577812116	Warm	IMPAD1
PFKP	9.18883594094962e-09	0.436949777973386	0.41	0.216	0.000336320584274697	Warm	PFKP
ZNHIT1	9.34248000763819e-09	0.262232333874941	0.497	0.351	0.000341944110759565	Warm	ZNHIT1
MRPL13	1.02473951138326e-08	0.312315824819266	0.348	0.176	0.000375064908561389	Warm	MRPL13
BCAR1	1.05306952094078e-08	0.265403180430452	0.142	0.041	0.000385433975359534	Warm	BCAR1
CSNK2A2	1.75215441173654e-08	0.251630909039799	0.309	0.163	0.000641306036239691	Warm	CSNK2A2
MMP16	2.22215594666342e-08	0.257522763707275	0.112	0.046	0.000813331298038279	Warm	MMP16
AAMDC	2.37123753440433e-08	0.331498555964015	0.355	0.171	0.000867896649967327	Warm	AAMDC
HEXB	2.4069836000744e-08	0.359344308162508	0.295	0.135	0.000880980067463231	Warm	HEXB
URM1	2.60047702241003e-08	0.272428309248381	0.277	0.121	0.000951800594972296	Warm	URM1
MTCH1	2.74794360213069e-08	0.291502472855409	0.428	0.243	0.00100577483781585	Warm	MTCH1
MYDGF	2.76159322948955e-08	0.361647953504215	0.421	0.251	0.00101077073792547	Warm	MYDGF
SLC2A4RG	3.04774063933572e-08	0.364410348604051	0.193	0.06	0.00111550355140327	Warm	SLC2A4RG
KCNQ2	3.16329487096761e-08	0.418061223482871	0.159	0.041	0.00115779755572285	Warm	KCNQ2
NOTCH1	3.42402349058027e-08	0.362923206708924	0.203	0.07	0.00125322683778728	Warm	NOTCH1
BCKDK	3.55749948642118e-08	0.383307494132992	0.288	0.107	0.00130208038702502	Warm	BCKDK
ZRANB1	4.00967447469781e-08	0.307864162330991	0.291	0.141	0.00146758095448415	Warm	ZRANB1
CORO1A	4.55717546918207e-08	0.276654303782228	0.128	0.079	0.00166797179347533	Warm	CORO1A
MDK	4.64426597155439e-08	1.1422086417144	0.332	0.084	0.00169984778824862	Warm	MDK
TCF7L2	5.01340537681517e-08	0.557025847756446	0.316	0.129	0.00183495650196812	Warm	TCF7L2
SLC44A1	5.37283639424106e-08	0.329050212882706	0.264	0.131	0.00196651184865617	Warm	SLC44A1
PTP4A3	5.4376788254369e-08	0.616630879730826	0.221	0.061	0.00199024482689816	Warm	PTP4A3
SERINC5	5.8124762293742e-08	0.332385345547842	0.177	0.062	0.00212742442471325	Warm	SERINC5
PRKCSH	6.00645198901098e-08	0.255992454145848	0.433	0.27	0.00219842149249791	Warm	PRKCSH
MAP2	6.07835120996233e-08	0.541296279031604	0.174	0.049	0.00222473732635831	Warm	MAP2
ASPHD1	8.46073241101689e-08	0.26852330558778	0.165	0.056	0.00309671266975629	Warm	ASPHD1
BAALC	8.5078844521133e-08	0.627282098815863	0.18	0.045	0.00311397078831799	Warm	BAALC
UBE2V2	1.02299705785344e-07	0.311031069777946	0.424	0.243	0.00374427153144938	Warm	UBE2V2
ACOX2	1.18991708426403e-07	0.714611633884078	0.201	0.045	0.00435521552011476	Warm	ACOX2
MAN1A1	1.2003802416057e-07	0.692602598666483	0.249	0.065	0.00439351172230104	Warm	MAN1A1
GOLGA7	1.29346457023113e-07	0.281147553838624	0.295	0.136	0.00473420967350298	Warm	GOLGA7
CAPN5	1.30348949965348e-07	0.541771277986017	0.184	0.042	0.0047709019176817	Warm	CAPN5
PHLDA1	1.35270902044387e-07	0.66121502397792	0.25	0.063	0.00495105028572662	Warm	PHLDA1
LAPTM4A	1.55180303536523e-07	0.259192115567717	0.501	0.343	0.00567975428974028	Warm	LAPTM4A
RGS20	1.64801228447884e-07	0.299029736745916	0.119	0.024	0.00603188976242099	Warm	RGS20
PEA15	1.66072723017256e-07	0.311805873373349	0.177	0.065	0.00607842773515459	Warm	PEA15
TYMS	1.86943093660253e-07	0.257680307783663	0.301	0.183	0.00684230417105893	Warm	TYMS
RCC1	2.11520862598427e-07	0.288480436994097	0.233	0.095	0.00774187509196503	Warm	RCC1
NDUFAF8	2.2177638572314e-07	0.264448697574553	0.441	0.276	0.00811723749385264	Warm	NDUFAF8
IRX2	2.45435215681782e-07	0.361976169198742	0.156	0.041	0.00898317432916892	Warm	IRX2
SGCB	2.67016357992603e-07	0.406573135949418	0.279	0.105	0.00977306571888727	Warm	SGCB
SDCBP	3.27796871915904e-07	0.296103967742995	0.401	0.221	0.011997693308994	Warm	SDCBP
CCN3	3.64836361673522e-07	0.715546199485077	0.28	0.084	0.0133533756736126	Warm	CCN3
FKBP4	4.00223462380975e-07	0.470918890058629	0.366	0.171	0.0146485789466061	Warm	FKBP4
ADAM9	4.29771101594672e-07	0.4521655800036	0.233	0.078	0.0157300520894666	Warm	ADAM9
TXNDC5	5.08186609781011e-07	0.390118399666679	0.17	0.052	0.0186001381045948	Warm	TXNDC5
MRPS6	5.26342459032082e-07	0.43752463701659	0.303	0.123	0.0192646603430332	Warm	MRPS6
LMAN1	8.8274304014481e-07	0.388626953533941	0.537	0.354	0.0323092780123402	Warm	LMAN1
MOXD1	1.14496338704196e-06	0.280016690078772	0.134	0.047	0.0419068049291226	Warm	MOXD1
PHLDB1	1.14534451380632e-06	0.266147477591646	0.143	0.045	0.041920754549825	Warm	PHLDB1
SEMA6B	1.16969577825168e-06	0.278301819815989	0.108	0.023	0.0428120351797896	Warm	SEMA6B
VWA1	1.25561646898724e-06	0.617514207241937	0.198	0.053	0.045956818381402	Warm	VWA1
C1QL1	1.32117274330869e-06	0.337656925082656	0.224	0.094	0.0483562435778412	Warm	C1QL1
CCDC85B	1.43457584224537e-06	0.306366434622873	0.498	0.349	0.0525069104020228	Warm	CCDC85B
FGGY	1.56056991412567e-06	1.46885375668522	0.37	0.089	0.0571184194269137	Warm	FGGY
HSPB6	1.69713473315625e-06	0.454411626116833	0.165	0.04	0.0621168283682518	Warm	HSPB6
RTL1	2.41605824548073e-06	0.555412831563454	0.166	0.032	0.0884301478428402	Warm	RTL1
MIF	2.66942157625411e-06	0.439092933996406	0.928	0.907	0.0977034991124767	Warm	MIF
SNX10	2.88676050847131e-06	0.520546211581207	0.178	0.047	0.105658321370559	Warm	SNX10
GAMT	3.23671438715744e-06	0.25561905153538	0.341	0.181	0.118466983284349	Warm	GAMT
CHP1	3.30284762368033e-06	0.316476366756318	0.198	0.073	0.120887525874324	Warm	CHP1
PKN1	3.341724394825e-06	0.334181535094731	0.358	0.173	0.12231045457499	Warm	PKN1
AGPAT2	3.80046335987942e-06	0.274486961338982	0.307	0.15	0.139100759434947	Warm	AGPAT2
P4HA2	3.86616542757668e-06	0.266741829765099	0.153	0.049	0.141505520814734	Warm	P4HA2
EHD2	3.90962731711803e-06	0.28394858788239	0.125	0.035	0.143096269433837	Warm	EHD2
PREX2	4.11187796864152e-06	0.319332426589802	0.153	0.069	0.150498845530248	Warm	PREX2
SF3B3	5.38337613660642e-06	0.251777027641981	0.297	0.154	0.197036949975932	Warm	SF3B3
RLIM	5.71960811699797e-06	0.410699239889268	0.189	0.067	0.209343376690243	Warm	RLIM
PEG10	5.75160963454536e-06	0.761298810682201	0.33	0.152	0.210514664233995	Warm	PEG10
FAM241A	6.29068665089004e-06	0.693638724635184	0.153	0.055	0.230245422109226	Warm	FAM241A
PLP2	8.61199256773716e-06	0.400971166436793	0.432	0.26	0.315207539971748	Warm	PLP2
NIBAN2	1.03071585241615e-05	0.279346484862063	0.128	0.039	0.377252309142835	Warm	NIBAN2
FAT1	1.13985534862669e-05	0.26863109040204	0.16	0.059	0.417198456150855	Warm	FAT1
COX6C	1.28842392082344e-05	0.436320059318145	0.712	0.616	0.471576039260586	Warm	COX6C
CD55	1.33754733253327e-05	0.54790596953384	0.216	0.068	0.489555699180501	Warm	CD55
ARFGEF1	1.43370684549122e-05	0.375945271140996	0.328	0.173	0.52475104251824	Warm	ARFGEF1
PRKAR2A	1.66722647664852e-05	0.257340198594041	0.308	0.158	0.610221562718125	Warm	PRKAR2A
OAT	2.04385060328328e-05	0.345160972262662	0.164	0.047	0.748069759307714	Warm	OAT
CPNE2	2.23157028890272e-05	0.261068609777189	0.118	0.037	0.816777041441284	Warm	CPNE2
MAP1LC3B	2.63235995175597e-05	0.332667725715517	0.284	0.129	0.963470065942204	Warm	MAP1LC3B
GOLGB1	2.66906733301206e-05	0.314984045288096	0.45	0.305	0.976905334555745	Warm	GOLGB1
DNAJC21	2.68423526633701e-05	0.277042901681005	0.367	0.197	0.982456949832009	Warm	DNAJC21
SLC16A3	2.9234640154858e-05	0.576721036167969	0.211	0.063	1	Warm	SLC16A3
PKIG	2.96582795318506e-05	0.32470275358607	0.32	0.161	1	Warm	PKIG
TARS	2.97933810620079e-05	0.298809785329563	0.43	0.264	1	Warm	TARS
TCEA3	3.01994948702169e-05	0.299449059387875	0.294	0.133	1	Warm	TCEA3
SLC6A8	3.51237572297386e-05	0.331162526900967	0.233	0.095	1	Warm	SLC6A8
NETO2	3.70816143055966e-05	0.253063120554463	0.117	0.036	1	Warm	NETO2
KIAA1191	3.84051911068495e-05	0.26935078018993	0.336	0.181	1	Warm	KIAA1191
PDLIM2	4.19202811526048e-05	0.455760653426242	0.174	0.046	1	Warm	PDLIM2
RALYL	4.32812363578073e-05	0.415402017774318	0.142	0.037	1	Warm	RALYL
MDFIC	5.00918157602435e-05	0.304280624286341	0.197	0.067	1	Warm	MDFIC
TM9SF3	5.26417390452373e-05	0.537022331669564	0.642	0.435	1	Warm	TM9SF3
PAEP	6.08753229265758e-05	1.16569590005676	0.325	0.069	1	Warm	PAEP
NCS1	6.26232929001241e-05	0.336103187382098	0.146	0.044	1	Warm	NCS1
MTSS2	6.74082223835264e-05	0.265458767568851	0.157	0.062	1	Warm	MTSS2
PPDPF	6.82737075125023e-05	0.705562345653106	0.517	0.293	1	Warm	PPDPF
EPHA2	6.98661526637183e-05	0.472960032403064	0.195	0.065	1	Warm	EPHA2
STK32B	7.2150844615801e-05	0.290271392881366	0.209	0.096	1	Warm	STK32B
VAT1L	7.90177032062052e-05	0.455337754356832	0.15	0.034	1	Warm	VAT1L
CLVS2	9.58312776040254e-05	0.421538431093934	0.158	0.051	1	Warm	CLVS2
FGF2	0.000108401507218027	0.476579102610481	0.16	0.04	1	Warm	FGF2
PALM	0.000124092746811622	0.438358350841055	0.229	0.08	1	Warm	PALM
ETV1	0.000138680064314101	1.12038911391068	0.366	0.091	1	Warm	ETV1
LPP	0.000144758613913161	0.415198728126641	0.298	0.121	1	Warm	LPP
RIOK3	0.000156774257948557	0.321795843366007	0.335	0.184	1	Warm	RIOK3
PRDX3	0.000165861980660961	0.324071010049567	0.391	0.229	1	Warm	PRDX3
CTSB	0.000171257277677489	0.48395848048726	0.35	0.146	1	Warm	CTSB
EMD	0.000173003463846676	0.281088461555237	0.404	0.244	1	Warm	EMD
RNF181	0.000195642564101794	0.268466594124515	0.376	0.218	1	Warm	RNF181
CIT	0.000228183344188992	0.457674745745639	0.242	0.096	1	Warm	CIT
ST3GAL1	0.000239885952572526	0.639194049164804	0.245	0.073	1	Warm	ST3GAL1
ADGRB1	0.000246509959614725	0.49404826446922	0.188	0.059	1	Warm	ADGRB1
RRP7A	0.000269022040135656	0.264533845066552	0.253	0.117	1	Warm	RRP7A
MED13L	0.000280770737368793	0.438981739621627	0.366	0.167	1	Warm	MED13L
DCLK1	0.000311090361209557	0.307270263780525	0.123	0.042	1	Warm	DCLK1
LYPLA1	0.000357312854568749	0.276287127938631	0.321	0.165	1	Warm	LYPLA1
NSMF	0.000366706440477983	0.251761793980971	0.183	0.065	1	Warm	NSMF
FAM50A	0.000380267784852264	0.364101922927441	0.47	0.275	1	Warm	FAM50A
SPRY4	0.000432504307188485	0.592698738834209	0.245	0.073	1	Warm	SPRY4
PGRMC1	0.000460000970363415	0.293933123127788	0.358	0.193	1	Warm	PGRMC1
SLC7A1	0.00049028721973137	0.266101764934707	0.124	0.037	1	Warm	SLC7A1
CAP2	0.00052064484419563	0.5686365847341	0.23	0.064	1	Warm	CAP2
SDF2L1	0.00057897965699274	0.3307819248271	0.229	0.101	1	Warm	SDF2L1
TUBA1B	0.00058350900980103	0.382263337797641	0.829	0.778	1	Warm	TUBA1B
ICAM1	0.000694730462994446	0.509193219746064	0.204	0.054	1	Warm	ICAM1
STK17A	0.00072973670517085	0.314065658742191	0.17	0.061	1	Warm	STK17A
LHX2	0.000734331030601458	0.733097145330087	0.248	0.07	1	Warm	LHX2
SERPINB6	0.000742048563925903	0.458033708959671	0.202	0.066	1	Warm	SERPINB6
SMS	0.000801742511806549	0.379230932724723	0.356	0.189	1	Warm	SMS
MCM4	0.000882886898108127	0.253836336897252	0.241	0.136	1	Warm	MCM4
PGF	0.000902574820838145	0.417979024828466	0.189	0.063	1	Warm	PGF
BCAP31	0.000909211116685128	0.60842195637278	0.471	0.251	1	Warm	BCAP31
ROBO1	0.000943783104268862	0.61496770238163	0.362	0.131	1	Warm	ROBO1
CTSD	0.00103720639079927	0.284850900766456	0.36	0.18	1	Warm	CTSD
ZDHHC2	0.00111809138952712	0.352948383520894	0.13	0.047	1	Warm	ZDHHC2
CD276	0.00122417277512816	0.387903448428876	0.186	0.061	1	Warm	CD276
GK	0.00137299157707005	0.540698973276421	0.155	0.037	1	Warm	GK
PPIC	0.00139871733819176	0.313259023910908	0.144	0.048	1	Warm	PPIC
ABCA1	0.00143723179022868	0.426791027199937	0.198	0.086	1	Warm	ABCA1
RNF128	0.00145397813885781	0.95730411008508	0.279	0.062	1	Warm	RNF128
MRC2	0.00148333008614435	0.263998567138556	0.267	0.124	1	Warm	MRC2
DUSP4	0.00149141666450357	1.23323529864873	0.4	0.093	1	Warm	DUSP4
IRAK1	0.00158370100334718	0.309512712819535	0.242	0.106	1	Warm	IRAK1
KCNQ1OT1	0.00163350625136484	0.294193860896721	0.371	0.307	1	Warm	KCNQ1OT1
SOX9	0.00172309599992386	0.267504746555894	0.133	0.05	1	Warm	SOX9
HRAS	0.0020170214173449	0.275980872234027	0.321	0.16	1	Warm	HRAS
TNFRSF10B	0.00209204432757847	0.442792079055655	0.3	0.128	1	Warm	TNFRSF10B
TNPO1	0.00218359278360673	0.465119581581007	0.545	0.347	1	Warm	TNPO1
PITRM1	0.00234783267851439	0.538941179989485	0.333	0.14	1	Warm	PITRM1
DENND1A	0.00240174584496904	0.328118853319106	0.184	0.069	1	Warm	DENND1A
CCL14	0.00247734463897294	0.377760438289636	0.123	0.037	1	Warm	CCL14
DHRS7	0.00248220225122308	0.32939310591316	0.154	0.05	1	Warm	DHRS7
GOLGA4	0.00263592136331698	0.359927574286418	0.475	0.32	1	Warm	GOLGA4
SH3BGRL3	0.00273826067866733	0.271886263757311	0.4	0.238	1	Warm	SH3BGRL3
MRPS2	0.00324144015505772	0.377904217738521	0.342	0.169	1	Warm	MRPS2
KRR1	0.0032776513842904	0.334742205907497	0.417	0.235	1	Warm	KRR1
NACC2	0.00336676881562229	0.292508602054372	0.136	0.042	1	Warm	NACC2
METTL26	0.00369257019719399	0.278756334785228	0.441	0.285	1	Warm	METTL26
CNOT7	0.00377540187569141	0.414342213813512	0.4	0.206	1	Warm	CNOT7
SQLE	0.00451621974596349	0.313448674175367	0.32	0.176	1	Warm	SQLE
SLC38A5	0.00494741332184011	0.79957682220543	0.428	0.185	1	Warm	SLC38A5
COPRS	0.00496866008971017	0.291004603890356	0.246	0.1	1	Warm	COPRS
KRT18	0.00508100500283298	0.825619042944524	0.259	0.076	1	Warm	KRT18
ATXN1	0.0051807795248749	0.362652865297519	0.312	0.141	1	Warm	ATXN1
CDC14B	0.00529961081668076	0.256138300469178	0.166	0.06	1	Warm	CDC14B
RAI14	0.00556456977558096	0.291521996867904	0.128	0.038	1	Warm	RAI14
P4HA1	0.00597678272775264	0.266781578069281	0.325	0.185	1	Warm	P4HA1
GPAT4	0.00599848925327261	0.254365116055704	0.257	0.121	1	Warm	GPAT4
PIM3	0.00605874174763805	0.397813434290076	0.31	0.129	1	Warm	PIM3
CTNNAL1	0.00608433561995149	0.33711265824407	0.241	0.098	1	Warm	CTNNAL1
FZD3	0.00629036716576781	0.381093331953677	0.202	0.07	1	Warm	FZD3
LY6K	0.00644305394025324	0.307767057914277	0.141	0.036	1	Warm	LY6K
IL13RA1	0.00669590358322794	0.32392629892295	0.136	0.039	1	Warm	IL13RA1
ENPP2	0.00678973143898085	0.48989645713025	0.279	0.109	1	Warm	ENPP2
UTRN	0.00689177385576119	0.309447877912002	0.254	0.137	1	Warm	UTRN
TMED9	0.0078520042438646	0.395479636738424	0.439	0.258	1	Warm	TMED9
GFRA1	0.00855788829689745	0.25637772483209	0.107	0.03	1	Warm	GFRA1
TKT	0.0101967967506886	0.582208509801831	0.584	0.415	1	Warm	TKT
MKNK2	0.0102288104596587	0.417984830140866	0.31	0.138	1	Warm	MKNK2
FLNB	0.0106581294132399	0.261154095333674	0.313	0.182	1	Warm	FLNB
GLUL	0.0117439900072075	0.408721419370394	0.37	0.189	1	Warm	GLUL
PTPN9	0.0122225181936978	0.320746486264924	0.239	0.11	1	Warm	PTPN9
ATP1B1	0.0126068411647193	0.255688907521912	0.153	0.061	1	Warm	ATP1B1
AKT1	0.0126471053688775	0.250924972464727	0.222	0.097	1	Warm	AKT1
ALDH1A3	0.0146053499847992	0.289582701815765	0.131	0.046	1	Warm	ALDH1A3
HSBP1	0.0154095826103235	0.309462950496292	0.342	0.166	1	Warm	HSBP1
DNM3	0.0155320264690999	0.323099167519017	0.154	0.053	1	Warm	DNM3
C4orf48	0.0164439600263856	0.270243122581344	0.378	0.216	1	Warm	C4orf48
MTRNR2L12	0.0164824082841662	0.334516066078671	0.765	0.861	1	Warm	MTRNR2L12
ZHX1	0.0186037822542862	0.332590651780914	0.373	0.217	1	Warm	ZHX1
HSPD1	0.0197380273379174	0.425558089444917	0.759	0.656	1	Warm	HSPD1
OSBPL6	0.0214852652676106	0.302812696896438	0.144	0.052	1	Warm	OSBPL6
RBPMS	0.0221415635189776	0.3982834797901	0.188	0.059	1	Warm	RBPMS
NHSL1	0.0222287940734175	0.655602781706866	0.231	0.064	1	Warm	NHSL1
PYGL	0.0264573163956551	0.349213808998209	0.194	0.062	1	Warm	PYGL
SARAF	0.0276034110297762	0.344935739156832	0.474	0.313	1	Warm	SARAF
NAV2	0.0278512048723415	0.344448992474537	0.162	0.053	1	Warm	NAV2
ATP6V1B2	0.0326481649760439	0.487076138484424	0.371	0.17	1	Warm	ATP6V1B2
ATP6AP1	0.0347021294819811	0.475924295793717	0.36	0.168	1	Warm	ATP6AP1
SPOCK1	0.037816920997128	0.389016907257171	0.133	0.034	1	Warm	SPOCK1
H1F0	0.0378373139673657	0.365667637122302	0.408	0.239	1	Warm	H1F0
GOLM1	0.0379120495611587	0.251652885724909	0.157	0.063	1	Warm	GOLM1
ERO1A	0.039863775783666	0.377022825318041	0.198	0.079	1	Warm	ERO1A
ARHGAP29	0.0409656059154121	0.294726341569683	0.183	0.066	1	Warm	ARHGAP29
ERGIC1	0.0426537245689149	0.450462623144043	0.384	0.187	1	Warm	ERGIC1
NR2F6	0.0435125914182215	0.300885497692525	0.182	0.069	1	Warm	NR2F6
MEIS3	0.0437069510239256	0.275976368407531	0.134	0.041	1	Warm	MEIS3
PXDN	0.0497054503538997	0.3647222219182	0.291	0.127	1	Warm	PXDN
MT-ND6	4.1805133096296e-271	1.31218436907838	0.787	0.479	1.53010967645753e-266	Cold	MT-ND6
MT-ND5	7.76306910938103e-231	0.595439259366999	0.94	0.766	2.84136092472455e-226	Cold	MT-ND5
MT-CO1	9.52635203347015e-230	0.70019409627874	0.994	0.964	3.48674010777041e-225	Cold	MT-CO1
GAS5	2.67574889284057e-212	0.929083689343631	0.971	0.839	9.79350852268578e-208	Cold	GAS5
MT-ND4	7.68056347633032e-185	0.467928973481367	0.992	0.951	2.81116303797166e-180	Cold	MT-ND4
RPL6	3.08060335329019e-176	0.701688753800223	0.991	0.971	1.12753163333774e-171	Cold	RPL6
MALAT1	4.41597402782319e-176	0.31827937188929	1	0.998	1.61629065392357e-171	Cold	MALAT1
RPL5	5.74219622631563e-162	0.662560547942028	0.994	0.974	2.10170124079379e-157	Cold	RPL5
MT-CO2	1.53662884958297e-159	0.764036397937261	0.994	0.977	5.62421525235861e-155	Cold	MT-CO2
MT-ATP6	8.46011806470605e-159	0.62245436292537	0.995	0.988	3.09648781286306e-154	Cold	MT-ATP6
RPS26	6.92556426645394e-138	0.880049471745765	0.951	0.813	2.53482577716481e-133	Cold	RPS26
PAX7	9.75588311246593e-138	1.22971650046777	0.579	0.286	3.57075077799366e-133	Cold	PAX7
HAP1	2.90246995227321e-106	1.02976258442428	0.301	0.15	1.06233302723152e-101	Cold	HAP1
BCL11B	3.78116492895108e-106	1.11460150823922	0.689	0.356	1.38394417564538e-101	Cold	BCL11B
MT-CYB	2.07311686103501e-102	0.36066867525571	0.99	0.955	7.58781502307422e-98	Cold	MT-CYB
HMCN1	1.90952266036186e-91	0.97800050815915	0.502	0.287	6.98904388919046e-87	Cold	HMCN1
GRP	2.27388774498032e-89	1.05837899058732	0.774	0.384	8.32265653540248e-85	Cold	GRP
SNHG25	5.26372053871011e-89	0.722424114488355	0.69	0.545	1.92657435437329e-84	Cold	SNHG25
AC023481.1	5.78693189754069e-85	0.346005101618432	0.132	0.095	2.11807494381887e-80	Cold	AC023481.1
NSA2	1.58521446469315e-83	0.751152259681778	0.882	0.729	5.80204346222339e-79	Cold	NSA2
SYT4	3.97640890936571e-80	0.523724435105337	0.144	0.04	1.45540542491694e-75	Cold	SYT4
SNHG29	5.81427086572362e-80	0.46287846060798	0.971	0.872	2.1280812795635e-75	Cold	SNHG29
MT-ND4L	1.7709893659481e-79	0.438556496246184	0.638	0.502	6.48199817830665e-75	Cold	MT-ND4L
SLC26A2	9.94797961103493e-79	0.560509029007853	0.358	0.282	3.64106001743489e-74	Cold	SLC26A2
MT-ND3	3.26730087223621e-76	0.38759380344514	0.973	0.877	1.19586479224718e-71	Cold	MT-ND3
AC015802.6	5.32477523520512e-76	0.416676066873691	0.118	0.049	1.94892098383743e-71	Cold	AC015802.6
AL844908.1	3.24079926722671e-74	1.07649204943877	0.538	0.285	1.18616493979765e-69	Cold	AL844908.1
RPS17	4.52274118189378e-73	0.480722656278906	0.981	0.951	1.65536849998494e-68	Cold	RPS17
NOS1	3.40738126637906e-72	0.289415840664562	0.101	0.045	1.2471356173074e-67	Cold	NOS1
NPW	2.94029140389041e-69	0.940459824352437	0.44	0.234	1.07617605673793e-64	Cold	NPW
RPL21	6.74153906660643e-69	0.501507962212163	0.989	0.966	2.46747071376862e-64	Cold	RPL21
CCND1	4.3507306959836e-67	0.624083719349836	0.938	0.739	1.59241094203696e-62	Cold	CCND1
LARS	4.5570493810676e-67	0.752311581276974	0.69	0.551	1.66792564396455e-62	Cold	LARS
RBMX	2.93884205573816e-65	0.470551434105626	0.716	0.632	1.07564558082072e-60	Cold	RBMX
TRMT9B	1.22726880004355e-62	0.736430239711304	0.366	0.244	4.49192653503941e-58	Cold	TRMT9B
CCDC171	1.29646414950736e-62	0.958947008556108	0.69	0.365	4.74518843361187e-58	Cold	CCDC171
CSKMT	1.75779026372634e-62	0.510725538095106	0.363	0.304	6.43368814426479e-58	Cold	CSKMT
HIST1H1E	1.91772048802955e-62	0.411948464386724	0.219	0.122	7.01904875823697e-58	Cold	HIST1H1E
CBX5	7.94201307675497e-62	0.686255745567897	0.581	0.464	2.90685620622309e-57	Cold	CBX5
SNHG3	8.02118988391088e-60	0.655946023557293	0.519	0.416	2.93583570941022e-55	Cold	SNHG3
TIMP1	5.76342412488036e-57	0.534686486320333	0.937	0.815	2.10947086394746e-52	Cold	TIMP1
CDKN2A	1.20757626603945e-56	0.326303681635185	0.154	0.074	4.419849891331e-52	Cold	CDKN2A
RPS6	1.90059385677125e-56	0.316495810071741	0.997	0.99	6.95636357516844e-52	Cold	RPS6
ST13	2.39830443769932e-56	0.530385794503522	0.747	0.642	8.77803407242327e-52	Cold	ST13
ATP1A1-AS1	3.51758507021955e-55	0.410524592199359	0.115	0.042	1.28747131155106e-50	Cold	ATP1A1-AS1
RPS8	1.4363829993799e-54	0.38951378136068	0.997	0.996	5.25730541603036e-50	Cold	RPS8
LRRC75A	3.84520478974211e-54	0.459438385735629	0.225	0.185	1.40738340509351e-49	Cold	LRRC75A
JAKMIP2	4.33133884551556e-54	0.992177941201896	0.672	0.346	1.58531333084715e-49	Cold	JAKMIP2
RPL38	2.30643246607452e-53	0.256195724680003	0.981	0.957	8.44177346907935e-49	Cold	RPL38
NPY	3.68324129734553e-53	0.254228114821121	0.072	0.104	1.34810314724144e-48	Cold	NPY
LOXHD1	1.47873887483404e-52	0.844680146961849	0.428	0.244	5.41233215578007e-48	Cold	LOXHD1
RPL31	4.2306111863428e-50	0.487180168265825	0.977	0.926	1.54844600031333e-45	Cold	RPL31
RPL7A	1.44923241025098e-49	0.361897304793416	0.995	0.986	5.3043355447596e-45	Cold	RPL7A
CIRBP	2.33697571337332e-48	0.483253666061421	0.767	0.636	8.5535648085177e-44	Cold	CIRBP
NPY1R	7.83831246692885e-48	0.820106525177362	0.355	0.211	2.86890074602063e-43	Cold	NPY1R
RPL12	4.56572319306749e-47	0.391192416310644	0.995	0.981	1.67110034589463e-42	Cold	RPL12
TFAP2B	1.34759844291874e-46	1.05002311726292	0.652	0.342	4.93234506092688e-42	Cold	TFAP2B
FLRT2	2.10947650782937e-46	0.431938124664726	0.45	0.419	7.72089496630626e-42	Cold	FLRT2
SYNC	4.01652782940218e-46	0.508649541896866	0.245	0.192	1.47008935083949e-41	Cold	SYNC
RPL26	6.67508713189633e-46	0.473476369156529	0.993	0.982	2.44314864114538e-41	Cold	RPL26
GPM6A	1.91205496992216e-45	0.36802682392258	0.132	0.069	6.99831239541209e-41	Cold	GPM6A
CCDC144A	6.01605680219356e-45	0.473243955718836	0.303	0.26	2.20193695017086e-40	Cold	CCDC144A
LINC00632	8.02914786505874e-45	0.892848866056718	0.53	0.293	2.93874841009015e-40	Cold	LINC00632
HIST1H1D	2.453442e-44	0.4090775	0.137	0.066	8.979845e-40	Cold	HIST1H1D
C7	2.329757e-43	0.9277476	0.554	0.33	8.527145e-39	Cold	C7
CAMK1G	4.653046e-43	0.4169479	0.192	0.145	1.703061e-38	Cold	CAMK1G
LUC7L3	8.800738e-42	0.7261552	0.733	0.599	3.221158e-37	Cold	LUC7L3
FTX	6.940282e-41	0.6918267	0.436	0.36	2.540213e-36	Cold	FTX
RPS4Y1	1.092942e-40	0.8326044	0.792	0.453	4.000276e-36	Cold	RPS4Y1
RPL23	1.328655e-39	0.3515179	0.992	0.968	4.863011e-35	Cold	RPL23
BARHL2	2.886089e-39	0.5401764	0.199	0.112	1.056337e-34	Cold	BARHL2
HIST1H2AC	5.338696e-39	0.3945818	0.184	0.13	1.954016e-34	Cold	HIST1H2AC
RPL14	5.675857e-39	0.3974008	0.989	0.954	2.07742e-34	Cold	RPL14
PAPPA	1.134419e-38	0.7037249	0.621	0.396	4.152085e-34	Cold	PAPPA
AMER2	1.5752e-38	0.8710157	0.583	0.322	5.76539e-34	Cold	AMER2
HOOK1	3.914244e-38	0.9273231	0.574	0.319	1.432652e-33	Cold	HOOK1
RPL13A	5.180751e-38	0.5229811	0.995	0.991	1.896207e-33	Cold	RPL13A
AL354733.3	6.050299e-38	0.4272363	0.205	0.132	2.21447e-33	Cold	AL354733.3
RBP1	2.705471e-36	0.7219766	0.388	0.235	9.902293e-32	Cold	RBP1
RPL41	3.058811e-36	0.2826383	0.997	0.995	1.119555e-31	Cold	RPL41
RPARP-AS1	4.950428e-36	0.3205624	0.127	0.08	1.811906e-31	Cold	RPARP-AS1
STMN1	5.554277e-36	0.3857634	0.697	0.582	2.032921e-31	Cold	STMN1
PIK3R1	9.088764e-36	0.8262047	0.53	0.382	3.326578e-31	Cold	PIK3R1
TSTD1	1.129542e-34	0.4199795	0.196	0.16	4.134235e-30	Cold	TSTD1
PRRX1	1.198764e-34	0.3189585	0.18	0.153	4.387596e-30	Cold	PRRX1
UGT3A2	1.23098e-34	0.8103972	0.576	0.323	4.50551e-30	Cold	UGT3A2
CACNG8	3.767311e-34	0.3949404	0.247	0.224	1.378874e-29	Cold	CACNG8
RPL35A	1.319443e-33	0.4105605	0.993	0.979	4.829295e-29	Cold	RPL35A
ZC3H13	1.733818e-33	0.6260666	0.566	0.478	6.345948e-29	Cold	ZC3H13
CENPF	2.589849e-33	0.4057046	0.396	0.294	9.479108e-29	Cold	CENPF
STARD4-AS1	2.893328e-33	0.4015813	0.148	0.095	1.058987e-28	Cold	STARD4-AS1
RPL34	4.083847e-33	0.4087229	0.995	0.984	1.494729e-28	Cold	RPL34
AP003062.2	4.611702e-33	0.3910267	0.143	0.078	1.687929e-28	Cold	AP003062.2
RBM11	5.155995e-33	0.6549498	0.396	0.252	1.887146e-28	Cold	RBM11
TTC3	7.531303e-32	0.5207512	0.74	0.624	2.756532e-27	Cold	TTC3
GAS1	2.891039e-31	0.6710396	0.363	0.239	1.058149e-26	Cold	GAS1
DLG2	2.928703e-31	0.3970775	0.211	0.185	1.071935e-26	Cold	DLG2
MIR181A1HG	3.483991e-31	0.4224201	0.175	0.111	1.275176e-26	Cold	MIR181A1HG
SCNN1G	7.866097e-31	0.6929453	0.356	0.23	2.87907e-26	Cold	SCNN1G
AC027601.6	1.905512e-30	0.2922074	0.163	0.129	6.974365e-26	Cold	AC027601.6
PPP1R1A	3.051033e-30	0.879194	0.705	0.37	1.116709e-25	Cold	PPP1R1A
NPTXR	4.358016e-30	0.6217929	0.325	0.222	1.595078e-25	Cold	NPTXR
COX20	5.089256e-30	0.4054095	0.402	0.406	1.862719e-25	Cold	COX20
AL133325.3	6.250681e-30	0.457011	0.17	0.111	2.287812e-25	Cold	AL133325.3
SLC25A6	9.870228e-30	0.5094726	0.909	0.766	3.612602e-25	Cold	SLC25A6
RPS3A	1.881648e-29	0.325778	0.996	0.992	6.887019e-25	Cold	RPS3A
PTPN13	3.494341e-29	0.6927254	0.509	0.326	1.278964e-24	Cold	PTPN13
RPL29	5.211953e-29	0.253624	0.993	0.974	1.907627e-24	Cold	RPL29
CAV1	1.575768e-28	0.6538669	0.802	0.459	5.767467e-24	Cold	CAV1
RERE	2.171017e-28	0.5853	0.437	0.399	7.946141e-24	Cold	RERE
RPS25	2.692216e-28	0.3137386	0.984	0.945	9.85378e-24	Cold	RPS25
MT-CO3	3.895038e-28	0.3236971	0.992	0.965	1.425623e-23	Cold	MT-CO3
HNRNPA1	4.04321e-28	0.2820651	0.913	0.857	1.479855e-23	Cold	HNRNPA1
KDSR	1.111084e-27	0.6048532	0.639	0.496	4.066679e-23	Cold	KDSR
PTPN14	1.622658e-27	0.3498734	0.196	0.184	5.93909e-23	Cold	PTPN14
DBI	1.785259e-27	0.4976814	0.749	0.6	6.534225e-23	Cold	DBI
RPLP1	1.904514e-27	0.5137279	0.997	0.995	6.970713e-23	Cold	RPLP1
NAIP	3.731754e-27	0.3026249	0.177	0.157	1.365859e-22	Cold	NAIP
NTNG1	4.255184e-26	0.5939686	0.279	0.187	1.55744e-21	Cold	NTNG1
CLSTN2	5.349148e-26	0.5321559	0.251	0.172	1.957841e-21	Cold	CLSTN2
RPL10A	9.06644e-26	0.4268765	0.987	0.949	3.318408e-21	Cold	RPL10A
EZH2	1.092398e-25	0.7513896	0.541	0.431	3.998287e-21	Cold	EZH2
AC009041.2	1.245822e-25	0.4374744	0.193	0.149	4.559834e-21	Cold	AC009041.2
TOP2A	1.631459e-25	0.3531258	0.316	0.249	5.971304e-21	Cold	TOP2A
RPL9	9.038119e-25	0.2832865	0.995	0.986	3.308042e-20	Cold	RPL9
CLEC11A	1.223987e-24	0.5643608	0.5	0.419	4.479915e-20	Cold	CLEC11A
SNHG19	1.495186e-24	0.2817828	0.346	0.35	5.47253e-20	Cold	SNHG19
GPSM2	1.526283e-24	0.2569014	0.144	0.135	5.586349e-20	Cold	GPSM2
SNHG8	1.849604e-24	0.3761161	0.651	0.56	6.769736e-20	Cold	SNHG8
BEX1	2.272649e-24	0.5903347	0.457	0.352	8.318122e-20	Cold	BEX1
METAP2	2.400596e-24	0.4517072	0.631	0.593	8.786421e-20	Cold	METAP2
TSPAN8	2.591251e-24	0.5449978	0.226	0.151	9.484237e-20	Cold	TSPAN8
SNHG32	3.237314e-24	0.5520127	0.671	0.553	1.184889e-19	Cold	SNHG32
EEF1B2	3.463597e-24	0.3901944	0.966	0.903	1.267711e-19	Cold	EEF1B2
ZDHHC21	4.30045e-24	0.4391858	0.26	0.229	1.574008e-19	Cold	ZDHHC21
HIST1H1C	5.893889e-24	0.2504514	0.16	0.154	2.157222e-19	Cold	HIST1H1C
PDS5B	6.368412e-24	0.6266892	0.459	0.366	2.330902e-19	Cold	PDS5B
ICAM5	1.206748e-23	0.3814422	0.165	0.114	4.41682e-19	Cold	ICAM5
SNHG1	1.783933e-23	0.3484708	0.35	0.351	6.529374e-19	Cold	SNHG1
MAPT	2.348516e-23	0.7167722	0.456	0.299	8.595804e-19	Cold	MAPT
SERPINB2	4.794521e-23	0.5127858	0.215	0.149	1.754843e-18	Cold	SERPINB2
DDX17	5.130758e-23	0.498267	0.733	0.648	1.877909e-18	Cold	DDX17
BRD8	6.333668e-23	0.3997771	0.366	0.369	2.318186e-18	Cold	BRD8
RNPC3	8.373859e-23	0.5076202	0.308	0.269	3.064916e-18	Cold	RNPC3
NACA	1.514206e-22	0.4428199	0.989	0.951	5.542145e-18	Cold	NACA
UNC5A	2.138018e-22	0.295046	0.11	0.064	7.825358e-18	Cold	UNC5A
RNF141	1.585369e-21	0.5239841	0.362	0.295	5.802609e-17	Cold	RNF141
JPX	4.497693e-21	0.3484284	0.384	0.401	1.646201e-16	Cold	JPX
TMEM161B-AS1	6.905622e-21	0.6019458	0.443	0.369	2.527527e-16	Cold	TMEM161B-AS1
VRK1	8.311117e-21	0.3578885	0.256	0.252	3.041952e-16	Cold	VRK1
AC004889.1	1.422495e-20	0.3102029	0.143	0.116	5.206475e-16	Cold	AC004889.1
PPM1L	1.809662e-20	0.2595002	0.101	0.068	6.623543e-16	Cold	PPM1L
SELENOP	3.857111e-20	0.8408988	0.749	0.417	1.411741e-15	Cold	SELENOP
DENND2C	5.383649e-20	0.6032644	0.278	0.192	1.970469e-15	Cold	DENND2C
CDC40	1.170698e-19	0.4332625	0.371	0.359	4.284871e-15	Cold	CDC40
JAK1	1.254325e-19	0.5915956	0.806	0.621	4.590954e-15	Cold	JAK1
GLCE	1.438581e-19	0.5147506	0.301	0.254	5.265351e-15	Cold	GLCE
ZC3H8	1.512736e-19	0.3286902	0.217	0.224	5.536765e-15	Cold	ZC3H8
OIP5-AS1	1.87854e-19	0.2917323	0.319	0.346	6.875643e-15	Cold	OIP5-AS1
DPYSL2	2.642026e-19	0.4761529	0.733	0.651	9.670078e-15	Cold	DPYSL2
RPL22L1	3.465191e-19	0.3116197	0.678	0.583	1.268294e-14	Cold	RPL22L1
RCN3	4.535416e-19	0.3468143	0.588	0.474	1.660008e-14	Cold	RCN3
CD46	4.738868e-19	0.2931845	0.304	0.329	1.734473e-14	Cold	CD46
PDLIM7	4.887741e-19	0.285159	0.502	0.459	1.788962e-14	Cold	PDLIM7
ABRAXAS1	6.085714e-19	0.4293758	0.314	0.294	2.227432e-14	Cold	ABRAXAS1
RPL24	1.084114e-18	0.311588	0.989	0.963	3.967966e-14	Cold	RPL24
CERKL	2.310117e-18	0.6421719	0.31	0.21	8.455258e-14	Cold	CERKL
AP2A2	3.714148e-18	0.3411281	0.346	0.363	1.359415e-13	Cold	AP2A2
SYCP1	3.799677e-18	0.7200137	0.805	0.433	1.39072e-13	Cold	SYCP1
MGST3	4.761752e-18	0.5716963	0.555	0.435	1.742849e-13	Cold	MGST3
PTPN22	6.711962e-18	0.4004761	0.233	0.196	2.456645e-13	Cold	PTPN22
SULT1A1	7.884218e-18	0.402676	0.204	0.167	2.885703e-13	Cold	SULT1A1
DCC	8.229415e-18	0.3805996	0.195	0.16	3.012048e-13	Cold	DCC
AGL	8.50791e-18	0.366106	0.174	0.148	3.11398e-13	Cold	AGL
KMO	9.005433e-18	0.5592869	0.267	0.188	3.296079e-13	Cold	KMO
UBE2G2	1.418975e-17	0.6614315	0.562	0.432	5.193591e-13	Cold	UBE2G2
MIS18BP1	1.677552e-17	0.3984827	0.282	0.258	6.140008e-13	Cold	MIS18BP1
NFIA	2.045181e-17	0.4735616	0.475	0.424	7.485566e-13	Cold	NFIA
NRN1	2.062589e-17	0.6946604	0.491	0.304	7.549281e-13	Cold	NRN1
AC015813.1	4.07518e-17	0.3053359	0.19	0.189	1.491557e-12	Cold	AC015813.1
MTR	5.610818e-17	0.5643606	0.403	0.333	2.053615e-12	Cold	MTR
BDP1	5.735463e-17	0.3902073	0.535	0.539	2.099237e-12	Cold	BDP1
KDM4A-AS1	7.773649e-17	0.3466787	0.156	0.129	2.845233e-12	Cold	KDM4A-AS1
DYNC1I2	2.536261e-16	0.4226223	0.5	0.477	9.282968e-12	Cold	DYNC1I2
CHD3	3.711251e-16	0.5440553	0.621	0.512	1.358355e-11	Cold	CHD3
KDM5B	3.939838e-16	0.27514	0.354	0.375	1.44202e-11	Cold	KDM5B
ACSS1	4.596367e-16	0.2590373	0.118	0.082	1.682316e-11	Cold	ACSS1
TXNIP	5.048106e-16	0.3244371	0.166	0.115	1.847657e-11	Cold	TXNIP
SNHG7	7.43026e-16	0.3136877	0.484	0.456	2.719549e-11	Cold	SNHG7
NUCKS1	1.102905e-15	0.3865049	0.844	0.751	4.036744e-11	Cold	NUCKS1
ERMARD	1.883828e-15	0.2534034	0.126	0.111	6.895e-11	Cold	ERMARD
WASF1	2.00392e-15	0.4054469	0.294	0.284	7.334547e-11	Cold	WASF1
OCLN	2.163394e-15	0.2571787	0.192	0.19	7.918238e-11	Cold	OCLN
MDM4	2.198997e-15	0.4424463	0.385	0.365	8.048548e-11	Cold	MDM4
GRM2	3.065802e-15	0.4033648	0.177	0.131	1.122114e-10	Cold	GRM2
IRS2	4.210776e-15	0.4305205	0.462	0.428	1.541186e-10	Cold	IRS2
SRSF1	2.189572e-14	0.3726155	0.503	0.5	8.014052e-10	Cold	SRSF1
ASPM	2.882969e-14	0.3333452	0.221	0.165	1.055196e-09	Cold	ASPM
EPB41L2	3.21129e-14	0.6596274	0.492	0.406	1.175364e-09	Cold	EPB41L2
HOTAIR	4.47006e-14	0.3634536	0.152	0.12	1.636087e-09	Cold	HOTAIR
PCMTD2	5.44469e-14	0.4095594	0.288	0.265	1.992811e-09	Cold	PCMTD2
NCBP2	5.764923e-14	0.2908842	0.326	0.36	2.110019e-09	Cold	NCBP2
LTO1	9.956556e-14	0.2864124	0.166	0.16	3.644199e-09	Cold	LTO1
ATP5MC2	1.735374e-13	0.3404771	0.884	0.788	6.351642e-09	Cold	ATP5MC2
GABPB1-AS1	2.038106e-13	0.6365516	0.567	0.423	7.459673e-09	Cold	GABPB1-AS1
SUMF2	3.117617e-13	0.2952431	0.278	0.297	1.141079e-08	Cold	SUMF2
CBX1	3.389039e-13	0.2912487	0.317	0.359	1.240422e-08	Cold	CBX1
UACA	7.104242e-13	0.4390296	0.238	0.202	2.600224e-08	Cold	UACA
PRAC1	8.573941e-13	0.3339457	0.308	0.247	3.138148e-08	Cold	PRAC1
ATF7IP	1.305221e-12	0.2881429	0.264	0.273	4.777241e-08	Cold	ATF7IP
TRIM52	1.421826e-12	0.2906042	0.188	0.198	5.204025e-08	Cold	TRIM52
FAT4	2.253558e-12	0.2883714	0.175	0.162	8.248247e-08	Cold	FAT4
RPL3	2.634588e-12	0.28347	0.997	0.99	9.642854e-08	Cold	RPL3
GSTM2	2.858667e-12	0.2684987	0.142	0.113	1.046301e-07	Cold	GSTM2
POU3F2	2.863792e-12	0.4560889	0.209	0.155	1.048177e-07	Cold	POU3F2
MAF	3.423284e-12	0.4632567	0.121	0.123	1.252956e-07	Cold	MAF
BTBD17	3.474197e-12	0.399017	0.177	0.131	1.271591e-07	Cold	BTBD17
ZRANB2	4.051396e-12	0.4937083	0.584	0.547	1.482851e-07	Cold	ZRANB2
ANKRD26	4.92717e-12	0.3751485	0.311	0.297	1.803394e-07	Cold	ANKRD26
LINC02197	5.114664e-12	0.2899618	0.139	0.11	1.872018e-07	Cold	LINC02197
PNISR	5.22441e-12	0.5555697	0.709	0.589	1.912186e-07	Cold	PNISR
HADHA	7.833596e-12	0.2576936	0.445	0.469	2.867175e-07	Cold	HADHA
WDR70	1.580632e-11	0.2765247	0.262	0.297	5.785272e-07	Cold	WDR70
TMA16	2.80247e-11	0.327136	0.305	0.323	1.025732e-06	Cold	TMA16
CCDC88A	4.254629e-11	0.4728495	0.424	0.344	1.557237e-06	Cold	CCDC88A
NBPF3	4.894991e-11	0.3172017	0.146	0.114	1.791616e-06	Cold	NBPF3
GTF2H2	6.863265e-11	0.5022184	0.332	0.293	2.512024e-06	Cold	GTF2H2
FXR1	8.596447e-11	0.282366	0.62	0.616	3.146386e-06	Cold	FXR1
TFPI	1.191611e-10	0.3188281	0.166	0.14	4.361416e-06	Cold	TFPI
USP9Y	1.413252e-10	0.3494394	0.186	0.15	5.172645e-06	Cold	USP9Y
ARHGAP18	1.626708e-10	0.312423	0.192	0.176	5.953913e-06	Cold	ARHGAP18
ITGB2-AS1	4.747692e-10	0.3980151	0.208	0.17	1.737703e-05	Cold	ITGB2-AS1
MXRA8	5.023247e-10	0.5373524	0.283	0.215	1.838559e-05	Cold	MXRA8
IGF2BP1	6.420428e-10	0.3215708	0.397	0.389	2.349941e-05	Cold	IGF2BP1
RPS18	6.984614e-10	0.3983266	0.998	0.995	2.556439e-05	Cold	RPS18
AC110285.2	8.873476e-10	0.2865215	0.125	0.102	3.247781e-05	Cold	AC110285.2
TTL	9.8664e-10	0.3082546	0.203	0.212	3.611201e-05	Cold	TTL
NHLRC3	1.365098e-09	0.3941517	0.266	0.241	4.996394e-05	Cold	NHLRC3
RPS15	1.372927e-09	0.2570704	0.995	0.98	5.025049e-05	Cold	RPS15
DNAJC10	1.625828e-09	0.2518491	0.261	0.278	5.950692e-05	Cold	DNAJC10
ZNF276	1.916163e-09	0.2989846	0.198	0.192	7.01335e-05	Cold	ZNF276
N4BP2L2	2.091816e-09	0.2789691	0.472	0.456	7.656256e-05	Cold	N4BP2L2
XRCC5	3.281726e-09	0.2895088	0.553	0.519	0.0001201144	Cold	XRCC5
PGLYRP2	4.838842e-09	0.3987749	0.266	0.197	0.0001771064	Cold	PGLYRP2
GTF2H2C	7.063254e-09	0.2884861	0.176	0.178	0.0002585222	Cold	GTF2H2C
PLXDC2	7.461557e-09	0.3709173	0.319	0.311	0.0002731005	Cold	PLXDC2
CFLAR	8.383697e-09	0.3186807	0.259	0.264	0.0003068517	Cold	CFLAR
SEC11C	8.888794e-09	0.6080468	0.724	0.568	0.0003253387	Cold	SEC11C
DCDC2	9.24437e-09	0.4543904	0.226	0.177	0.0003383532	Cold	DCDC2
ZNF141	9.860039e-09	0.2812044	0.243	0.249	0.0003608873	Cold	ZNF141
AC245060.5	1.114979e-08	0.3138539	0.18	0.184	0.0004080935	Cold	AC245060.5
URI1	1.1428e-08	0.2774493	0.316	0.355	0.0004182761	Cold	URI1
RPS12	1.144128e-08	0.2529304	0.996	0.989	0.0004187623	Cold	RPS12
KCNE3	1.207392e-08	0.501839	0.277	0.21	0.0004419175	Cold	KCNE3
KHDC4	1.477484e-08	0.3615945	0.295	0.296	0.0005407738	Cold	KHDC4
CSAD	1.841055e-08	0.2751149	0.211	0.215	0.0006738447	Cold	CSAD
ATP1A1	1.87257e-08	0.5669292	0.927	0.716	0.0006853794	Cold	ATP1A1
TIA1	2.772962e-08	0.2829257	0.29	0.3	0.001014932	Cold	TIA1
RPS23	3.775266e-08	0.3632565	0.994	0.991	0.001381785	Cold	RPS23
FDPS	4.498325e-08	0.3419692	0.477	0.455	0.001646432	Cold	FDPS
NR2F2	4.506205e-08	0.2505899	0.174	0.156	0.001649316	Cold	NR2F2
VEZT	4.963164e-08	0.2994506	0.284	0.294	0.001816568	Cold	VEZT
SMAD9	7.097091e-08	0.2731542	0.147	0.138	0.002597606	Cold	SMAD9
PM20D2	7.515971e-08	0.3049344	0.186	0.186	0.00275092	Cold	PM20D2
RPS14	7.762016e-08	0.317928	0.997	0.995	0.002840976	Cold	RPS14
ANP32E	8.707389e-08	0.3930997	0.483	0.465	0.003186991	Cold	ANP32E
UIMC1	1.039814e-07	0.2906474	0.278	0.309	0.003805824	Cold	UIMC1
CCT3	1.128396e-07	0.3700074	0.719	0.638	0.004130043	Cold	CCT3
MRPS21	1.334198e-07	0.3678877	0.642	0.585	0.004883298	Cold	MRPS21
STAT6	1.361378e-07	0.2955331	0.207	0.194	0.00498278	Cold	STAT6
NBR1	1.52063e-07	0.2503421	0.244	0.272	0.005565658	Cold	NBR1
RBFOX2	1.588152e-07	0.4549496	0.414	0.383	0.005812794	Cold	RBFOX2
XG	2.002633e-07	0.4768928	0.309	0.229	0.007329837	Cold	XG
NSRP1	2.166567e-07	0.2668228	0.367	0.409	0.007929853	Cold	NSRP1
RPS11	2.270483e-07	0.482987	0.994	0.979	0.008310196	Cold	RPS11
RREB1	2.320432e-07	0.2858406	0.183	0.176	0.008493012	Cold	RREB1
TDRD3	2.409213e-07	0.3734043	0.281	0.28	0.008817961	Cold	TDRD3
SLC7A8	2.639662e-07	0.2907052	0.169	0.15	0.009661426	Cold	SLC7A8
FAM172A	3.060343e-07	0.2720695	0.272	0.293	0.01120116	Cold	FAM172A
NCKAP1L	3.398535e-07	0.6803013	0.482	0.323	0.01243898	Cold	NCKAP1L
THRA	4.373419e-07	0.262627	0.232	0.255	0.01600715	Cold	THRA
PRXL2A	4.744469e-07	0.5385699	0.342	0.267	0.01736523	Cold	PRXL2A
GDF10	5.845447e-07	0.408446	0.193	0.138	0.02139492	Cold	GDF10
TCAF1	7.165959e-07	0.3441631	0.27	0.272	0.02622813	Cold	TCAF1
TARBP1	7.24481e-07	0.252854	0.18	0.176	0.02651673	Cold	TARBP1
PBX1	9.53061e-07	0.5280028	0.451	0.328	0.03488299	Cold	PBX1
UAP1	9.711989e-07	0.4360797	0.522	0.444	0.03554685	Cold	UAP1
AC025171.1	9.958287e-07	0.4396399	0.21	0.17	0.03644832	Cold	AC025171.1
FREM1	9.971208e-07	0.6545151	0.46	0.292	0.03649562	Cold	FREM1
CFAP97	1.029474e-06	0.3834565	0.321	0.325	0.03767979	Cold	CFAP97
SORD	1.058045e-06	0.2597866	0.356	0.326	0.03872549	Cold	SORD
COQ4	1.119818e-06	0.2789496	0.252	0.285	0.04098645	Cold	COQ4
UBTF	1.223566e-06	0.3150626	0.371	0.387	0.04478374	Cold	UBTF
CMBL	1.554729e-06	0.4842853	0.343	0.283	0.05690463	Cold	CMBL
LDHB	1.575388e-06	0.3731011	0.462	0.319	0.05766078	Cold	LDHB
RNASEH2C	2.355178e-06	0.330886	0.388	0.397	0.08620187	Cold	RNASEH2C
TCEAL8	2.437992e-06	0.4727451	0.278	0.223	0.08923296	Cold	TCEAL8
CCDC90B	2.566836e-06	0.3707139	0.363	0.368	0.09394878	Cold	CCDC90B
PRDM2	2.609882e-06	0.3416502	0.285	0.294	0.0955243	Cold	PRDM2
NUP58	2.688696e-06	0.3041861	0.319	0.338	0.09840897	Cold	NUP58
SUGT1	3.020124e-06	0.3647622	0.485	0.485	0.1105395	Cold	SUGT1
SUGP2	3.299876e-06	0.2915603	0.292	0.315	0.1207788	Cold	SUGP2
UPF3A	3.984599e-06	0.2808212	0.348	0.38	0.1458403	Cold	UPF3A
WNT5A	4.738101e-06	0.2524396	0.25	0.261	0.1734192	Cold	WNT5A
PRKCB	4.86848e-06	0.5795518	0.572	0.365	0.1781912	Cold	PRKCB
NEFH	5.283224e-06	0.3454698	0.169	0.156	0.1933713	Cold	NEFH
SYT1	6.039972e-06	0.4137764	0.379	0.286	0.221069	Cold	SYT1
EIF1AY	6.345929e-06	0.2502804	0.17	0.209	0.2322674	Cold	EIF1AY
RPLP0	7.781667e-06	0.4191924	0.992	0.982	0.2848168	Cold	RPLP0
LIPI	8.065139e-06	0.5449751	0.395	0.265	0.2951922	Cold	LIPI
RPL37	9.395848e-06	0.3195811	0.997	0.992	0.3438974	Cold	RPL37
L3MBTL3	1.027055e-05	0.2722777	0.137	0.13	0.3759123	Cold	L3MBTL3
MDFI	1.236048e-05	0.3728486	0.369	0.311	0.452406	Cold	MDFI
TRPM4	1.373694e-05	0.6683077	0.716	0.414	0.5027857	Cold	TRPM4
TMEM91	1.401091e-05	0.3342599	0.202	0.195	0.5128134	Cold	TMEM91
SLFN11	1.520254e-05	0.2630526	0.245	0.232	0.5564283	Cold	SLFN11
CRNDE	1.929179e-05	0.2755756	0.242	0.276	0.7060988	Cold	CRNDE
H2AFY2	1.973278e-05	0.2991284	0.245	0.219	0.7222394	Cold	H2AFY2
HMGN5	2.052902e-05	0.394403	0.179	0.171	0.7513828	Cold	HMGN5
ATP5MPL	2.098753e-05	0.286682	0.651	0.582	0.7681645	Cold	ATP5MPL
RPL18A	2.526605e-05	0.2738654	0.996	0.989	0.9247625	Cold	RPL18A
CCDC18-AS1	2.865616e-05	0.2986454	0.193	0.199	1	Cold	CCDC18-AS1
RAMP1	2.95459e-05	0.4151578	0.616	0.46	1	Cold	RAMP1
RPS13	3.235787e-05	0.2544482	0.987	0.96	1	Cold	RPS13
POLK	3.597216e-05	0.2784319	0.219	0.241	1	Cold	POLK
CBR4	3.732076e-05	0.2579389	0.179	0.189	1	Cold	CBR4
SPATA13	3.840914e-05	0.2954416	0.181	0.17	1	Cold	SPATA13
STARD13	4.381502e-05	0.3378417	0.389	0.308	1	Cold	STARD13
LSAMP	4.762255e-05	0.6113208	0.401	0.297	1	Cold	LSAMP
FAM111A	5.234076e-05	0.318436	0.193	0.173	1	Cold	FAM111A
ZNF704	5.659062e-05	0.3513275	0.265	0.239	1	Cold	ZNF704
CDC42BPA	5.738035e-05	0.4516944	0.392	0.353	1	Cold	CDC42BPA
HMGN3	6.092549e-05	0.3224948	0.366	0.346	1	Cold	HMGN3
GLG1	6.534338e-05	0.525603	0.695	0.545	1	Cold	GLG1
HOXB7	6.968035e-05	0.3000825	0.16	0.162	1	Cold	HOXB7
SH3PXD2A	7.483807e-05	0.2951942	0.478	0.449	1	Cold	SH3PXD2A
NUDT5	0.0001473263	0.2558682	0.262	0.291	1	Cold	NUDT5
CBX6	0.0001838393	0.4308981	0.331	0.285	1	Cold	CBX6
RPL19	0.0001911705	0.3711924	0.993	0.981	1	Cold	RPL19
RBM27	0.0002169386	0.2779499	0.46	0.469	1	Cold	RBM27
RPL11	0.0002608129	0.3119471	0.995	0.992	1	Cold	RPL11
DCAF8	0.0003041427	0.2549043	0.259	0.287	1	Cold	DCAF8
TTC14	0.0004427145	0.3379652	0.354	0.362	1	Cold	TTC14
ARL6IP5	0.0004794814	0.2528243	0.271	0.315	1	Cold	ARL6IP5
AL683813.1	0.0005161739	0.2753257	0.188	0.197	1	Cold	AL683813.1
DNAL4	0.0005248306	0.3200013	0.228	0.234	1	Cold	DNAL4
FCGRT	0.0005899257	0.6133346	0.935	0.6	1	Cold	FCGRT
ZEB2	0.0007123123	0.4042223	0.628	0.564	1	Cold	ZEB2
QRFPR	0.0008322245	0.4870643	0.262	0.202	1	Cold	QRFPR
UFC1	0.0008448546	0.3578134	0.424	0.399	1	Cold	UFC1
GABPB1-IT1	0.0009026651	0.2503935	0.194	0.217	1	Cold	GABPB1-IT1
TTTY14	0.001104439	0.2777675	0.131	0.116	1	Cold	TTTY14
IVNS1ABP	0.001547278	0.345166	0.458	0.446	1	Cold	IVNS1ABP
SSH1	0.001621317	0.3129739	0.235	0.231	1	Cold	SSH1
ARPC5	0.002166572	0.2706179	0.624	0.572	1	Cold	ARPC5
SOX6	0.002762924	0.3851124	0.427	0.332	1	Cold	SOX6
N4BP2	0.002943903	0.320523	0.304	0.302	1	Cold	N4BP2
SLC16A1-AS1	0.003224226	0.2661395	0.235	0.248	1	Cold	SLC16A1-AS1
MYO10	0.003390975	0.2737633	0.599	0.566	1	Cold	MYO10
R3HDM2	0.005137887	0.2737116	0.354	0.376	1	Cold	R3HDM2
ZC3H6	0.005495831	0.2535303	0.213	0.242	1	Cold	ZC3H6
CD99	0.005496022	0.4282752	0.703	0.536	1	Cold	CD99
USO1	0.006936203	0.3105953	0.35	0.377	1	Cold	USO1
C1QTNF4	0.01122868	0.2838299	0.186	0.193	1	Cold	C1QTNF4
FADS1	0.0117368	0.486267	0.597	0.468	1	Cold	FADS1
FEZF1-AS1	0.01233031	0.3939179	0.341	0.258	1	Cold	FEZF1-AS1
RCOR1	0.01381453	0.4389446	0.46	0.432	1	Cold	RCOR1
CARHSP1	0.01601581	0.4666271	0.627	0.503	1	Cold	CARHSP1
SSR3	0.01903885	0.2564252	0.402	0.427	1	Cold	SSR3
TFDP2	0.02055561	0.2703649	0.271	0.302	1	Cold	TFDP2
CPVL	0.0224727	0.4751186	0.315	0.235	1	Cold	CPVL
DNAJC12	0.02268047	0.2550456	0.184	0.184	1	Cold	DNAJC12
RAD50	0.02418851	0.3637247	0.435	0.424	1	Cold	RAD50
NKX2-2	0.02826005	0.4818573	0.307	0.234	1	Cold	NKX2-2
LDB2	0.02885602	0.2808828	0.206	0.191	1	Cold	LDB2
SPART	0.02996	0.2956582	0.258	0.268	1	Cold	SPART
SMARCC1	0.04435924	0.4285533	0.6	0.537	1	Cold	SMARCC1
CLMP	0.04947759	0.3330446	0.232	0.209	1	Cold	CLMP
